# Supplementary material for: Comparative analysis of cerebrospinal fluid from the meningo-encephalitic stage of T. b. gambiense and rhodesiense sleeping sickness patients using TMT quantitative proteomics
Source: Data Brief. 2015 Jul 2;4:400–5. doi: 10.1016/j.dib.2015.06.011 (PMC4534576; doi:10.1016/j.dib.2015.06.011)
Supplement: Supplementary file 1 — Supplementary data [file mmc1.zip]

Archive with 1 entries (1 files):
- Supplementary_MS_Data.xls
