# Supplementary material for: Comparative analysis of cerebrospinal fluid from the meningo-encephalitic stage of T. b. gambiense and rhodesiense sleeping sickness patients using TMT quantitative proteomics
Source: Data Brief. 2015 Jul 2;4:400–5. doi: 10.1016/j.dib.2015.06.011 (PMC4534576; doi:10.1016/j.dib.2015.06.011)
Supplement: Supplementary file 1 — Supplementary data [file mmc1.zip › Supplementary_MS_Data.xls]

## Sheet: Identifications
Identification Table S1. For each identified peptide the identification score (Phenyx), the modifications and the TMT 6-plex reporter intensities are given.
Accessions	N Groups	N Acs	N Variants	Peptide	Modification	Charge	Theo Mass	Exp Mass	Parent Intens	Retention Time	Search Engine	Score	X126 Ions	X127 Ions	X128 Ions	X129 Ions	X130 Ions	X131 Ions
A0M8Q6	1	1	1	ATLVCLVSDFYPGAVTVAWK	TMTsixplex_Nterm:::::Cys_CAM:::::::::::::::TMTsixplex_K:	3	2654.46	2654.46	193504	64.88	Phenyx	6.7	5876.58	7127.25	16288.9	22071.1	15870.4	6624.37
A0M8Q6	1	1	1	VTHEGSTVEK	TMTsixplex_Nterm::::::::::TMTsixplex_K:	3	1543.86	1543.86	1398076	24.55	Phenyx	5.88	65319.6	76205	205841	235323	161409	59232.8
A0M8Q6;B9A064,P0CG04;P0CF74,P0CG05,P0CG06	3	6	6	YAASSYLSLTPEQWK	TMTsixplex_Nterm:::::::::::::::TMTsixplex_K:	3	2201.18	2201.18	24798	75.08	Phenyx	4.97	357.613	382.657	244.34	410.986	327.559	153.59
A0M8Q6;B9A064,P0CG04;P0CF74,P0CG05,P0CG06	3	6	6	YAASSYLSLTPEQWK	TMTsixplex_Nterm:::::::::::::::TMTsixplex_K:	2	2201.18	2201.18	5133896	48.47	Phenyx	8.34	376786	500982	546439	552670	535135	158002
A0M8Q6;B9A064,P0CG04;P0CF74,P0CG05,P0CG06	3	6	6	YAASSYLSLTPEQWK	TMTsixplex_Nterm:::::::::::::::TMTsixplex_K:	3	2201.18	2201.18	2008356	49.83	Phenyx	7.14	225719	231577	270534	295205	270946	100397
A0M8Q6;B9A064,P0CG04;P0CF74,P0CG05,P0CG06	3	6	6	YAASSYLSLTPEQWK	TMTsixplex_Nterm:::::::::::::::TMTsixplex_K:	3	2201.18	2201.18	1212451	50.9	Phenyx	6.17	162310	93760.5	131149	100122	92928.7	96278.2
A0M8Q6;B9A064,P0CG04;P0CF74,P0CG05,P0CG06	3	6	6	YAASSYLSLTPEQWK	TMTsixplex_Nterm:::::::::::::::TMTsixplex_K:	3	2201.18	2201.18	165854	64.65	Phenyx	6.66	24818.6	26612	33068.4	30557.9	28866.7	12371.8
A0M8Q6;B9A064,P0CG04;P0CF74,P0CG05,P0CG06	3	6	6	YAASSYLSLTPEQWK	TMTsixplex_Nterm:::::::::::::::TMTsixplex_K:	3	2201.18	2201.18	8482144	49.93	Phenyx	6.25	692272	742428	1.16135e+06	1.18477e+06	820240	424193
A0M8Q6;B9A064,P0CG04;P0CF74,P0CG05,P0CG06	3	6	6	YAASSYLSLTPEQWK	TMTsixplex_Nterm:::::::::::::::TMTsixplex_K:	3	2201.18	2201.18	3	49.33	Phenyx	7.66	3.8345e+07	5.28791e+07	5.71717e+07	6.21755e+07	5.90167e+07	1.63701e+07
A0M8Q6;B9A064,P0CG04;P0CF74,P0CG05,P0CG06	3	6	6	YAASSYLSLTPEQWK	TMTsixplex_Nterm:::::::::::::::TMTsixplex_K:	3	2201.18	2201.18	4	48.57	Phenyx	7.36	6.21531e+07	8.16565e+07	9.90044e+07	9.85124e+07	9.28567e+07	2.67501e+07
A0M8Q6;B9A064,P0CG04;P0CF74,P0CG05,P0CG06	3	6	6	YAASSYLSLTPEQWK	TMTsixplex_Nterm:::::::::::::::TMTsixplex_K:	3	2201.18	2201.18	1922811	49.1	Phenyx	6.89	226271	205759	227636	265220	176505	114728
A0M8Q6;B9A064,P0CG04;P0CF74,P0CG05,P0CG06	3	6	6	YAASSYLSLTPEQWK	TMTsixplex_Nterm:::::::::::::::TMTsixplex_K:	3	2201.18	2201.18	1	50.02	Phenyx	7.14	1.076e+06	1.30773e+06	1.48109e+06	1.48689e+06	1.40372e+06	609896
A0M8Q6;B9A064,P0CG04;P0CF74,P0CG05,P0CG06	3	6	6	YAASSYLSLTPEQWK	TMTsixplex_Nterm:::::::::::::::TMTsixplex_K:	3	2201.18	2201.18	9373651	51.18	Phenyx	7	696406	693697	720508	1.21902e+06	908739	386361
A0M8Q6;B9A064,P0CG04;P0CF74,P0CG05,P0CG06	3	6	6	YAASSYLSLTPEQWK	TMTsixplex_Nterm:::::::::::::::TMTsixplex_K:	3	2201.18	2201.18	101412	68	Phenyx	5.6	8603.15	10435.6	13819.3	11339.3	11421.6	4413.16
A0M8Q6;B9A064,P0CG04;P0CF74,P0CG05,P0CG06	3	6	6	YAASSYLSLTPEQWK	TMTsixplex_Nterm:::::::::::::::TMTsixplex_K:	3	2201.18	2201.18	4608878	48.95	Phenyx	6.92	372339	436336	473004	553315	408688	155378
A0M8Q6;B9A064,P0CG04;P0CF74,P0CG05,P0CG06	3	6	6	YAASSYLSLTPEQWK	TMTsixplex_Nterm:::::::::::::::TMTsixplex_K:	2	2201.18	2201.18	2	49.42	Phenyx	8.13	1.57366e+06	2.16157e+06	2.45228e+06	2.63264e+06	2.20812e+06	718313
A0M8Q6;B9A064,P0CG04;P0CF74,P0CG05,P0CG06	3	6	6	YAASSYLSLTPEQWK	TMTsixplex_Nterm:::::::::::::::TMTsixplex_K:	3	2201.18	2201.18	51187	69.6	Phenyx	5.43	3052.3	3599.13	4551.64	4162.68	3443.86	1697.72
A0M8Q6;B9A064,P0CG04;P0CF74,P0CG05,P0CG06	3	6	6	YAASSYLSLTPEQWK	TMTsixplex_Nterm:::::::::::::::TMTsixplex_K:	3	2201.18	2201.18	4059260	49.2	Phenyx	7.17	353977	293157	254425	271558	282724	384772
A0M8Q6;B9A064,P0CG04;P0CF74,P0CG05,P0CG06	3	6	6	YAASSYLSLTPEQWK	TMTsixplex_Nterm:::::::::::::::TMTsixplex_K:	3	2201.18	2201.18	3	47.82	Phenyx	7.69	4.04651e+06	4.44873e+06	4.52009e+06	5.53491e+06	4.09852e+06	1.53143e+06
A0M8Q6;B9A064,P0CG04;P0CF74,P0CG05,P0CG06	3	6	6	YAASSYLSLTPEQWK	TMTsixplex_Nterm:::::::::::::::TMTsixplex_K:	3	2201.18	2201.18	1411672	49.85	Phenyx	6.62	208105	231784	250354	239544	222995	106952
A0M8Q6;B9A064,P0CG04;P0CF74,P0CG05,P0CG06	3	6	6	YAASSYLSLTPEQWK	TMTsixplex_Nterm:::::::::::::::TMTsixplex_K:	3	2201.18	2201.18	13682	77.45	Phenyx	4.91	2314.5	2275.98	2957.19	2702.3	2755.66	1392.83
A0M8Q6;B9A064,P0CG04;P0CF74,P0CG05,P0CG06	3	6	6	YAASSYLSLTPEQWK	TMTsixplex_Nterm:::::::::::::::TMTsixplex_K:	3	2201.18	2201.18	345078	50.22	Phenyx	5.96	34584.2	38483.3	42200.7	42728.6	39771	21844.4
A0M8Q6;B9A064,P0CG04;P0CF74,P0CG05,P0CG06	3	6	6	YAASSYLSLTPEQWK	TMTsixplex_Nterm:::::::::::::::TMTsixplex_K:	3	2201.18	2201.18	3404784	50.12	Phenyx	7.12	560600	571997	537606	615885	551546	339738
A0M8Q6;B9A064,P0CG04;P0CF74,P0CG05,P0CG06	3	6	6	YAASSYLSLTPEQWK	TMTsixplex_Nterm:::::::::::::::TMTsixplex_K:	2	2201.18	2201.18	8635094	50	Phenyx	7.87	477330	651115	620181	773282	705887	224954
A0M8Q6;B9A064,P0CG04;P0CF74,P0CG05,P0CG06	3	6	6	YAASSYLSLTPEQWK	TMTsixplex_Nterm:::::::::::::::TMTsixplex_K:	2	2201.18	2201.18	1	49.68	Phenyx	7.92	783283	1.00996e+06	1.1684e+06	1.17999e+06	1.10087e+06	315682
A0M8Q6;B9A064,P0CG04;P0CF74,P0CG05,P0CG06	3	6	6	YAASSYLSLTPEQWK	TMTsixplex_Nterm:::::::::::::::TMTsixplex_K:	3	2201.18	2201.18	2739451	50.02	Phenyx	5.98	233076	305862	372826	247276	230101	188510
A0M8Q6;B9A064,P0CG04;P0CF74,P0CG05,P0CG06	3	6	6	YAASSYLSLTPEQWK	TMTsixplex_Nterm:::::::::::::::TMTsixplex_K:	3	2201.18	2201.18	3189613	50.22	Phenyx	6.98	272541	270269	334615	352121	316704	139640
A0M8Q6;B9A064,P0CG04;P0CF74,P0CG05,P0CG06	3	6	6	YAASSYLSLTPEQWK	TMTsixplex_Nterm:::::::::::::::TMTsixplex_K:	3	2201.18	2201.18	1	49.87	Phenyx	7.34	1.02631e+07	1.42873e+07	1.48753e+07	1.76195e+07	1.48929e+07	5.11249e+06
A0M8Q6;B9A064,P0CG04;P0CF74,P0CG05,P0CG06	3	6	6	YAASSYLSLTPEQWK	TMTsixplex_Nterm:::::::::::::::TMTsixplex_K:	2	2201.18	2201.18	1	49.23	Phenyx	8.13	3.74941e+06	5.33111e+06	5.88421e+06	6.15896e+06	5.69211e+06	1.51355e+06
A0M8Q6;B9A064,P0CG04;P0CF74,P0CG05,P0CG06	3	6	6	YAASSYLSLTPEQWK	TMTsixplex_Nterm:::::::::::::::TMTsixplex_K:	3	2201.18	2201.18	55465	68.75	Phenyx	5.43	6096.48	7714.51	9391.56	8681.06	7964.86	3200.44
A0M8Q6;B9A064,P0CG04;P0CF74,P0CG05,P0CG06	3	6	6	YAASSYLSLTPEQWK	TMTsixplex_Nterm:::::::::::::::TMTsixplex_K:	3	2201.18	2201.18	234837	67.18	Phenyx	5.73	20956.5	20060	31056.6	24957.8	21612.1	15975.3
A0M8Q6;B9A064,P0CG04;P0CF74,P0CG05,P0CG06	3	6	6	YAASSYLSLTPEQWK	TMTsixplex_Nterm:::::::::::::::TMTsixplex_K:	3	2201.18	2201.18	6729996	49.37	Phenyx	7.18	1.04211e+06	876902	673043	1.02166e+06	1.02523e+06	1.00528e+06
A0M8Q6;B9A064,P0CG04;P0CF74,P0CG05,P0CG06	3	6	6	YAASSYLSLTPEQWK	TMTsixplex_Nterm:::::::::::::::TMTsixplex_K:	3	2201.18	2201.18	1265661	59.3	Phenyx	6.87	165821	196660	218988	214798	198124	92564.3
A0M8Q6;B9A064,P0CG04;P0CF74,P0CG05,P0CG06	3	6	6	YAASSYLSLTPEQWK	TMTsixplex_Nterm:::::::::::::::TMTsixplex_K:	3	2201.18	2201.18	1597410	65.55	Phenyx	6.81	83915.2	100971	119068	114492	108147	39537
A0M8Q6;B9A064,P0CG04;P0CF74,P0CG05,P0CG06	3	6	6	YAASSYLSLTPEQWK	TMTsixplex_Nterm:::::::::::::::TMTsixplex_K:	3	2201.18	2201.18	3126764	49.58	Phenyx	7.71	265475	318305	384653	342577	327015	132011
A0M8Q6;B9A064,P0CG04;P0CF74,P0CG05,P0CG06	3	6	6	YAASSYLSLTPEQWK	TMTsixplex_Nterm:::::::::::::::TMTsixplex_K:	3	2201.18	2201.17	1030228	49.68	Phenyx	7.31	124536	156181	218904	146838	126382	96714.2
A0M8Q6;B9A064,P0CG04;P0CF74,P0CG05,P0CG06	3	6	6	YAASSYLSLTPEQWK	TMTsixplex_Nterm:::::::::::::::TMTsixplex_K:	2	2201.18	2201.18	9263265	47.88	Phenyx	8	402407	461184	457325	654556	489142	139265
A0M8Q6;P0CF74,P0CG05,P0CG06	2	4	4	AAPSVTLFPPSSEELQANK	TMTsixplex_Nterm:::::::::::::::::::TMTsixplex_K:	3	2443.34	2443.34	2	43.33	Phenyx	5.27	3.6716e+06	5.72827e+06	5.6673e+06	6.03188e+06	5.29045e+06	1.94827e+06
A0M8Q6;P0CF74,P0CG05,P0CG06	2	4	4	AAPSVTLFPPSSEELQANK	TMTsixplex_Nterm:::::::::::::::::::TMTsixplex_K:	2	2443.34	2443.34	7	43.75	Phenyx	6.21	5.43443e+06	9.78395e+06	1.02501e+07	1.00547e+07	8.86611e+06	2.55996e+06
A0M8Q6;P0CF74,P0CG05,P0CG06	2	4	4	AAPSVTLFPPSSEELQANK	TMTsixplex_Nterm:::::::::::::::::::TMTsixplex_K:	3	2443.34	2443.33	6	45.35	Phenyx	5.05	1.51114e+07	1.32959e+07	8.8679e+06	1.24404e+07	8.78347e+06	1.09949e+07
A0M8Q6;P0CF74,P0CG05,P0CG06	2	4	4	AAPSVTLFPPSSEELQANK	TMTsixplex_Nterm:::::::::::::::::::TMTsixplex_K:	2	2443.34	2443.33	7	43.48	Phenyx	6.37	4.77434e+06	9.13774e+06	8.66201e+06	9.54179e+06	8.36859e+06	2.17589e+06
A0M8Q6;P0CF74,P0CG05,P0CG06	2	4	4	AAPSVTLFPPSSEELQANK	TMTsixplex_Nterm:::::::::::::::::::TMTsixplex_K:	2	2443.34	2443.34	3	44.87	Phenyx	6.62	2.22635e+06	3.87472e+06	3.59573e+06	4.22217e+06	3.7195e+06	1.11401e+06
A0M8Q6;P0CF74,P0CG05,P0CG06	2	4	4	AAPSVTLFPPSSEELQANK	TMTsixplex_Nterm:::::::::::::::::::TMTsixplex_K:	3	2443.34	2443.34	1	44.6	Phenyx	5.9	1.29208e+07	2.24227e+07	2.35147e+07	2.48037e+07	2.11796e+07	7.37628e+06
A0M8Q6;P0CF74,P0CG05,P0CG06	2	4	4	AAPSVTLFPPSSEELQANK	TMTsixplex_Nterm:::::::::::::::::::TMTsixplex_K:	3	2443.34	2443.33	1	46.25	Phenyx	5.76	1.62161e+07	2.51424e+07	2.23337e+07	2.53044e+07	2.1759e+07	8.81706e+06
A0M8Q6;P0CF74,P0CG05,P0CG06	2	4	4	AAPSVTLFPPSSEELQANK	TMTsixplex_Nterm:::::::::::::::::::TMTsixplex_K:	2	2443.34	2443.34	6039125	45.95	Phenyx	5.82	474721	744322	679199	780633	633455	172763
A0M8Q6;P0CF74,P0CG05,P0CG06	2	4	4	AAPSVTLFPPSSEELQANK	TMTsixplex_Nterm:::::::::::::::::::TMTsixplex_K:	3	2443.34	2443.33	6	45.28	Phenyx	5.6	1.55673e+07	1.49821e+07	1.20914e+07	1.42475e+07	9.72826e+06	1.1224e+07
A0M8Q6;P0CF74,P0CG05,P0CG06	2	4	4	AAPSVTLFPPSSEELQANK	TMTsixplex_Nterm:::::::::::::::::::TMTsixplex_K:	2	2443.34	2443.34	2	44.98	Phenyx	6.06	1.45948e+06	2.65185e+06	2.73166e+06	2.75454e+06	2.47222e+06	737072
A0M8Q6;P0CF74,P0CG05,P0CG06	2	4	4	AAPSVTLFPPSSEELQANK	TMTsixplex_Nterm:::::::::::::::::::TMTsixplex_K:	2	2443.34	2443.34	1	45.15	Phenyx	5.99	1.56923e+06	2.55931e+06	2.23744e+06	2.63265e+06	2.32842e+06	640471
A0M8Q6;P0CF74,P0CG05,P0CG06	2	4	4	AAPSVTLFPPSSEELQANK	TMTsixplex_Nterm:::::::::::::::::::TMTsixplex_K:	3	2443.34	2443.34	1	44.35	Phenyx	5.3	2.34237e+07	3.93838e+07	3.50504e+07	4.22946e+07	3.63141e+07	1.12271e+07
A5A3E0,Q9BYX7,P60709,P63261,P62736,P63267,P68032,P68133,Q562R1,Q6S8J3	1	10	10	SYELPDGQVLTLGNER	TMTsixplex_Nterm:::::::::::::::::	2	2019.05	2019.05	4	45.82	Phenyx	7.26	528219	347601	294980	806897	2.64849e+06	179644
A5A3E0,Q9BYX7,P60709,P63261,P68032,P68133,Q6S8J3	1	7	7	LWHHTFYNELR	TMTsixplex_Nterm::::::::::::	3	1743.9	1743.91	7834481	37.38	Phenyx	6.03	119094	171451	110517	164176	420161	71236.1
B9A064,P0CG04	1	2	2	ANPTVTLFPPSSEELQANK	TMTsixplex_Nterm:::::::::::::::::::TMTsixplex_K:	2	2500.36	2500.36	1	44.88	Phenyx	5.49	854372	1.12923e+06	964528	949236	1.05042e+06	274489
B9A064,P0CG04	1	2	2	ANPTVTLFPPSSEELQANK	TMTsixplex_Nterm:::::::::::::::::::TMTsixplex_K:	3	2500.36	2500.36	5	46.2	Phenyx	6.06	7.24482e+06	8.51752e+06	7.14031e+06	6.75991e+06	7.33771e+06	2.71425e+06
B9A064,P0CG04	1	2	2	ANPTVTLFPPSSEELQANK	TMTsixplex_Nterm:::::::::::::::::::TMTsixplex_K:	3	2500.36	2500.36	7	43.47	Phenyx	5.75	1.23783e+07	1.35225e+07	1.14421e+07	9.27886e+06	1.07279e+07	3.90285e+06
B9A064,P0CG04	1	2	2	ANPTVTLFPPSSEELQANK	TMTsixplex_Nterm:::::::::::::::::::TMTsixplex_K:	3	2500.36	2500.36	1	45.78	Phenyx	5.47	1.57201e+06	1.32388e+06		2.76041e+06	2.07779e+06
B9A064,P0CG04	1	2	2	ANPTVTLFPPSSEELQANK	TMTsixplex_Nterm:::::::::::::::::::TMTsixplex_K:	3	2500.36	2500.36	3	44.63	Phenyx	5.74	4.38918e+06	4.55606e+06	5.08813e+06	4.49231e+06	4.60946e+06	1.79967e+06
B9A064,P0CG04	1	2	2	ANPTVTLFPPSSEELQANK	TMTsixplex_Nterm:::::::::::::::::::TMTsixplex_K:	3	2500.36	2500.36	5	44.32	Phenyx	6.03	5.66619e+06	6.10622e+06	5.23818e+06	4.85712e+06	5.8072e+06	1.96421e+06
B9A064,P0CG04	1	2	2	ANPTVTLFPPSSEELQANK	TMTsixplex_Nterm:::::::::::::::::::TMTsixplex_K:	3	2500.36	2500.36	4	46.07	Phenyx	5.73
B9A064,P0CG04	1	2	2	ANPTVTLFPPSSEELQANK	TMTsixplex_Nterm:::::::::::::::::::TMTsixplex_K:	2	2500.36	2500.36	2975653	45.37	Phenyx	5.76	192918	248509	229595	229802	238418	92988.5
B9A064,P0CG04	1	2	2	ANPTVTLFPPSSEELQANK	TMTsixplex_Nterm:::::::::::::::::::TMTsixplex_K:	3	2500.36	2500.36	1	43.72	Phenyx	6.43	2.06811e+07	2.26725e+07	2.02029e+07	1.9426e+07	2.25116e+07	5.9421e+06
B9A064,P0CG04	1	2	2	ANPTVTLFPPSSEELQANK	TMTsixplex_Nterm:::::::::::::::::::TMTsixplex_K:	3	2500.36	2500.36	1	46.3	Phenyx	5.87	1.76491e+06	1.98646e+06	2.07667e+06	2.07304e+06	2.06827e+06	850070
B9A064,P0CG04	1	2	2	ANPTVTLFPPSSEELQANK	TMTsixplex_Nterm:::::::::::::::::::TMTsixplex_K:	2	2500.36	2500.35	2419270	45.42	Phenyx	5.64	248761	235117	291725	238525	242226	60763.3
B9A064,P0CG04	1	2	2	ANPTVTLFPPSSEELQANK	TMTsixplex_Nterm:::::::::::::::::::TMTsixplex_K:	3	2500.36	2500.36	2	45	Phenyx	5.36	2.80498e+06	5.0605e+06		2.41816e+06	2.57413e+06
B9A064,P0CG04	1	2	2	ANPTVTLFPPSSEELQANK	TMTsixplex_Nterm:::::::::::::::::::TMTsixplex_K:	3	2500.36	2500.36	1	45.83	Phenyx	6.15
B9A064,P0CG04	1	2	2	ANPTVTLFPPSSEELQANK	TMTsixplex_Nterm:::::::::::::::::::TMTsixplex_K:	3	2500.36	2500.36	4	44.37	Phenyx	5.26	6.15316e+06	8.04811e+06	7.49371e+06	6.862e+06	6.55246e+06	2.20694e+06
B9A064,P0CG04	1	2	2	ANPTVTLFPPSSEELQANK	TMTsixplex_Nterm:::::::::::::::::::TMTsixplex_K:	3	2500.36	2500.36	1	43.85	Phenyx	6.61	2.11109e+07	2.47426e+07	2.21169e+07	2.10946e+07	2.38766e+07	6.95636e+06
B9A064,P0CG04	1	2	2	ANPTVTLFPPSSEELQANK	TMTsixplex_Nterm:::::::::::::::::::TMTsixplex_K:	3	2500.36	2500.36	4	44.52	Phenyx	6.01	4.5899e+06	5.20577e+06	4.43051e+06	4.55505e+06	4.92475e+06	1.93781e+06
B9A064,P0CG04;P0CF74,P0CG05,P0CG06	2	5	5	SYSCQVTHEGSTVEK	TMTsixplex_Nterm::::Cys_CAM:::::::::::TMTsixplex_K:	3	2169.08	2169.08	3875146	27.92	Phenyx	8.23	239865	572626	371912	286374	273705	195541
B9A064,P0CG04;P0CF74,P0CG05,P0CG06	2	5	5	SYSCQVTHEGSTVEK	TMTsixplex_Nterm::::Cys_CAM:::::::::::TMTsixplex_K:	2	2169.08	2169.08	4	28.2	Phenyx	9.16	941068	2.31324e+06	1.98988e+06	1.27118e+06	1.30663e+06	314636
B9A064,P0CG04;P0CF74,P0CG05,P0CG06	2	5	5	SYSCQVTHEGSTVEK	TMTsixplex_Nterm::::Cys_CAM:::::::::::TMTsixplex_K:	3	2169.08	2169.08	1688594	25.45	Phenyx	5.96	24239.6	167123	58775.7	31067.6	29294.4	15647
B9A064,P0CG04;P0CF74,P0CG05,P0CG06	2	5	5	SYSCQVTHEGSTVEK	TMTsixplex_Nterm::::Cys_CAM:::::::::::TMTsixplex_K:	3	2169.08	2169.08	2367633	29.22	Phenyx	8.23	72284	51622.9	90477.9	123026	108614	37731.6
B9A064,P0CG04;P0CF74,P0CG05,P0CG06	2	5	5	SYSCQVTHEGSTVEK	TMTsixplex_Nterm::::Cys_CAM:::::::::::TMTsixplex_K:	3	2169.08	2169.08	5	28.83	Phenyx	7.74	1.42626e+06	815290	1.68904e+06	2.32432e+06	2.01137e+06	608290
B9A064,P0CG04;P0CF74,P0CG05,P0CG06	2	5	5	SYSCQVTHEGSTVEK	TMTsixplex_Nterm::::Cys_CAM:::::::::::TMTsixplex_K:	3	2169.08	2169.08	2564311	28.67	Phenyx	5.9	111558	105869	149968	176260	156882	56756
B9A064,P0CG04;P0CF74,P0CG05,P0CG06	2	5	5	SYSCQVTHEGSTVEK	TMTsixplex_Nterm::::Cys_CAM:::::::::::TMTsixplex_K:	3	2169.08	2169.08	1	27.97	Phenyx	6.78	388768	930617	611089	478721	452775	344096
B9A064,P0CG04;P0CF74,P0CG05,P0CG06	2	5	5	SYSCQVTHEGSTVEK	TMTsixplex_Nterm::::Cys_CAM:::::::::::TMTsixplex_K:	3	2169.08	2169.08	777000	25.97	Phenyx	6.34	58138.2	55894.5	43355.4	45175.9	57919.1	19041.6
B9A064,P0CG04;P0CF74,P0CG05,P0CG06	2	5	5	SYSCQVTHEGSTVEK	TMTsixplex_Nterm::::Cys_CAM:::::::::::TMTsixplex_K:	3	2169.08	2169.08	2367692	28.93	Phenyx	6.11	111277	238016	187589	159303	142453	62337.9
B9A064,P0CG04;P0CF74,P0CG05,P0CG06	2	5	5	SYSCQVTHEGSTVEK	TMTsixplex_Nterm::::Cys_CAM:::::::::::TMTsixplex_K:	2	2169.08	2169.08	3	28.33	Phenyx	9.11	660208	1.7128e+06	1.34367e+06	986840	970193	267577
B9A064,P0CG04;P0CF74,P0CG05,P0CG06	2	5	5	SYSCQVTHEGSTVEK	TMTsixplex_Nterm::::Cys_CAM:::::::::::TMTsixplex_K:	2	2169.08	2169.08	2	28.38	Phenyx	9.48	655197	1.59069e+06	1.36649e+06	959926	927373	242444
B9A064,P0CG04;P0CF74,P0CG05,P0CG06	2	5	5	SYSCQVTHEGSTVEK	TMTsixplex_Nterm::::Cys_CAM:::::::::::TMTsixplex_K:	3	2169.08	2169.08	428478	29.12	Phenyx	7.18	22224.6	16702.1	23685.9	35207.3	30713.4	11329.7
B9A064,P0CG04;P0CF74,P0CG05,P0CG06	2	5	5	SYSCQVTHEGSTVEK	TMTsixplex_Nterm::::Cys_CAM:::::::::::TMTsixplex_K:	3	2169.08	2169.08	2225620	28.72	Phenyx	7.41	78771.3	56876.1	102835	127637	109838	38699.8
B9A064,P0CG04;P0CG05,P0CG06	2	4	4	ATLVCLLSDFYPGAVTVAWK	TMTsixplex_Nterm:::::Cys_CAM:::::::::::::::TMTsixplex_K:	3	2668.47	2668.47	1222473	66.38	Phenyx	6.8	70426.3	122645	116126	130226	109784	34479.6
B9A064,P0CG04;P0CG05,P0CG06	2	4	4	ATLVCLLSDFYPGAVTVAWK	TMTsixplex_Nterm:::::Cys_CAM:::::::::::::::TMTsixplex_K:	2	2668.47	2668.47	1	66.43	Phenyx	6.31	661695	1.1054e+06	841712	1.13458e+06	964982	308485
B9A064,P0CG04;P0CG05,P0CG06	2	4	4	ATLVCLLSDFYPGAVTVAWK	TMTsixplex_Nterm:::::Cys_CAM:::::::::::::::TMTsixplex_K:	4	2668.47	2668.47	929835	66.4	Phenyx	4.7	32694	57078.6	58404.6	58026.1	54646.2	17860.5
B9A064,P0CG04;P0CG05,P0CG06	2	4	4	ATLVCLLSDFYPGAVTVAWK	TMTsixplex_Nterm:::::Cys_CAM:::::::::::::::TMTsixplex_K:	3	2668.47	2668.47	913414	66.37	Phenyx	6.3	55547.9	92194.8	93909.8	91766.3	83483.2	27294
B9A064,P0CG04;P0CG05,P0CG06	2	4	4	ATLVCLLSDFYPGAVTVAWK	TMTsixplex_Nterm:::::Cys_CAM:::::::::::::::TMTsixplex_K:	3	2668.47	2668.47	1476338	66.38	Phenyx	6.56	75255.7	133112	112069	145907	124465	49978.6
B9A064,P0CG04;P0CG05,P0CG06	2	4	4	ATLVCLLSDFYPGAVTVAWK	TMTsixplex_Nterm:::::Cys_CAM:::::::::::::::TMTsixplex_K:	3	2668.47	2668.47	1	66.38	Phenyx	6.12	727707	1.26737e+06	1.26933e+06	1.25338e+06	1.09186e+06	379272
B9A064,P0CG04;P0CG05,P0CG06	2	4	4	ATLVCLLSDFYPGAVTVAWK	TMTsixplex_Nterm:::::Cys_CAM:::::::::::::::TMTsixplex_K:	4	2668.47	2668.47	955723	66.35	Phenyx	5.73	69468.9	122345	119535	124394	103150	35303.6
B9A064,P0CG04;P0CG05,P0CG06	2	4	4	ATLVCLLSDFYPGAVTVAWK	TMTsixplex_Nterm:::::Cys_CAM:::::::::::::::TMTsixplex_K:	3	2668.47	2668.47	435258	62.75	Phenyx	4.99	23268.9	33716.1	34422.9	38241.3	27498.9	13322.6
B9A064,P0CG04;P0CG05,P0CG06	2	4	4	ATLVCLLSDFYPGAVTVAWK	TMTsixplex_Nterm:::::Cys_CAM:::::::::::::::TMTsixplex_K:	3	2668.47	2668.47	1226065	66.42	Phenyx	5.53	40134.8	70995.6	69569.8	74437.2	62167	19600.5
B9A064,P0CG04;P0CG05,P0CG06	2	4	4	ATLVCLLSDFYPGAVTVAWK	TMTsixplex_Nterm:::::Cys_CAM:::::::::::::::TMTsixplex_K:	3	2668.47	2668.47	605467	66.4	Phenyx	6.59	29487.7	55250.3	53624.8	54215.7	49550.9	16601.2
B9A064,P0CG04;P0CG05,P0CG06	2	4	4	ATLVCLLSDFYPGAVTVAWK	TMTsixplex_Nterm:::::Cys_CAM:::::::::::::::TMTsixplex_K:	3	2668.47	2668.47	2541190	66.35	Phenyx	6.95	141087	269008	260132	262875	218653	73069.8
B9A064,P0CG04;P0CG05,P0CG06	2	4	4	ATLVCLLSDFYPGAVTVAWK	TMTsixplex_Nterm:::::Cys_CAM:::::::::::::::TMTsixplex_K:	4	2668.47	2668.47	597364	66.38	Phenyx	5.26	32624.1	54933.6	58019.9	58644.3	49533.6	17349.2
B9A064,P0CG04;P0CG05,P0CG06	2	4	4	ATLVCLLSDFYPGAVTVAWK	TMTsixplex_Nterm:::::Cys_CAM:::::::::::::::TMTsixplex_K:	4	2668.47	2668.47	375373	66.42	Phenyx	4.87	12246.1	20598	21236.6	20657.7	19601.8	10084.2
B9A064,P0CG04;P0CG05,P0CG06	2	4	4	ATLVCLLSDFYPGAVTVAWK	TMTsixplex_Nterm:::::Cys_CAM:::::::::::::::TMTsixplex_K:	4	2668.47	2668.47	6113967	66.38	Phenyx	5.68	386858	697268	730651	680699	638777	210873
B9A064,P0CG04;P0CG05,P0CG06	2	4	4	ATLVCLLSDFYPGAVTVAWK	TMTsixplex_Nterm:::::Cys_CAM:::::::::::::::TMTsixplex_K:	3	2668.47	2668.47	1747168	66.42	Phenyx	6.24	67044.4	119685	117464	120167	101270	27997.6
B9A064,P0CG04;P0CG05,P0CG06	2	4	4	ATLVCLLSDFYPGAVTVAWK	TMTsixplex_Nterm:::::Cys_CAM:::::::::::::::TMTsixplex_K:	4	2668.47	2668.47	820749	66.42	Phenyx	5.12	23786.8	43680.3	39957.2	42960	37036	14117.6
B9A064,P0CG04;P0CG05,P0CG06	2	4	4	ATLVCLLSDFYPGAVTVAWK	TMTsixplex_Nterm:::::Cys_CAM:::::::::::::::TMTsixplex_K:	4	2668.47	2668.47	701803	66.42	Phenyx	5.15	27035.2	42778.3	36693.2	38402.1	35876.6	16799.9
B9A064,P0CG04;P0CG05,P0CG06	2	4	4	TVAPTECS	TMTsixplex_Nterm:::::::Cys_CAM::	2	1092.53	1092.53	1864474	25.8	Phenyx	5.83	409162	538199	559554	577772	531171	233406
O00533	1	1	1	CTASNFLGTATHDFHVLVEEPPR	TMTsixplex_Nterm:Cys_CAM:::::::::::::::::::::::	4	2826.4	2826.4	2571012	49.15	Phenyx	5.54	233261	201710	185575	132464	141005	261666
O00533	1	1	1	CTASNFLGTATHDFHVLVEEPPR	TMTsixplex_Nterm:Cys_CAM:::::::::::::::::::::::	4	2826.4	2826.4	1704851	49.3	Phenyx	4.95	125360	237027	151409	79967.3	82484.3	135165
O00533	1	1	1	DGNPFYFTDHR	TMTsixplex_Nterm::::::::::::	2	1596.75	1596.75	1572146	38.9	Phenyx	8.5	207192	160657	128078	81155.4	127846	252747
O00533	1	1	1	DGNPFYFTDHR	TMTsixplex_Nterm::::::::::::	3	1596.75	1596.75	2926405	38.82	Phenyx	6.81	262291	233587	172601	122758	178368	307030
O00533	1	1	1	LPNEGHLSHFQGK	TMTsixplex_Nterm:::::::::::::TMTsixplex_K:	3	1921.06	1921.06	3028584	31.48	Phenyx	7.32	177683	206845	145452	155738	164143	325195
O00533	1	1	1	SQPSQPSDHHETPPAAPDR	TMTsixplex_Nterm::::::::::::::::::::	4	2282.09	2282.09	42489	20.97	Phenyx	5.83	3108.15	6890	3151.53	905.886	1708.06	3266.45
O00533	1	1	1	TAVTANLDLR	TMTsixplex_Nterm:::::::::::	2	1301.75	1301.75	2691653	36.37	Phenyx	5.61	447532	280016	377709	238561	257420	431594
O00533	1	1	1	TAVTANLDLR	TMTsixplex_Nterm:::::::::::	2	1301.75	1301.75	4763298	34.97	Phenyx	6.88	1.13261e+06	812965	674606	690942	712432	1.19717e+06
O00533	1	1	1	THPLEVFEPGAEHLVR	TMTsixplex_Nterm:::::::::::::::::	4	2059.1	2059.1	3928442	36.27	Phenyx	5.86	415756	273939	117734	52510.5	78959.9	541199
O00533	1	1	1	VLAVNEVGR	TMTsixplex_Nterm::::::::::	2	1184.71	1184.71	2950998	34.68	Phenyx	4.79	113699	99143.7	77015.9	61886.2	77160.9	131510
O00533	1	1	1	VQVAFPFDEYFQLECEAK	TMTsixplex_Nterm:::::::::::::::Cys_CAM:::TMTsixplex_K:	3	2677.35	2677.35	3858995	58.37	Phenyx	6.71	263192	178893	202977	141077	163249	246280
O00584	1	1	1	HGTCAAQVDALNSQK	TMTsixplex_Nterm::::Cys_CAM:::::::::::TMTsixplex_K:	3	2057.07	2057.07	1894071	28.98	Phenyx	6.54	375813	447363	477518	224537	308742	209123
O00584	1	1	1	LGLKPSLNYYQVADFK	TMTsixplex_Nterm::::TMTsixplex_K::::::::::::TMTsixplex_K:	3	2542.48	2542.48	5935677	47.2	Phenyx	6.73	586147	386324	555100	320389	416591	320625
O00584	1	1	1	LLMVQHWPETVCEK	TMTsixplex_Nterm::::::::::::Cys_CAM::TMTsixplex_K:	3	2227.19	2227.19	4493707	45.38	Phenyx	5.22	694068	472134	663978	480233	534578	459063
O14594	1	1	1	YQCNEGFAQHHVATLR	TMTsixplex_Nterm:::Cys_CAM::::::::::::::	3	2159.05	2159.05	1539956	29.52	Phenyx	7.72	30235.2	28251.3	23028.8	16842.9	29501.2	35277.7
O14594	1	1	1	YQCNEGFAQHHVATLR	TMTsixplex_Nterm:::Cys_CAM::::::::::::::	4	2159.05	2159.05	5910373	29.48	Phenyx	4.91	753169	848958	789317	677162	1.50314e+06	665692
O14594;Q96GW7	2	2	2	YPLQTPR	TMTsixplex_Nterm::::::::	2	1102.63	1102.63	1467048	32.03	Phenyx	4.69	285597	168901	182913	123053	159688	209213
O15240	1	1	1	ALAAVLLQALDR	TMTsixplex_Nterm:::::::::::::	2	1481.91	1481.91	136964	62.03	Phenyx	5.63	3098.83	3842.47	2825	2574	4404.57	3941.92
O15240	1	1	1	ALAAVLLQALDR	TMTsixplex_Nterm:::::::::::::	2	1481.91	1481.91	338211	61.78	Phenyx	5.69	20281.3	21264.2	20448.8	14302.3	19281.6	24428.5
O15240	1	1	1	DGSAPEVR	TMTsixplex_Nterm:::::::::	2	1058.56	1058.56	65964	22.03	Phenyx	5.88	10272.8	5498.14	3325.24	3505.66	4423.35	12183.2
O15240	1	1	1	LADLASDLLLQYLLQGGAR	TMTsixplex_Nterm::::::::::::::::::::	3	2258.28	2258.28	4941882	66.75	Phenyx	6.61	814356	722368	585611	415012	591273	1.1724e+06
O15240	1	1	1	THLGEALAPLSK	TMTsixplex_Nterm::::::::::::TMTsixplex_K:	3	1694.01	1694.01	791152	38.57	Phenyx	4.87	719870	445650	381719	389716	535750	934431
O15389,Q08ET2	1	2	2	EKPVYELQVQK	TMTsixplex_Nterm::TMTsixplex_K:::::::::TMTsixplex_K:	3	2047.23	2047.23	4206383	36.52	Phenyx	5.45	663595	1.01456e+06	715564	750090		80543
O15389,Q08ET2	1	2	2	SWYSSPPLYVYWFR	TMTsixplex_Nterm:::::::::::::::	3	2079.05	2079.04	21464	61.42	Phenyx	5.09	6931.85	6261.19	5276.26	5982.01	3123.38	1803.64
O43493	1	1	1	SGAEEQTSKDSPNK	TMTsixplex_Nterm:::::::::TMTsixplex_K:::::TMTsixplex_K:	3	2164.16	2164.16	449014	24.35	Phenyx	4.86	26211.8	20390.8	19938.7	15440.4	23395.8	39055.4
O43493	1	1	1	SHPELQTPK	TMTsixplex_Nterm:::::::::TMTsixplex_K:	3	1493.86	1493.86	1331581	26.93	Phenyx	7.13	405885	276537	324608	193013	265799	435504
O43505	1	1	1	EEAQLATVLAYALSSHCPDMR	TMTsixplex_Nterm:::::::::::::::::Cys_CAM:::::	3	2590.27	2590.27	2821871	56.25	Phenyx	9.54	427954	293363	286640	119584	214381	523065
O43505	1	1	1	TALASGGVLDASGDYR	TMTsixplex_Nterm:::::::::::::::::	3	1780.92	1780.92	8761192	38.55	Phenyx	4.85	836894	652756	689719	541888	525692	862370
O43505	1	1	1	TALASGGVLDASGDYR	TMTsixplex_Nterm:::::::::::::::::	2	1780.92	1780.92	1	38.52	Phenyx	9.1	770263	338774	442745	210323	332951	824563
O43505	1	1	1	WEGPLSVSVFAATK	TMTsixplex_Nterm::::::::::::::TMTsixplex_K:	3	1949.1	1949.1	617881	53.93	Phenyx	5.59	65502.7	66859.9	73825.3	70131.4	62237.7	69714.5
O43505	1	1	1	WEGPLSVSVFAATK	TMTsixplex_Nterm::::::::::::::TMTsixplex_K:	3	1949.1	1949.11	1348160	53.65	Phenyx	5.39	89096.5	103421	104189	127054	131656	93576.2
O43505	1	1	1	WEGPLSVSVFAATK	TMTsixplex_Nterm::::::::::::::TMTsixplex_K:	2	1949.1	1949.1	1400558	53.78	Phenyx	7.13	61050.4	36247.1	34086.7	19372.9	33419.5	65864.6
O43866	1	1	1	CSGEEQSLEQCQHR	TMTsixplex_Nterm:Cys_CAM::::::::::Cys_CAM::::	3	1975.87	1975.87	1269768	24.52	Phenyx	9.79	82740.1	156951	144887		287534	213203
O43866	1	1	1	GVWGSVCDDNWGEKEDQVVCK	TMTsixplex_Nterm:::::::Cys_CAM:::::::TMTsixplex_K::::::Cys_CAM:TMTsixplex_K:	4	3153.55	3153.55	1	43.55	Phenyx	5.97	1.88091e+06	3.32863e+06	1.84961e+06	1.64172e+06	2.45337e+06	1.68516e+06
O43866	1	1	1	LADGPGHCK	TMTsixplex_Nterm::::::::Cys_CAM:TMTsixplex_K:	2	1411.76	1411.76	316315	25.85	Phenyx	5.17	13355.9	28922.9	20745.3	17819.7	38495.6	31679
O60279	1	1	1	HLFWFPAEAFHKPGLEK	TMTsixplex_Nterm::::::::::::TMTsixplex_K:::::TMTsixplex_K:	5	2740.55	2740.55	1274974	48.18	Phenyx	5.08	386853	648538	408843	434526	669274	890026
O60279	1	1	1	QFSAGDNHSGVK	TMTsixplex_Nterm::::::::::::TMTsixplex_K:	3	1703.9	1703.9	1163207	27.6	Phenyx	5.87	57920.4	83156.5	56849.5	60868.1	86292.3	108675
O60814,P57053,P58876,P62807,Q5QNW6,Q93079,Q99877,Q99879,Q99880	1	9	9	ESYSVYVYK	TMTsixplex_Nterm:::::::::TMTsixplex_K:	2	1594.86	1594.87	2386030	38.92	Phenyx	6.21	9510.98	8697.6	7200.36	19862.6	88812.2	5039.63
O60814,P57053,P58876,P62807,Q5QNW6,Q93079,Q99877,Q99879,Q99880,P06899,P23527,P33778,Q16778,Q8N257	1	14	14	AMGLMNSFVNDLFER	TMTsixplex_Nterm::::::::::::::::	2	1971.98	1971.97	464395	62.02	Phenyx	7.93	1044.42	992.893	609.005	2975.25	15709.3	454.725
O60814,P57053,P58876,P62807,Q5QNW6,Q93079,Q99877,Q99879,Q99880,P06899,P23527,P33778,Q16778,Q8N257	1	14	14	AMGLMNSFVNDLFER	TMTsixplex_Nterm::::::::::::::::	3	1971.98	1971.97	893179	61.95	Phenyx	8.11	16989.4	13151.5	13840.3	20565.5	70910.4	16119.2
O60814,P57053,P58876,P62807,Q5QNW6,Q93079,Q99877,Q99879,Q99880,P06899,P23527,P33778,Q16778,Q8N257,Q96A08	1	15	15	LLLPGELAK	TMTsixplex_Nterm:::::::::TMTsixplex_K:	2	1410.92	1410.92	8358466	47.28	Phenyx	5.24	76652.1	94793.4	73429.8	246465	1.20849e+06	37264.6
O60814,P57053,P58876,P62807,Q5QNW6,Q93079,Q99877,Q99879,Q99880,P06899,P23527,P33778,Q16778,Q8N257,Q96A08	1	15	15	QVHPDTGLSSK	TMTsixplex_Nterm:::::::::::TMTsixplex_K:	3	1625.91	1625.91	1739109	26.85	Phenyx	4.95	83259.7	28874.1	30989.2	59476.7	218748	38712.1
O94985	1	1	1	ATVHLQVNDVNEYAPVFK	TMTsixplex_Nterm::::::::::::::::::TMTsixplex_K:	3	2501.37	2501.37	2386792	44.12	Phenyx	5.65	306095	142562	85836.4	63275	69836.3	479663
O94985	1	1	1	ATVLEGK	TMTsixplex_Nterm:::::::TMTsixplex_K:	2	1174.73	1174.73	1	30.82	Phenyx	4.81	1.02569e+06	349335	203704	181735	190980	1.29165e+06
O94985	1	1	1	EPFTLSVWMR	TMTsixplex_Nterm:::::::::::	2	1493.79	1493.79	1262100	52.47	Phenyx	5.8	138331	58711	50717.6	34965.3	42080.6	183264
O94985	1	1	1	LHGQNVPFDAVVVDK	TMTsixplex_Nterm:::::::::::::::TMTsixplex_K:	3	2095.18	2095.18	3683879	41.07	Phenyx	5.5	758520	275465	200157	159397	169135	968960
O94985	1	1	1	LPDGVVSVSPK	TMTsixplex_Nterm:::::::::::TMTsixplex_K:	2	1554.94	1554.94	2247778	38.77	Phenyx	4.91	240058	92969.3	63350.9	56413.3	56295.6	311160
O94985	1	1	1	VLDCLYTCK	TMTsixplex_Nterm::::Cys_CAM::::Cys_CAM:TMTsixplex_K:	2	1628.87	1628.87	4909000	41.83	Phenyx	5.24	451944	150211	120256	87649.3	90215.6	593954
O95502	1	1	1	ALPELYAFTACMWLR	TMTsixplex_Nterm:::::::::::Cys_CAM:::::	3	2070.06	2070.06	132228	65.47	Phenyx	5.99	10728.9	8905.59	9652.24	8012.51	8396.2	7626.98
O95502	1	1	1	ALPELYAFTACMWLR	TMTsixplex_Nterm:::::::::::Cys_CAM:::::	3	2070.06	2070.06	55932	65.37	Phenyx	5.52	6782.14	4960.39	5967.43	4452.94	4452.21	5224.92
O95502	1	1	1	KALPELYAFTACMWLR	TMTsixplex_Nterm:TMTsixplex_K:::::::::::Cys_CAM:::::	3	2427.32	2427.32	284313	59.2	Phenyx	6.38	54676.1	23448.4	21900.1	17893.9	26234.1	46415.2
O95502	1	1	1	MDQLEGQLLAQVLALEK	TMTsixplex_Nterm:::::::::::::::::TMTsixplex_K:	3	2356.34	2356.34	2157754	64.15	Phenyx	4.95	586131	282912	260717	206055	293315	457106
O95502	1	1	1	NNYMYAR	TMTsixplex_Nterm::::::::	2	1159.56	1159.57	1064907	29.53	Phenyx	6.17	54898.9	20763.1	25566.7	35171.5	34697.9	50620.1
P00441	1	1	1	ADDLGKGGNEESTK	TMTsixplex_Nterm::::::TMTsixplex_K::::::::TMTsixplex_K:	3	2107.14	2107.14	1	28.37	Phenyx	5.65	1.40841e+06	754003	933958	544755	632577	1.87892e+06
P00441	1	1	1	GGNEESTK	TMTsixplex_Nterm::::::::TMTsixplex_K:	2	1278.68	1278.68	9086	20.23	Phenyx	5.07	652.156	306.636	503.328	192.57	232.295	743.804
P00450	1	1	1	AETGDKVYVHLK	TMTsixplex_Nterm::::::TMTsixplex_K::::::TMTsixplex_K:	3	2046.21	2046.21	1408271	34.95	Phenyx	5.22	65135.4	87825.2	92092.3	130408	95601.8	138549
P00450	1	1	1	AETGDKVYVHLK	TMTsixplex_Nterm::::::TMTsixplex_K::::::TMTsixplex_K:	3	2046.21	2046.21	5077037	34.87	Phenyx	5.05	134861	226938	221123	328484	231509	346754
P00450	1	1	1	AGLQAFFQVQECNK	TMTsixplex_Nterm::::::::::::Cys_CAM::TMTsixplex_K:	3	2097.11	2097.11	810854	49.18	Phenyx	6.67	53325.1	59075	73959.2	86007.2	58078.5	83885.4
P00450	1	1	1	ALYLQYTDETFR	TMTsixplex_Nterm:::::::::::::	2	1747.9	1747.9	3	45.52	Phenyx	8.55	512017	653129	651019	909201	639516	851336
P00450	1	1	1	ALYLQYTDETFR	TMTsixplex_Nterm:::::::::::::	3	1747.9	1747.9	1	45.55	Phenyx	7.5	439988	575558	656061	699181	519616	646025
P00450	1	1	1	DLASGLLGPLLLCK	TMTsixplex_Nterm:::::::::::::Cys_CAM:TMTsixplex_K:	3	1927.16	1927.16	7580631	54.2	Phenyx	5.16	864665	1.05043e+06	957014	1.40005e+06	981093	1.42002e+06
P00450	1	1	1	DLASGLLGPLLLCK	TMTsixplex_Nterm:::::::::::::Cys_CAM:TMTsixplex_K:	3	1927.16	1927.16	4032642	54.1	Phenyx	6.26	368794	409696	397904	548243	392222	537440
P00450	1	1	1	DLASGLLGPLLLCK	TMTsixplex_Nterm:::::::::::::Cys_CAM:TMTsixplex_K:	3	1927.16	1927.16	1533051	54.33	Phenyx	5.91	180497	220284	220584	293185	221614	299672
P00450	1	1	1	DLASGLLGPLLLCK	TMTsixplex_Nterm:::::::::::::Cys_CAM:TMTsixplex_K:	2	1927.16	1927.16	471514	54.78	Phenyx	6.22	28908.3	53824.8	36691.3	49060.1	35460.9	48491.9
P00450	1	1	1	DLASGLLGPLLLCK	TMTsixplex_Nterm:::::::::::::Cys_CAM:TMTsixplex_K:	2	1927.16	1927.15	1422776	54.48	Phenyx	6.64	67252	83029.4	90514.3	118676	94848.2	117185
P00450	1	1	1	DLASGLLGPLLLCK	TMTsixplex_Nterm:::::::::::::Cys_CAM:TMTsixplex_K:	3	1927.16	1927.16	2408452	54.05	Phenyx	5.59	383826	429564	398751	546811	417496	568333
P00450	1	1	1	DLASGLLGPLLLCK	TMTsixplex_Nterm:::::::::::::Cys_CAM:TMTsixplex_K:	2	1927.16	1927.16	1328561	54.18	Phenyx	6.55	146626	171000	185274	233834	178171	247066
P00450	1	1	1	DLASGLLGPLLLCK	TMTsixplex_Nterm:::::::::::::Cys_CAM:TMTsixplex_K:	3	1927.16	1927.16	896575	54.48	Phenyx	4.96	156890	186309	164710	221608	183775	214833
P00450	1	1	1	DLFTGLLGPMK	TMTsixplex_Nterm:::::::::::TMTsixplex_K:	2	1648.96	1648.96	1003360	53.85	Phenyx	4.75	102581	78305.2	96339.6	113734	83783.1	106822
P00450	1	1	1	DLFTGLLGPMK	TMTsixplex_Nterm:::::::::::TMTsixplex_K:	2	1648.96	1648.96	4930760	53.6	Phenyx	5.07	377084	288048	310389	446237	310912	439837
P00450	1	1	1	DLYSGLLGPLLVCR	TMTsixplex_Nterm:::::::::::::Cys_CAM::	3	1804.01	1804.01	2785787	54.3	Phenyx	5.58	143022	197786	215259	199896	259920	121496
P00450	1	1	1	DLYSGLLGPLLVCR	TMTsixplex_Nterm:::::::::::::Cys_CAM::	3	1804.01	1804.01	3044416	54.52	Phenyx	6.34	363751	455238	458916	564305	479235	496678
P00450	1	1	1	DLYSGLLGPLLVCR	TMTsixplex_Nterm:::::::::::::Cys_CAM::	2	1804.01	1804.01	3519313	54.22	Phenyx	7.83	128416	162222	166983	236569	174558	232725
P00450	1	1	1	DLYSGLLGPLLVCR	TMTsixplex_Nterm:::::::::::::Cys_CAM::	2	1804.01	1804.01	3372660	54.15	Phenyx	8.45	92860.4	130044	113869	162050	118488	163370
P00450	1	1	1	DLYSGLLGPLLVCR	TMTsixplex_Nterm:::::::::::::Cys_CAM::	2	1804.01	1804.01	1567970	54.33	Phenyx	8.25	46845.4	60872.1	49035.6	76978.7	61262.4	80413.3
P00450	1	1	1	DLYSGLLGPLLVCR	TMTsixplex_Nterm:::::::::::::Cys_CAM::	3	1804.01	1804.01	941625	54.32	Phenyx	6.12	89816.3	83992	91003	81653.5	80256.9	107212
P00450	1	1	1	DLYSGLLGPLLVCR	TMTsixplex_Nterm:::::::::::::Cys_CAM::	2	1804.01	1804.01	1939397	54.75	Phenyx	7.68	52425.6	64060.7	56499.3	78924.6	67160.2	81889.7
P00450	1	1	1	DLYSGLLGPLLVCR	TMTsixplex_Nterm:::::::::::::Cys_CAM::	2	1804.01	1804.01	772542	54.28	Phenyx	8.37	32774.8	39000.7	37609.6	50898.9	37326.8	52095.9
P00450	1	1	1	EVGPTNADPVCLAK	TMTsixplex_Nterm:::::::::::Cys_CAM:::TMTsixplex_K:	3	1928.04	1928.04	26918	2.7	Phenyx	5.75	639.193	958.812	965.354	1018.5	822.501	993.685
P00450	1	1	1	EVGPTNADPVCLAK	TMTsixplex_Nterm:::::::::::Cys_CAM:::TMTsixplex_K:	2	1928.04	1928.04	4751978	38.37	Phenyx	6.82	316496	437298	450907	609453	449071	651333
P00450	1	1	1	EVGPTNADPVCLAK	TMTsixplex_Nterm:::::::::::Cys_CAM:::TMTsixplex_K:	2	1928.04	1928.05	1	38.18	Phenyx	6.73	998371	1.43752e+06	1.41183e+06	1.9036e+06	1.41488e+06	2.03669e+06
P00450	1	1	1	EVGPTNADPVCLAK	TMTsixplex_Nterm:::::::::::Cys_CAM:::TMTsixplex_K:	3	1928.04	1928.04	8071479	38.02	Phenyx	6.02	529274	525133	630980	570282	467598	602004
P00450	1	1	1	EVGPTNADPVCLAK	TMTsixplex_Nterm:::::::::::Cys_CAM:::TMTsixplex_K:	2	1928.04	1928.04	6606353	38.1	Phenyx	6.24	577317	741688	721658	1.00191e+06	746397	1.13329e+06
P00450	1	1	1	EVGPTNADPVCLAK	TMTsixplex_Nterm:::::::::::Cys_CAM:::TMTsixplex_K:	2	1928.04	1928.05	1	38.32	Phenyx	6.88	544605	751127	721243	1.06986e+06	813863	1.22279e+06
P00450	1	1	1	EYTDASFTNR	TMTsixplex_Nterm:::::::::::	2	1431.68	1431.68	1	31.37	Phenyx	7.23	1.01228e+06	1.17445e+06	1.49364e+06	1.58426e+06	1.22959e+06	1.47001e+06
P00450	1	1	1	EYTDASFTNRK	TMTsixplex_Nterm:::::::::::TMTsixplex_K:	3	1788.94	1788.94	1	30.63	Phenyx	5.89	2.65821e+06	3.00259e+06	2.8773e+06	3.88443e+06	2.88424e+06	4.37304e+06
P00450	1	1	1	GAYPLSLEPLGVR	TMTsixplex_Nterm::::::::::::::	3	1599.92	1599.92	2451144	45.02	Phenyx	6.1	411230	416207	438427	502247	364471	556322
P00450	1	1	1	GAYPLSLEPLGVR	TMTsixplex_Nterm::::::::::::::	2	1599.92	1599.92	2716152	44.97	Phenyx	4.93	129894	110503	123760	178351	131087	198968
P00450	1	1	1	GAYPLSLEPLGVR	TMTsixplex_Nterm::::::::::::::	2	1599.92	1599.92	1471800	44.97	Phenyx	5.66	82722.2	93647.2	93512.7	131206	93147.7	128342
P00450	1	1	1	GAYPLSLEPLGVR	TMTsixplex_Nterm::::::::::::::	2	1599.92	1599.92	2	44.75	Phenyx	5.79	831374	968269	970268	1.33517e+06	937415	1.36393e+06
P00450	1	1	1	GAYPLSLEPLGVR	TMTsixplex_Nterm::::::::::::::	3	1599.92	1599.92	2503923	44.52	Phenyx	4.76	286561	289048	368650	330453	305276	267193
P00450	1	1	1	GEFYLGSK	TMTsixplex_Nterm::::::::TMTsixplex_K:	2	1357.76	1357.77	1	37.78	Phenyx	4.92	472071	528867	557225	678867	531766	732026
P00450	1	1	1	GPEEEHLGLLGPVLWAEVGDTLR	TMTsixplex_Nterm::::::::::::::::::::::::	3	2715.44	2715.44	5444772	56.98	Phenyx	6.69	299624	284152	248853	307419	247725	338510
P00450	1	1	1	GPEEEHLGLLGPVLWAEVGDTLR	TMTsixplex_Nterm::::::::::::::::::::::::	3	2715.44	2715.44	6788006	57.32	Phenyx	6.87	355619	279667	336095	276580	258858	276420
P00450	1	1	1	GPEEEHLGLLGPVLWAEVGDTLR	TMTsixplex_Nterm::::::::::::::::::::::::	3	2715.44	2715.44	4804239	57.43	Phenyx	6.3	204764	151854	137778	145507	144427	160099
P00450	1	1	1	GPEEEHLGLLGPVLWAEVGDTLR	TMTsixplex_Nterm::::::::::::::::::::::::	3	2715.44	2715.44	5793483	57.15	Phenyx	7.45	487573	344366	425349	331363	280693	312047
P00450	1	1	1	GPEEEHLGLLGPVLWAEVGDTLR	TMTsixplex_Nterm::::::::::::::::::::::::	3	2715.44	2715.44	5781894	57.37	Phenyx	7.01	376378	301765	239139	263598	268401	280083
P00450	1	1	1	GPEEEHLGLLGPVLWAEVGDTLR	TMTsixplex_Nterm::::::::::::::::::::::::	3	2715.44	2715.44	7934351	57.08	Phenyx	6.99	557554	418808	416144	331145	306061	332964
P00450	1	1	1	GPEEEHLGLLGPVLWAEVGDTLR	TMTsixplex_Nterm::::::::::::::::::::::::	3	2715.44	2715.44	6953324	57.18	Phenyx	6.58	292379	254199	249892	234248	196743	222740
P00450	1	1	1	GVYSSDVFDLFPGTYQTLEMFPR	TMTsixplex_Nterm::::::::::::::::::::::::	3	2897.42	2897.42	2234544	62.55	Phenyx	8.28	45657.5	49249.1	49419	65825.5	49230.6	65316.4
P00450	1	1	1	GVYSSDVFDLFPGTYQTLEMFPR	TMTsixplex_Nterm::::::::::::::::::::Oxidation_M::::	3	2913.41	2913.41	925615	60.1	Phenyx	7.78	29851.1	30922.4	35868.1	36299.1	32306.6	38326.2
P00450	1	1	1	GVYSSDVFDLFPGTYQTLEMFPR	TMTsixplex_Nterm::::::::::::::::::::::::	4	2897.42	2897.41	1372016	62.6	Phenyx	4.89	82400.6	79709.7	78620.1	76928.1	75144.8	61044
P00450	1	1	1	HYYLGLLETTWDYASDHGEK	TMTsixplex_Nterm::::::::::::::::::::TMTsixplex_K:	4	2855.42	2855.42	1996575	51.27	Phenyx	4.94	131696	171454	184368	229238	163309	202550
P00450	1	1	1	HYYLGLLETTWDYASDHGEKK	TMTsixplex_Nterm::::::::::::::::::::TMTsixplex_K:TMTsixplex_K:	4	3212.68	3212.68	1367155	49.2	Phenyx	6.01	83986.3	135764	126234	148033	123419	160487
P00450	1	1	1	HYYLGLLETTWDYASDHGEKK	TMTsixplex_Nterm::::::::::::::::::::TMTsixplex_K:TMTsixplex_K:	5	3212.68	3212.67	7273728	49.35	Phenyx	4.82	786244	1.65581e+06	1.49738e+06	1.96214e+06	1.43766e+06	2.03499e+06
P00450	1	1	1	HYYLGLLETTWDYASDHGEKK	TMTsixplex_Nterm::::::::::::::::::::TMTsixplex_K:TMTsixplex_K:	4	3212.68	3212.67	2400577	49.33	Phenyx	6.24	130607	248242	238326	285048	220289	293999
P00450	1	1	1	KAEEEHLGLLGPQLHADVGDK	TMTsixplex_Nterm:TMTsixplex_K::::::::::::::::::::TMTsixplex_K:	4	2942.64	2942.64	6077018	37.62	Phenyx	5.45	205316	224522	257526	307961	237317	343284
P00450	1	1	1	KAEEEHLGLLGPQLHADVGDK	TMTsixplex_Nterm:TMTsixplex_K::::::::::::::::::::TMTsixplex_K:	4	2942.64	2942.64	1	37.88	Phenyx	4.93	292216	374657	383666	475775	345220	508222
P00450	1	1	1	KALYLQYTDETFR	TMTsixplex_Nterm:TMTsixplex_K:::::::::::::	3	2105.16	2105.16	2	42.05	Phenyx	6.65	902587	873803	1.02405e+06	1.22577e+06	866512	1.31959e+06
P00450	1	1	1	LYHSHLDAPK	TMTsixplex_Nterm::::::::::TMTsixplex_K:	3	1637.93	1637.93	9244748	28.55	Phenyx	4.85	443835	597611	615195	813327	574261	818701
P00450	1	1	1	MFTTAPDQVDKEDEDFQESNK	TMTsixplex_Nterm:::::::::::TMTsixplex_K::::::::::TMTsixplex_K:	3	3160.55	3160.55	1	40.32	Phenyx	7.33	199431	339109	447456	552271	406009	631900
P00450	1	1	1	MFTTAPDQVDKEDEDFQESNK	TMTsixplex_Nterm:Oxidation_M::::::::::TMTsixplex_K::::::::::TMTsixplex_K:	4	3176.54	3176.54	3879155	37.07	Phenyx	6.47	686991	177313	277761	265929	364771	263128
P00450	1	1	1	MFTTAPDQVDKEDEDFQESNK	TMTsixplex_Nterm:Oxidation_M::::::::::TMTsixplex_K::::::::::TMTsixplex_K:	4	3176.54	3176.54	7721848	37.2	Phenyx	6.03	593330	161946	205878	227870	236844	194268
P00450	1	1	1	MFTTAPDQVDKEDEDFQESNK	TMTsixplex_Nterm:Oxidation_M::::::::::TMTsixplex_K::::::::::TMTsixplex_K:	3	3176.54	3176.54	3639257	37.17	Phenyx	6.65	226619	39036.4	56324.2	65589.9	81408.9	52466.4
P00450	1	1	1	MFTTAPDQVDKEDEDFQESNK	TMTsixplex_Nterm:::::::::::TMTsixplex_K::::::::::TMTsixplex_K:	4	3160.55	3160.55	1	40.28	Phenyx	5.93	575845	2.11406e+06	1.43639e+06	1.41314e+06	1.10954e+06	1.63201e+06
P00450	1	1	1	MFTTAPDQVDKEDEDFQESNK	TMTsixplex_Nterm:::::::::::TMTsixplex_K::::::::::TMTsixplex_K:	3	3160.55	3160.55	1	40.4	Phenyx	7.53	163261	265801	388073	475893	331571	573806
P00450	1	1	1	MFTTAPDQVDKEDEDFQESNK	TMTsixplex_Nterm:::::::::::TMTsixplex_K::::::::::TMTsixplex_K:	4	3160.55	3160.55	5	40.35	Phenyx	6.69	1.67929e+06	6.15705e+06	4.36386e+06	4.50611e+06	3.62579e+06	5.49559e+06
P00450	1	1	1	MYYSAVDPTKDLFTGLLGPMK	TMTsixplex_Nterm::::::::::TMTsixplex_K:::::::::::TMTsixplex_K:	3	3033.65	3033.66	2619274	55.48	Phenyx	7.08	2302.08	254393	334636	204310	313248	482273
P00450	1	1	1	NNEGTYYSPNYNPQSR	TMTsixplex_Nterm:::::::::::::::::	3	2131.98	2131.98	2876686	31.27	Phenyx	9.79	75468.1	178239	85721.1	112475	88023.1	108912
P00450	1	1	1	NNEGTYYSPNYNPQSR	TMTsixplex_Nterm:::::::::::::::::	3	2131.98	2131.98	2506904	31	Phenyx	7.71	73971.7	72518.3	94943.5	120127	87376.8	111982
P00450	1	1	1	NNEGTYYSPNYNPQSR	TMTsixplex_Nterm:::::::::::::::::	3	2131.98	2131.98	4980265	30.57	Phenyx	10.03	144879	132850	155630	202243	155703	185956
P00450	1	1	1	PYTFHSHGLTYYK	TMTsixplex_Nterm:::::::::::::TMTsixplex_K:	3	2071.09	2071.09	1556281	31.12	Phenyx	5.18	70750.7	66023.6	96763.1	162544	117698	184697
P00450	1	1	1	QSEDSTFYLGER	TMTsixplex_Nterm:::::::::::::	2	1659.79	1659.79	5463123	36.67	Phenyx	7.3	252197	290570	306961	402886	276553	429275
P00450	1	1	1	QYTDSTFR	TMTsixplex_Nterm:::::::::	2	1245.62	1245.62	4998574	30.08	Phenyx	5.94	370378	498762	470576	633156	414189	631222
P00450	1	1	1	QYTDSTFR	TMTsixplex_Nterm:::::::::	2	1245.62	1245.62	2510795	30.25	Phenyx	5.18	238719	252329	272971	341953	228325	363132
P00450	1	1	1	QYTDSTFR	TMTsixplex_Nterm:::::::::	2	1245.62	1245.62	3162314	29.85	Phenyx	6.03	382802	415756	486043	607139	433614	657521
P00450	1	1	1	SGAGTEDSACLPWAYYSTVDQVK	TMTsixplex_Nterm::::::::::Cys_CAM:::::::::::::TMTsixplex_K:	3	2962.44	2962.44	2	47.63	Phenyx	7.38	646428	742410	577363	1.08272e+06	1.14642e+06	884265
P00450	1	1	1	SVPPSASHVAPTETFTYEWTVPK	TMTsixplex_Nterm:::::::::::::::::::::::TMTsixplex_K:	3	2988.56	2988.57	1632508	45	Phenyx	6.88	66308	89755.3	79176.7	91890.9	77236.8	95915.7
P00450	1	1	1	SVPPSASHVAPTETFTYEWTVPK	TMTsixplex_Nterm:::::::::::::::::::::::TMTsixplex_K:	3	2988.56	2988.56	5315018	44.95	Phenyx	5.46	245509	356521	403429	329597	294688	303285
P00450	1	1	1	TTLEKPVWLGFLGPLLK	TMTsixplex_Nterm:::::TMTsixplex_K::::::::::::TMTsixplex_K:	4	2598.61	2598.61	6158645	59.37	Phenyx	5.85	680078	644979	870184	1.11864e+06	810789	1.27025e+06
P00450	1	1	1	TTLEKPVWLGFLGPLLK	TMTsixplex_Nterm:::::TMTsixplex_K::::::::::::TMTsixplex_K:	4	2598.61	2598.61	3479236	59.92	Phenyx	5.28	340961	344708	432610	601908	450227	678049
P00450	1	1	1	TTLEKPVWLGFLGPLLK	TMTsixplex_Nterm:::::TMTsixplex_K::::::::::::TMTsixplex_K:	3	2598.61	2598.61	874385	59.2	Phenyx	8.61	53293.6	49713.4	58693.7	88545.7	62738.8	95924.2
P00450	1	1	1	TTLEKPVWLGFLGPLLK	TMTsixplex_Nterm:::::TMTsixplex_K::::::::::::TMTsixplex_K:	4	2598.61	2598.61	1	59.72	Phenyx	5.75	1.81627e+06	1.72703e+06	2.25695e+06	3.28839e+06	2.3349e+06	3.82215e+06
P00450	1	1	1	TTLEKPVWLGFLGPLLK	TMTsixplex_Nterm:::::TMTsixplex_K::::::::::::TMTsixplex_K:	3	2598.61	2598.61	4	59.65	Phenyx	8.92	1.35093e+06	1.30497e+06	1.55723e+06	2.47369e+06	1.71285e+06	2.65022e+06
P00450	1	1	1	TTLEKPVWLGFLGPLLK	TMTsixplex_Nterm:::::TMTsixplex_K::::::::::::TMTsixplex_K:	3	2598.61	2598.61	5873061	59.3	Phenyx	8.84	229417	215873	269912	394657	289138	448761
P00450	1	1	1	TTLEKPVWLGFLGPLLK	TMTsixplex_Nterm:::::TMTsixplex_K::::::::::::TMTsixplex_K:	4	2598.61	2598.61	1	59.42	Phenyx	6.14	1.64664e+06	1.48805e+06	1.92042e+06	2.76495e+06	2.0002e+06	3.05193e+06
P00450	1	1	1	TTLEKPVWLGFLGPLLK	TMTsixplex_Nterm:::::TMTsixplex_K::::::::::::TMTsixplex_K:	4	2598.61	2598.61	2	59.5	Phenyx	6.37	2.52085e+06	2.52933e+06	3.11146e+06	4.6029e+06	3.33911e+06	5.09605e+06
P00450	1	1	1	TTLEKPVWLGFLGPLLK	TMTsixplex_Nterm:::::TMTsixplex_K::::::::::::TMTsixplex_K:	3	2598.61	2598.61	1695466	60.02	Phenyx	7.97	77657.9	74893.9	94248.7	143349	102896	159726
P00450	1	1	1	TTLEKPVWLGFLGPLLK	TMTsixplex_Nterm:::::TMTsixplex_K::::::::::::TMTsixplex_K:	4	2598.61	2598.61	1	59.62	Phenyx	5.77	2.66953e+06	2.58799e+06	3.14838e+06	4.82048e+06	3.45376e+06	5.25732e+06
P00450	1	1	1	TTLEKPVWLGFLGPLLK	TMTsixplex_Nterm:::::TMTsixplex_K::::::::::::TMTsixplex_K:	3	2598.61	2598.61	239737	59.13	Phenyx	8.26	17154.6	15548.1	20864.6	29337	20630.4	31604.5
P00450	1	1	1	TYCSEPEK	TMTsixplex_Nterm:::Cys_CAM:::::TMTsixplex_K:	2	1470.74	1470.74	2999412	28	Phenyx	5.2	115364	109076	125387	157179	121023	188837
P00450	1	1	1	VDKDNEDFQESNR	TMTsixplex_Nterm:::TMTsixplex_K:::::::::::	3	2053.01	2053.01	1	28.38	Phenyx	5.25	656092	674314	726902	889754	652991	1.01768e+06
P00450	1	1	1	VNKDDEEFLESNK	TMTsixplex_Nterm:::TMTsixplex_K::::::::::TMTsixplex_K:	3	2253.21	2253.21	8239719	36.38	Phenyx	6.86	598504	632020	722725	873593	672149	957780
P00450	1	1	1	WYLFGMGNEVDVHAAFFHGQALTNK	TMTsixplex_Nterm:::::::::::::::::::::::::TMTsixplex_K:	4	3309.68	3309.68	2079759	54.35	Phenyx	6.51	50525.4	70228.2	76709.9	94884.4	67818.8	110888
P00450	1	1	1	WYLFGMGNEVDVHAAFFHGQALTNK	TMTsixplex_Nterm::::::Oxidation_M:::::::::::::::::::TMTsixplex_K:	4	3325.68	3325.67	1392126	51.4	Phenyx	5.49	36231.9	42325.6	48917.7	53279.2	41353.7	67836.6
P00450	1	1	1	WYLFGMGNEVDVHAAFFHGQALTNK	TMTsixplex_Nterm:::::::::::::::::::::::::TMTsixplex_K:	4	3309.68	3309.68	1089356	54.57	Phenyx	6.81	24004.6	35405.4	35123.7	45866.6	33343	49157.9
P00734	1	1	1	DKLAACLEGNCAEGLGTNYR	TMTsixplex_Nterm::TMTsixplex_K::::Cys_CAM:::::Cys_CAM::::::::::	3	2669.33	2669.33	1	38.95	Phenyx	7.81	511230	582215	459724	643015	506139	701804
P00734	1	1	1	ELLESYLDGR	TMTsixplex_Nterm:::::::::::	2	1422.76	1422.76	2	45.47	Phenyx	6.13	1.25085e+06	1.71484e+06	1.35188e+06	1.5338e+06	1.15322e+06	1.42166e+06
P00734	1	1	1	ETWTANVGK	TMTsixplex_Nterm:::::::::TMTsixplex_K:	2	1462.82	1462.82	1	34.48	Phenyx	5.77	311878	389149	216842	482479	353561	411473
P00734	1	1	1	GQPSVLQVVNLPLVERPVCK	TMTsixplex_Nterm:::::::::::::::::::Cys_CAM:TMTsixplex_K:	3	2689.57	2689.57	409431	48.58	Phenyx	7.68	18773.3	25001.8	20521.3	27025.3	19302.9	24247.4
P00734	1	1	1	HQDFNSAVQLVENFCR	TMTsixplex_Nterm:::::::::::::::Cys_CAM::	3	2192.06	2192.06	2989583	48.42	Phenyx	7.14	323868	394446	328137	381704	301934	376383
P00734	1	1	1	KSPQELLCGASLLSDR	TMTsixplex_Nterm:TMTsixplex_K:::::::Cys_CAM:::::::::	3	2231.24	2231.24	5307267	43.38	Phenyx	6.65	1.13057e+06	1.01235e+06	935609	927639	815351	832240
P00734	1	1	1	SEGSSVNLSPPLEQCVPDR	TMTsixplex_Nterm:::::::::::::::Cys_CAM:::::	3	2299.13	2299.13	1	38.5	Phenyx	5.48	1.8587e+06	1.83066e+06	1.60644e+06	1.53621e+06	1.39175e+06	1.6947e+06
P00734	1	1	1	SGLECQLWR	TMTsixplex_Nterm:::::Cys_CAM:::::	2	1376.71	1376.71	2725214	40.23	Phenyx	5.51	52178.7	67454.1	55710.6	85515.2	51773.4	65112.2
P00734	1	1	1	YGFYTHVFR	TMTsixplex_Nterm::::::::::	3	1417.74	1417.74	5079978	40.8	Phenyx	5.83	363737	399436	339508	550102	328481	383282
P00734	1	1	1	YTACETAR	TMTsixplex_Nterm::::Cys_CAM:::::	2	1199.58	1199.58	72487	24	Phenyx	6.8	2205.41	2478.1	2028.26	2946.72	2147.02	2756.49
P00736	1	1	1	DYFLATCK	TMTsixplex_Nterm:::::::Cys_CAM:TMTsixplex_K:	2	1474.79	1474.79	2280876	39.53	Phenyx	5.22	593653	364737	291768	346881	326456	841104
P00736	1	1	1	ESEQGVYTCTAQGLWK	TMTsixplex_Nterm:::::::::Cys_CAM:::::::TMTsixplex_K:	3	2314.17	2314.17	7480304	41.43	Phenyx	5.87	1.03149e+06	841210	753073	694903	764972	1.44169e+06
P00736	1	1	1	FCGQLGSPLGNPPGKK	TMTsixplex_Nterm::Cys_CAM:::::::::::::TMTsixplex_K:TMTsixplex_K:	3	2343.33	2343.33	3898017	39.82	Phenyx	7.06	229124	83632.8	51545.1	108826	97483.6	378204
P00736	1	1	1	FCGQLGSPLGNPPGKK	TMTsixplex_Nterm::Cys_CAM:::::::::::::TMTsixplex_K:TMTsixplex_K:	3	2343.33	2343.34	1519666	39.68	Phenyx	6.09	150231	72178.3	66729.1	73764.5	69854.7	221826
P00736	1	1	1	LPVANPQACENWLR	TMTsixplex_Nterm:::::::::Cys_CAM::::::	2	1895.99	1895.99	2515473	45.32	Phenyx	7.24	283305	144160	95313.7	135598	121766	435063
P00736	1	1	1	LQYYCHEPYYK	TMTsixplex_Nterm:::::Cys_CAM::::::TMTsixplex_K:	3	2021.01	2021.01	2943149	36.55	Phenyx	7.03	1.04797e+06	542596	355777	548910	473898	1.59668e+06
P00736	1	1	1	LVFQQFDLEPSEGCFYDYVK	TMTsixplex_Nterm::::::::::::::Cys_CAM::::::TMTsixplex_K:	3	2941.46	2941.46	3584288	57.5	Phenyx	4.96	111383	73512.2	131989	107301	78548.8	105979
P00736	1	1	1	LVFQQFDLEPSEGCFYDYVK	TMTsixplex_Nterm::::::::::::::Cys_CAM::::::TMTsixplex_K:	3	2941.46	2941.46	3740074	57.58	Phenyx	5.48	99737.4	75996.8	130053	86122.6	72374.8	122663
P00736	1	1	1	QGYQLLEGNQVLHSFTAVCQDDGTWHR	TMTsixplex_Nterm:::::::::::::::::::Cys_CAM:::::::::	4	3387.63	3387.63	4942918	47.7	Phenyx	5.88	76766.3	68297.6	46583.8	43550.4	42056	115673
P00736	1	1	1	QGYQLLEGNQVLHSFTAVCQDDGTWHR	TMTsixplex_Nterm:::::::::::::::::::Cys_CAM:::::::::	4	3387.63	3387.62	3876883	47.57	Phenyx	6.94	82476.3	57902.5	30077.8	44586.2	38060.3	140542
P00736	1	1	1	TLDEFTLLQNLQPQYQFR	TMTsixplex_Nterm:::::::::::::::::::	3	2482.31	2482.31	8091445	54.13	Phenyx	5.92	1.85445e+06	759305		586593	633879	1.49524e+06
P00736	1	1	1	VLNYVDWLKK	TMTsixplex_Nterm:::::::::TMTsixplex_K:TMTsixplex_K:	3	1964.21	1964.21	5100949	50.22	Phenyx	5.21	1.21225e+06	632604	399688	776104	671939	2.14919e+06
P00736	1	1	1	VSVHPDYR	TMTsixplex_Nterm:::::::::	2	1200.64	1200.65	1318733	26.65	Phenyx	4.88	283044	130436	85066.9	136511	109340	367057
P00738	1	1	1	HYEGSTVPEK	TMTsixplex_Nterm::::::::::TMTsixplex_K:	2	1603.86	1603.86	2592068	27.42	Phenyx	5.3	105665	129453	24860.1	220816	158662	250833
P00738	1	1	1	HYEGSTVPEK	TMTsixplex_Nterm::::::::::TMTsixplex_K:	2	1603.86	1603.86	4638067	27.32	Phenyx	5.4	237973	287119	50460	469879	332137	564207
P00738	1	1	1	HYEGSTVPEKK	TMTsixplex_Nterm::::::::::TMTsixplex_K:TMTsixplex_K:	3	1961.12	1961.12	697072	26.73	Phenyx	5.55	30595.1	22604.5	7501.82	70604	43867	86764.3
P00738	1	1	1	HYEGSTVPEKK	TMTsixplex_Nterm::::::::::TMTsixplex_K:TMTsixplex_K:	3	1961.12	1961.12	4241720	26.38	Phenyx	5.24	127193	60607	9827.97	332584	214249	404708
P00738	1	1	1	HYEGSTVPEKK	TMTsixplex_Nterm::::::::::TMTsixplex_K:TMTsixplex_K:	3	1961.12	1961.12	2	26.75	Phenyx	5.99	1.1713e+06	1.35589e+06	299666	2.27965e+06	1.68711e+06	2.77477e+06
P00738	1	1	1	HYEGSTVPEKK	TMTsixplex_Nterm::::::::::TMTsixplex_K:TMTsixplex_K:	3	1961.12	1961.12	2623764	27.12	Phenyx	5.74	76360.6	87127.5	21878.6	167457	120678	198915
P00738	1	1	1	SPVGVQPLLNEHTFCAGMSK	TMTsixplex_Nterm:::::::::::::::Cys_CAM:::::TMTsixplex_K:	3	2629.38	2629.38	2642025	42.85	Phenyx	7.43	77546.4	37087.4	28392.5	159361	113427	188819
P00738	1	1	1	SPVGVQPLLNEHTFCAGMSK	TMTsixplex_Nterm:::::::::::::::Cys_CAM:::::TMTsixplex_K:	3	2629.38	2629.38	3868926	43.05	Phenyx	7.27	190633	252802	73145.8	408234	283158	533791
P00738	1	1	1	SPVGVQPLLNEHTFCAGMSK	TMTsixplex_Nterm:::::::::::::::Cys_CAM:::Oxidation_M::TMTsixplex_K:	4	2645.37	2645.37	5	40	Phenyx	4.96	5.14379e+06	4.27161e+06	598881	7.90424e+06	5.68792e+06	9.6325e+06
P00738	1	1	1	SPVGVQPLLNEHTFCAGMSK	TMTsixplex_Nterm:::::::::::::::Cys_CAM:::Oxidation_M::TMTsixplex_K:	3	2645.37	2645.37	1	39.93	Phenyx	7.17	825752	714751	155540	1.24856e+06	907180	1.59436e+06
P00738	1	1	1	VDSGNDVTDLADDGCPKPPELAHGYVEHSVR	TMTsixplex_Nterm:::::::::::::::Cys_CAM::TMTsixplex_K:::::::::::::::	4	3806.86	3806.86	4060396	37.08	Phenyx	5.93	94228.8	97050.6	49071.1	142321	100407	158781
P00738	1	1	1	VDSGNDVTDLADDGCPKPPELAHGYVEHSVR	TMTsixplex_Nterm:::::::::::::::Cys_CAM::TMTsixplex_K:::::::::::::::	4	3806.86	3806.86	4608619	36.68	Phenyx	6.4	167442	171845	72556.3	268069	204158	308119
P00738	1	1	1	VDSGNDVTDLADDGCPKPPELAHGYVEHSVR	TMTsixplex_Nterm:::::::::::::::Cys_CAM::TMTsixplex_K:::::::::::::::	4	3806.86	3806.86	1	36.75	Phenyx	6.53	303010	327186	119736	594198	439630	674512
P00738	1	1	1	VGYVSGWGR	TMTsixplex_Nterm::::::::::	2	1208.65	1208.65	8318264	39.12	Phenyx	7.05	269320	271851	75700.4	548329	368003	576694
P00738	1	1	1	VMPLCLPSKDYAEVGR	TMTsixplex_Nterm::Oxidation_M:::Cys_CAM::::TMTsixplex_K::::::::	3	2308.23	2308.23	4370079	39.45	Phenyx	5	154252	157911	62678.2	260696	206715	328039
P00738	1	1	1	VMPLCLPSKDYAEVGR	TMTsixplex_Nterm:::::Cys_CAM::::TMTsixplex_K::::::::	3	2292.24	2292.24	1	43.45	Phenyx	6.04	486525	575086	198472	951498	694470	1.22806e+06
P00738	1	1	1	VMPLCLPSKDYAEVGR	TMTsixplex_Nterm:::::Cys_CAM::::TMTsixplex_K::::::::	3	2292.24	2292.24	2	44.12	Phenyx	6.89	580684	760764	153823	1.40826e+06	988896	1.78563e+06
P00738	1	1	1	VMPLCLPSKDYAEVGR	TMTsixplex_Nterm:::::Cys_CAM::::TMTsixplex_K::::::::	3	2292.24	2292.24	5	43.5	Phenyx	6.27	1.92007e+06	2.24604e+06	763386	3.84962e+06	3.02022e+06	5.1172e+06
P00738	1	1	1	VTSLQDWVQK	TMTsixplex_Nterm::::::::::TMTsixplex_K:	2	1660.96	1660.95	2	46.17	Phenyx	5.87	754401	762013	157822	1.84257e+06	1.11721e+06	2.0627e+06
P00738	1	1	1	VTSLQDWVQK	TMTsixplex_Nterm::::::::::TMTsixplex_K:	3	1660.96	1660.96	1	46.15	Phenyx	5.59	1.5113e+06	1.57329e+06	909304	2.78258e+06	1.79769e+06	2.43275e+06
P00738	1	1	1	VTSLQDWVQK	TMTsixplex_Nterm::::::::::TMTsixplex_K:	2	1660.96	1660.96	2008989	59.48	Phenyx	5.26	51195.2	32859.2	27935	36128.1	27088.5	68726.4
P00738	1	1	1	VTSLQDWVQK	TMTsixplex_Nterm::::::::::TMTsixplex_K:	3	1660.96	1660.95	822900	46.43	Phenyx	5.7	112688	100003	85833.3	140497	115016	121818
P00738	1	1	1	VTSLQDWVQK	TMTsixplex_Nterm::::::::::TMTsixplex_K:	2	1660.96	1660.95	4160138	46.17	Phenyx	6.14	196379	189317	33826.8	387503	273115	448799
P00738	1	1	1	VTSLQDWVQK	TMTsixplex_Nterm::::::::::TMTsixplex_K:	2	1660.96	1660.95	346768	46.42	Phenyx	5.52	17305.2	16044.1	9132.31	30758.9	22663.4	32886.2
P00738	1	1	1	VTSLQDWVQK	TMTsixplex_Nterm::::::::::TMTsixplex_K:	3	1660.96	1660.95	3056684	46.17	Phenyx	5.89	363782	358769	75012.4	742463	513738	812908
P00738	1	1	1	VTSLQDWVQK	TMTsixplex_Nterm::::::::::TMTsixplex_K:	3	1660.96	1660.96	2	45.52	Phenyx	6.1	3.02684e+06	2.71915e+06	1.43202e+06	5.11849e+06	3.62113e+06	5.32169e+06
P00738	1	1	1	VTSLQDWVQK	TMTsixplex_Nterm::::::::::TMTsixplex_K:	3	1660.96	1660.95	1649525	46.03	Phenyx	5.35	395395	373951	410101	424968	393893	400094
P00738	1	1	1	VTSLQDWVQK	TMTsixplex_Nterm::::::::::TMTsixplex_K:	2	1660.96	1660.96	2	46.15	Phenyx	5.76	897347	796649	171929	1.76447e+06	1.19248e+06	1.9926e+06
P00738	1	1	1	VTSLQDWVQK	TMTsixplex_Nterm::::::::::TMTsixplex_K:	2	1660.96	1660.96	2	45.52	Phenyx	5.59	1.3646e+06	1.4137e+06	291548	2.8684e+06	1.94149e+06	3.32955e+06
P00738	1	1	1	VTSLQDWVQK	TMTsixplex_Nterm::::::::::TMTsixplex_K:	3	1660.96	1660.96	1	46.22	Phenyx	5.4	898255	911576	84540.8	1.94182e+06	1.39269e+06	2.34598e+06
P00738	1	1	1	VTSLQDWVQK	TMTsixplex_Nterm::::::::::TMTsixplex_K:	3	1660.96	1660.95	295791	46.48	Phenyx	5.75	41258	49451.1	32578.2	55250.4	46992.8	61181.3
P00738	1	1	1	VTSLQDWVQK	TMTsixplex_Nterm::::::::::TMTsixplex_K:	2	1660.96	1660.95	1	46.22	Phenyx	6.12	523013	484132	84916.9	1.0969e+06	738157	1.29265e+06
P00738	1	1	1	VVLHPNYSQVDLGLLK	TMTsixplex_Nterm::::::::::::::::TMTsixplex_K:	3	2252.33	2252.33	1463231	45.45	Phenyx	5.13	106914	119505	57997.5	165913	154825	156382
P00738	1	1	1	YQEDTCYGDAGSAFAVHDLEEDTWYATGLLSFDK	TMTsixplex_Nterm::::::Cys_CAM::::::::::::::::::::::::::::TMTsixplex_K:	4	4331.99	4331.99	74606	60.88	Phenyx	6.37	3564.11	3855.86		6374.22	4903.68	7021.2
P00738	1	1	1	YVMLPVADQDQCLR	TMTsixplex_Nterm:::Oxidation_M:::::::::Cys_CAM:::	2	1951.97	1951.97	6623164	40.47	Phenyx	7.31	2.75533e+06	1.5697e+06	500124	2.483e+06	2.01475e+06	2.83626e+06
P00738	1	1	1	YVMLPVADQDQCLR	TMTsixplex_Nterm::::::::::::Cys_CAM:::	3	1935.98	1935.97	7136921	42.62	Phenyx	7.32	508422	558026	599512	691879	913684	457738
P00738	1	1	1	YVMLPVADQDQCLR	TMTsixplex_Nterm:::Oxidation_M:::::::::Cys_CAM:::	3	1951.97	1951.97	1	40.33	Phenyx	7.53	1.60106e+06	1.63303e+06	2.6129e+06	978833	1.34057e+06	2.75482e+06
P00738	1	1	1	YVMLPVADQDQCLR	TMTsixplex_Nterm:::Oxidation_M:::::::::Cys_CAM:::	2	1951.97	1951.97	9940182	40.35	Phenyx	7.57	4.63454e+06	2.2749e+06	308380	3.06397e+06	2.61383e+06	3.76814e+06
P00738	1	1	1	YVMLPVADQDQCLR	TMTsixplex_Nterm::::::::::::Cys_CAM:::	2	1935.98	1935.97	1	42.62	Phenyx	8.33	574476	689210	146290	1.26212e+06	863146	1.54277e+06
P00738,P00739	1	2	2	AVGDKLPECEAVCGK	TMTsixplex_Nterm:::::TMTsixplex_K::::Cys_CAM::::Cys_CAM::TMTsixplex_K:	3	2319.25	2319.25	1	35.25	Phenyx	6.44	374986	454381	120435	850897	605453	1.1152e+06
P00738,P00739	1	2	2	AVGDKLPECEAVCGK	TMTsixplex_Nterm:::::TMTsixplex_K::::Cys_CAM::::Cys_CAM::TMTsixplex_K:	3	2319.25	2319.25	2	35.2	Phenyx	5.86	457930	594899	174969	1.04861e+06	771819	1.4017e+06
P00738,P00739	1	2	2	AVGDKLPECEAVCGK	TMTsixplex_Nterm:::::TMTsixplex_K::::Cys_CAM::::Cys_CAM::TMTsixplex_K:	3	2319.25	2319.25	4081874	35.1	Phenyx	5.39	131480	145419	51712.8	255364	184810	317430
P00738,P00739	1	2	2	DLAPTLTLYVGK	TMTsixplex_Nterm::::::::::::TMTsixplex_K:	2	1748.05	1748.05	8813064	47.62	Phenyx	6.25	540899	594921	179878	980160	717802	1.25661e+06
P00738,P00739	1	2	2	DLAPTLTLYVGK	TMTsixplex_Nterm::::::::::::TMTsixplex_K:	2	1748.05	1748.05	1474472	48.27	Phenyx	5.93	70087	81387.9	27117	134635	94601.2	164361
P00738,P00739	1	2	2	DLAPTLTLYVGK	TMTsixplex_Nterm::::::::::::TMTsixplex_K:	2	1748.05	1748.05	9265809	48.7	Phenyx	6.01	246629	290417	69422.1	589887	387264	688610
P00738,P00739	1	2	2	DLAPTLTLYVGK	TMTsixplex_Nterm::::::::::::TMTsixplex_K:	2	1748.05	1748.05	7942782	48.4	Phenyx	5.93	359621	425749	93845.2	795824	540759	960806
P00738,P00739	1	2	2	DLAPTLTLYVGK	TMTsixplex_Nterm::::::::::::TMTsixplex_K:	2	1748.05	1748.05	7674299	48.43	Phenyx	6.71	335605	390293	91230.2	709582	479799	827215
P00738,P00739	1	2	2	DLAPTLTLYVGK	TMTsixplex_Nterm::::::::::::TMTsixplex_K:	2	1748.05	1748.05	4861551	48.28	Phenyx	5.68	220719	273881	69103.6	497869	318881	580880
P00738,P00739	1	2	2	DLAPTLTLYVGKK	TMTsixplex_Nterm::::::::::::TMTsixplex_K:TMTsixplex_K:	4	2105.31	2105.31	7358066	44.95	Phenyx	4.72	915152	1.04342e+06	240564	1.92244e+06	1.37613e+06	2.25244e+06
P00738,P00739	1	2	2	DLAPTLTLYVGKK	TMTsixplex_Nterm::::::::::::TMTsixplex_K:TMTsixplex_K:	3	2105.31	2105.31	1	45.07	Phenyx	7.97	3.8457e+06	4.64218e+06	623227	9.65756e+06	6.88738e+06	1.14631e+07
P00738,P00739	1	2	2	DLAPTLTLYVGKK	TMTsixplex_Nterm::::::::::::TMTsixplex_K:TMTsixplex_K:	3	2105.31	2105.31	1	44.92	Phenyx	8.6	565920	629957	164107	1.11945e+06	836144	1.29778e+06
P00738,P00739	1	2	2	DLAPTLTLYVGKK	TMTsixplex_Nterm::::::::::::TMTsixplex_K:TMTsixplex_K:	3	2105.31	2105.31	6861744	45.22	Phenyx	7.39	170140	174065	76880.2	381666	277277	401009
P00738,P00739	1	2	2	GSFPWQAK	TMTsixplex_Nterm::::::::TMTsixplex_K:	2	1377.78	1377.78	2	42.05	Phenyx	6.23	632633	658465	250268	1.1537e+06	981044	1.37168e+06
P00738,P00739	1	2	2	GSFPWQAK	TMTsixplex_Nterm::::::::TMTsixplex_K:	2	1377.78	1377.78	1	42.72	Phenyx	6.02	344343	401594	94463.3	727713	484763	824717
P00738,P00739	1	2	2	LPECEAVCGKPK	TMTsixplex_Nterm::::Cys_CAM::::Cys_CAM::TMTsixplex_K::TMTsixplex_K:	3	2074.15	2074.15	1	33.12	Phenyx	5.41	1.45339e+06	1.62531e+06	330545	2.8271e+06	2.12695e+06	3.75168e+06
P00738,P00739	1	2	2	LPECEAVCGKPK	TMTsixplex_Nterm::::Cys_CAM::::Cys_CAM::TMTsixplex_K::TMTsixplex_K:	3	2074.15	2074.15	9663080	32.72	Phenyx	5.71	847945	824197	270167	1.46548e+06	1.17081e+06	1.90017e+06
P00738,P00739	1	2	2	LPECEAVCGKPK	TMTsixplex_Nterm::::Cys_CAM::::Cys_CAM::TMTsixplex_K::TMTsixplex_K:	3	2074.15	2074.15	2	32.77	Phenyx	5.62	1.66216e+06	1.72874e+06	421181	2.94163e+06	2.48713e+06	3.91039e+06
P00738,P00739	1	2	2	LRTEGDGVYTLNDK	TMTsixplex_Nterm::::::::::::::TMTsixplex_K:	3	2038.11	2038.11	6229243	35.57	Phenyx	6.5	81438.6	245790	92706.2	442490	191567	502280
P00738,P00739	1	2	2	SCAVAEYGVYVK	TMTsixplex_Nterm::Cys_CAM::::::::::TMTsixplex_K:	2	1802.96	1802.97	1	39.93	Phenyx	6.59	194700	221707	47657.9	520763	296866	576938
P00738,P00739	1	2	2	SCAVAEYGVYVK	TMTsixplex_Nterm::Cys_CAM::::::::::TMTsixplex_K:	3	1802.96	1802.97	1170831	40.63	Phenyx	4.86	163157	175995	155113	265298	163649	255728
P00738,P00739	1	2	2	SCAVAEYGVYVK	TMTsixplex_Nterm::Cys_CAM::::::::::TMTsixplex_K:	2	1802.96	1802.97	5261097	39.05	Phenyx	6.72	176504	170314	50467.7	355895	229905	396743
P00738,P00739	1	2	2	SCAVAEYGVYVK	TMTsixplex_Nterm::Cys_CAM::::::::::TMTsixplex_K:	3	1802.96	1802.97	1	39.07	Phenyx	4.76
P00738,P00739	1	2	2	SCAVAEYGVYVK	TMTsixplex_Nterm::Cys_CAM::::::::::TMTsixplex_K:	2	1802.96	1802.97	1	39.58	Phenyx	6.4	174235	168592	17169.8	384992	245056	461921
P00738,P00739	1	2	2	SCAVAEYGVYVK	TMTsixplex_Nterm::Cys_CAM::::::::::TMTsixplex_K:	2	1802.96	1802.96	4	39.73	Phenyx	6.6	738269	778574	76438.4	1.85068e+06	1.04953e+06	2.13834e+06
P00738,P00739	1	2	2	SCAVAEYGVYVK	TMTsixplex_Nterm::Cys_CAM::::::::::TMTsixplex_K:	2	1802.96	1802.96	3901698	40.07	Phenyx	6.35	67894.1	65350.6	11672.6	140625	92458.8	165292
P00738,P00739	1	2	2	SCAVAEYGVYVK	TMTsixplex_Nterm::Cys_CAM::::::::::TMTsixplex_K:	2	1802.96	1802.97	1	39.4	Phenyx	6.6	342849	328559	82085.2	727650	485843	899203
P00738,P00739	1	2	2	SCAVAEYGVYVK	TMTsixplex_Nterm::Cys_CAM::::::::::TMTsixplex_K:	3	1802.96	1802.96	2	39.72	Phenyx	5.38	3.61397e+06	4.49842e+06	4.08073e+06	5.11511e+06	3.19554e+06	4.38608e+06
P00738,P00739	1	2	2	SCAVAEYGVYVK	TMTsixplex_Nterm::Cys_CAM::::::::::TMTsixplex_K:	2	1802.96	1802.96	4	39.87	Phenyx	6.72	531718	617637	62604.4	1.41601e+06	809647	1.65425e+06
P00738,P00739	1	2	2	TEGDGVYTLNDK	TMTsixplex_Nterm::::::::::::TMTsixplex_K:	3	1768.92	1768.93	2	35.68	Phenyx	6.47	1.01699e+06	1.74533e+06	1.70488e+06	3.94964e+06	2.02424e+06	3.88104e+06
P00738,P00739	1	2	2	TEGDGVYTLNDK	TMTsixplex_Nterm::::::::::::TMTsixplex_K:	2	1768.92	1768.93	2	35.68	Phenyx	7.05		869575	178155	2.07323e+06	713702	2.48564e+06
P00738,P00739	1	2	2	TEGDGVYTLNDK	TMTsixplex_Nterm::::::::::::TMTsixplex_K:	2	1768.92	1768.93	6	35.78	Phenyx	6.62		1.59914e+06	313259	4.06969e+06	1.37216e+06	4.83929e+06
P00738,P00739	1	2	2	TEGDGVYTLNDKK	TMTsixplex_Nterm::::::::::::TMTsixplex_K:TMTsixplex_K:	3	2126.18	2126.18	3	32.67	Phenyx	6.9		1.64511e+06	312851	4.19491e+06	1.31498e+06	4.22954e+06
P00738,P00739	1	2	2	TEGDGVYTLNDKK	TMTsixplex_Nterm::::::::::::TMTsixplex_K:TMTsixplex_K:	3	2126.18	2126.18	1	32.62	Phenyx	5.99	439275	1.04101e+06		2.47677e+06	992141	1.97051e+06
P00738,P00739	1	2	2	TEGDGVYTLNDKK	TMTsixplex_Nterm::::::::::::TMTsixplex_K:TMTsixplex_K:	3	2126.18	2126.18	9289196	32.85	Phenyx	6.03				457585	181775	634170
P00738,P00739	1	2	2	VMPLCLPSK	TMTsixplex_Nterm:::::Cys_CAM::::TMTsixplex_K:	2	1501.88	1501.88	5078650	45.28	Phenyx	5.5	181101	217732	52678.4	389830	255103	477209
P00738,P00739	1	2	2	VMPLCLPSK	TMTsixplex_Nterm:::::Cys_CAM::::TMTsixplex_K:	3	1501.88	1501.88	3011529	45.32	Phenyx	5.6	251757	266311	156039	426195	375381	557135
P00747	1	1	1	ATTVTGTPCQDWAAQEPHR	TMTsixplex_Nterm:::::::::Cys_CAM:::::::::::	3	2354.13	2354.13	4997204	33.43	Phenyx	9.7	342193	472466	459411	661573	404975	521339
P00747	1	1	1	EPLDDYVNTQGASLFSVTK	TMTsixplex_Nterm:::::::::::::::::::TMTsixplex_K:	3	2541.34	2541.34	1	50.07	Phenyx	6.53	1.07855e+06	1.22653e+06	1.24914e+06	1.58714e+06	991904	1.33774e+06
P00747	1	1	1	EPLDDYVNTQGASLFSVTK	TMTsixplex_Nterm:::::::::::::::::::TMTsixplex_K:	3	2541.34	2541.34	4715094	49.98	Phenyx	6.97	667837	829516	785948	814345	631224	747294
P00747	1	1	1	EQQCVLMAENRK	TMTsixplex_Nterm::::Cys_CAM:::Oxidation_M:::::TMTsixplex_K:	3	1979.03	1979.03	1271198	28.3	Phenyx	4.74	83964.4	83907.4	97620.3	127055	83678.7	113871
P00747	1	1	1	EQQCVLMAENRK	TMTsixplex_Nterm::::Cys_CAM::::::::TMTsixplex_K:	3	1963.04	1963.04	4450810	30.65	Phenyx	6.48	199688	243672	246147	380993	216808	330406
P00747	1	1	1	EQQCVLMAENRK	TMTsixplex_Nterm::::Cys_CAM::::::::TMTsixplex_K:	3	1963.04	1963.04	1535908	30.55	Phenyx	6.1	142900	156192	170429	235534	140266	221312
P00747	1	1	1	EQQCVLMAENRK	TMTsixplex_Nterm::::Cys_CAM::::::::TMTsixplex_K:	3	1963.04	1963.04	5261319	30.22	Phenyx	6.6	287683	328803	362932	490652	364130	439773
P00747	1	1	1	FVTWLEGVMR	TMTsixplex_Nterm:::::::::::	2	1465.8	1465.79	323685	59.95	Phenyx	5.24	8924.42	11245.3	14421.9	16058.2	9759.18	13014.7
P00747	1	1	1	FVTWLEGVMR	TMTsixplex_Nterm:::::::::::	2	1465.8	1465.8	711594	59.7	Phenyx	5.37	21995.9	24645	32376.4	37193.6	23443.6	32081.4
P00747	1	1	1	FVTWLEGVMR	TMTsixplex_Nterm:::::::::::	2	1465.8	1465.8	725019	59.72	Phenyx	5.51	19994.8	22716.5	24745.1	32704.7	19758.9	29161.8
P00747	1	1	1	FVTWLEGVMR	TMTsixplex_Nterm:::::::::::	2	1465.8	1465.8	141204	60.23	Phenyx	4.95	8324.05	8666.04	8854.98	13058.8	7688.84	10509.5
P00747	1	1	1	HSLFTPETNPR	TMTsixplex_Nterm::::::::::::	3	1526.8	1526.8	7480365	30.88	Phenyx	7.64	656412	859071	1.00275e+06	1.00231e+06	674857	849098
P00747	1	1	1	KVYLSECK	TMTsixplex_Nterm:TMTsixplex_K::::::Cys_CAM:TMTsixplex_K:	3	1713.01	1713.01	5347433	32.63	Phenyx	6.26	653795	708180	683004	1.01359e+06	584806	873357
P00747	1	1	1	LFLEPTR	TMTsixplex_Nterm::::::::	2	1103.65	1103.65	4982614	41.95	Phenyx	7.41	256413	317745	268920	410406	288344	327505
P00747	1	1	1	LFLEPTR	TMTsixplex_Nterm::::::::	2	1103.65	1103.66	3982154	40.9	Phenyx	8.15	243575	351469	473784	422694	227772	315936
P00747	1	1	1	LSSPAVLTDK	TMTsixplex_Nterm::::::::::TMTsixplex_K:	2	1487.9	1487.9	1	36.93	Phenyx	5.88	616697	660748	705295	1.02127e+06	605215	878380
P00747	1	1	1	NPDADKGPWCFTTDPSVR	TMTsixplex_Nterm::::::TMTsixplex_K::::Cys_CAM:::::::::	3	2520.25	2520.25	1	40.48	Phenyx	4.97	2.461e+06	2.02529e+06	2.28935e+06	4.18193e+06	2.40451e+06	3.50072e+06
P00747	1	1	1	NPDNDPQGPWCYTTDPEKR	TMTsixplex_Nterm:::::::::::Cys_CAM:::::::TMTsixplex_K::	3	2747.3	2747.3	3842189	37.13	Phenyx	8.1	412522	362033	472748	684657	406575	554315
P00747	1	1	1	TECFLTGWGETQGTFGAGLLK	TMTsixplex_Nterm:::Cys_CAM::::::::::::::::::TMTsixplex_K:	3	2730.41	2730.41	2059700	54.78	Phenyx	6.65	76407.4	68207.1	82753.2	114135	70787.9	100602
P00747	1	1	1	VLLGAHQEVNLEPHVQELEVSR	TMTsixplex_Nterm:::::::::::::::::::::::	4	2724.48	2724.48	1	39.62	Phenyx	5.57	402547	510323	420789	694398	408142	608041
P00747	1	1	1	VLPACLPSPNYVVADR	TMTsixplex_Nterm:::::Cys_CAM::::::::::::	3	1999.08	1999.08	2357097	45.62	Phenyx	5.4	152897	148917	147115	112825	200203	85703.4
P00747	1	1	1	VLPACLPSPNYVVADR	TMTsixplex_Nterm:::::Cys_CAM::::::::::::	3	1999.08	1999.08	3889406	45.27	Phenyx	4.87	346592	376992	321936	224427	271199	216816
P00747	1	1	1	WELCDLPR	TMTsixplex_Nterm::::Cys_CAM:::::	2	1316.68	1316.67	8689948	44.28	Phenyx	5.36	821129	951549	845975	1.38822e+06	834717	1.0614e+06
P00747,P08519	1	2	2	DKYLLQGVTSWGLGCAR	TMTsixplex_Nterm::TMTsixplex_K:::::::::::::Cys_CAM:::	3	2381.29	2381.29	496500	49.5	Phenyx	5.73	49201	36024.7	38073.9	49327.6	31498.2	39017.6
P00747,P08519	1	2	2	YLLQGVTSWGLGCAR	TMTsixplex_Nterm:::::::::::::Cys_CAM:::	3	1909.01	1909.01	203795	53.1	Phenyx	5.39	20396.8	21955	24850	35670.4	22652.4	31103.2
P00748	1	1	1	NKPGVYTDVAYYLAWLR	TMTsixplex_Nterm::TMTsixplex_K::::::::::::::::	3	2486.37	2486.37	2804174	57.5	Phenyx	5	164659	91240.9	100750	183742	182726	222501
P00748	1	1	1	NPDNDLRPWCFVLNR	TMTsixplex_Nterm::::::::::Cys_CAM::::::	3	2144.08	2144.08	2280827	47.15	Phenyx	5.05	1.35975e+06	1.07227e+06	1.00548e+06	1.27599e+06	1.14252e+06	1.33737e+06
P00748	1	1	1	NPDNDLRPWCFVLNR	TMTsixplex_Nterm::::::::::Cys_CAM::::::	3	2144.08	2144.08	3674609	46.58	Phenyx	5.01	1.61313e+06	1.16476e+06	1.00728e+06	1.24905e+06	1.15956e+06	1.254e+06
P00748	1	1	1	YKAEEHTVVLTVTGEPCHFPFQYHR	TMTsixplex_Nterm::TMTsixplex_K:::::::::::::::Cys_CAM:::::::::	6	3502.79	3502.79	1119764	41.88	Phenyx	4.85	76061.4	87590.8	71785.2	93071	88095.6	104683
P00751	1	1	1	ALFVSEEEKK	TMTsixplex_Nterm:::::::::TMTsixplex_K:TMTsixplex_K:	2	1866.11	1866.11	1603630	38.18	Phenyx	5.33	31570.1	35876	52014.2	78758.1	45093.5	106620
P00751	1	1	1	CLVNLLEK	TMTsixplex_Nterm:Cys_CAM:::::::TMTsixplex_K:	2	1445.87	1445.87	3360832	46.82	Phenyx	4.92	61230	67088.9	114297	149637	90187	200792
P00751	1	1	1	CLVNLLEK	TMTsixplex_Nterm:Cys_CAM:::::::TMTsixplex_K:	2	1445.87	1445.87	8820884	46.3	Phenyx	4.7	154300	174172	281344	351418	213877	474630
P00751	1	1	1	DAQYAPGYDK	TMTsixplex_Nterm::::::::::TMTsixplex_K:	2	1584.82	1584.82	4	30.75	Phenyx	5.09	1.23185e+06	1.335e+06	1.80161e+06	3.05383e+06	1.66758e+06	3.72732e+06
P00751	1	1	1	DAQYAPGYDK	TMTsixplex_Nterm::::::::::TMTsixplex_K:	2	1584.82	1584.82	1	30.7	Phenyx	5.21	654121	700232	987615	1.55141e+06	853320	2.01494e+06
P00751	1	1	1	DFHLNLFQVLPWLK	TMTsixplex_Nterm::::::::::::::TMTsixplex_K:	2	2227.29	2227.29	127699	63.5	Phenyx	6.32	4399.01	5294.03	7363.81	12336.4	7830.44	15778.3
P00751	1	1	1	DFHLNLFQVLPWLK	TMTsixplex_Nterm::::::::::::::TMTsixplex_K:	3	2227.29	2227.29	94370	63.15	Phenyx	4.78	29881.5	36524.7	46347.2	69204.4	42298.2	76785.5
P00751	1	1	1	DFHLNLFQVLPWLK	TMTsixplex_Nterm::::::::::::::TMTsixplex_K:	3	2227.29	2227.29	231463	63.9	Phenyx	4.88	34659.8	49464.3	50290.1	86332.9	49638.3	96914.4
P00751	1	1	1	DLSEVVTPR	TMTsixplex_Nterm::::::::::	2	1243.7	1243.7	9843534	33.5	Phenyx	6.16	419153	512351	665390	702475	463401	727198
P00751	1	1	1	DNEQHVFK	TMTsixplex_Nterm::::::::TMTsixplex_K:	3	1473.8	1473.8	1898453	28.62	Phenyx	5.26	304493	307187	479646	677400	384768	865014
P00751	1	1	1	FLCTGGVSPYADPNTCR	TMTsixplex_Nterm:::Cys_CAM:::::::::::::Cys_CAM::	3	2143	2143.01	2325456	42.02	Phenyx	6.92	136122	114631	197174	120149	98963.6	59611.8
P00751	1	1	1	FLCTGGVSPYADPNTCR	TMTsixplex_Nterm:::Cys_CAM:::::::::::::Cys_CAM::	3	2143	2143	2672293	42.12	Phenyx	8.13	164644	153273	215689	295592	175838	372621
P00751	1	1	1	FLCTGGVSPYADPNTCR	TMTsixplex_Nterm:::Cys_CAM:::::::::::::Cys_CAM::	3	2143	2143	7205069	41.35	Phenyx	6.9	388217	247330	230523	1.09354e+06	403401	461457
P00751	1	1	1	FLCTGGVSPYADPNTCRGDSGGPLLVHK	TMTsixplex_Nterm:::Cys_CAM:::::::::::::Cys_CAM::::::::::::TMTsixplex_K:	4	3432.73	3432.73	2889705	42.35	Phenyx	5.33	182581	190372	253904	396503	228551	523774
P00751	1	1	1	FLCTGGVSPYADPNTCRGDSGGPLLVHK	TMTsixplex_Nterm:::Cys_CAM:::::::::::::Cys_CAM::::::::::::TMTsixplex_K:	4	3432.73	3432.73	1867417	42.5	Phenyx	5.46	132241	148375	198246	310993	179107	397002
P00751	1	1	1	FLQVGVLSWGVVDVCK	TMTsixplex_Nterm:::::::::::::::Cys_CAM:TMTsixplex_K:	3	2263.28	2263.28	527329	58.55	Phenyx	5.58	111939	136505	176553	189989	133479	230457
P00751	1	1	1	GDSGGPLLVHK	TMTsixplex_Nterm:::::::::::TMTsixplex_K:	3	1536.9	1536.9	2	32.03	Phenyx	4.74	2.71878e+06	1.67925e+06	2.61606e+06	2.96745e+06	1.94857e+06	3.34813e+06
P00751	1	1	1	GHESCMGAVVSEYFVLTAAHCFTVDDKEHSLK	TMTsixplex_Nterm:::::Cys_CAM::::::::::::::::Cys_CAM::::::TMTsixplex_K:::::TMTsixplex_K:	6	4311.14	4311.14	3426156	52.67	Phenyx	5.42	188995	342078	436365	453319	301307	659041
P00751	1	1	1	GHESCMGAVVSEYFVLTAAHCFTVDDKEHSLK	TMTsixplex_Nterm:::::Cys_CAM:Oxidation_M:::::::::::::::Cys_CAM::::::TMTsixplex_K:::::TMTsixplex_K:	6	4327.13	4327.13	2605950	49.15	Phenyx	5.97	172165	286261	319839	354633	234533	476191
P00751	1	1	1	GHESCMGAVVSEYFVLTAAHCFTVDDKEHSLK	TMTsixplex_Nterm:::::Cys_CAM::::::::::::::::Cys_CAM::::::TMTsixplex_K:::::TMTsixplex_K:	6	4311.14	4311.14	2874683	52.58	Phenyx	5.64	124972	226435	300000	293267	191274	417603
P00751	1	1	1	GHESCMGAVVSEYFVLTAAHCFTVDDKEHSLK	TMTsixplex_Nterm:::::Cys_CAM:Oxidation_M:::::::::::::::Cys_CAM::::::TMTsixplex_K:::::TMTsixplex_K:	6	4327.13	4327.13	1059034	49.3	Phenyx	5.89	75502.4	129776	132685	109080	95507.1	140454
P00751	1	1	1	GHESCMGAVVSEYFVLTAAHCFTVDDKEHSLK	TMTsixplex_Nterm:::::Cys_CAM::::::::::::::::Cys_CAM::::::TMTsixplex_K:::::TMTsixplex_K:	6	4311.14	4311.13	3100543	52.75	Phenyx	5.05	171229	321515	404579	380866	250061	543376
P00751	1	1	1	KCLVNLLEK	TMTsixplex_Nterm:TMTsixplex_K:Cys_CAM:::::::TMTsixplex_K:	3	1803.13	1803.13	3765475	42.88	Phenyx	4.71	305638	380813	507900	772580	456779	987871
P00751	1	1	1	KDNEQHVFK	TMTsixplex_Nterm:TMTsixplex_K::::::::TMTsixplex_K:	3	1831.06	1831.06	4174943	28.03	Phenyx	4.89	287965	317227	460102	649969	365331	866556
P00751	1	1	1	LEDSVTYHCSR	TMTsixplex_Nterm:::::::::Cys_CAM:::	3	1594.76	1594.76	1517163	30	Phenyx	6.76	67643.1	116780	89385.3	120835	86324.6	120911
P00751	1	1	1	LEDSVTYHCSR	TMTsixplex_Nterm:::::::::Cys_CAM:::	2	1594.76	1594.76	4152846	29.93	Phenyx	7.43	85143.4	228823	167800	219067	147915	269107
P00751	1	1	1	LEDSVTYHCSR	TMTsixplex_Nterm:::::::::Cys_CAM:::	3	1594.76	1594.76	3635829	29.85	Phenyx	8.09	102249	250076	189913	243697	160465	279479
P00751	1	1	1	LLQEGQALEYVCPSGFYPYPVQTR	TMTsixplex_Nterm::::::::::::Cys_CAM:::::::::::::	3	3043.53	3043.53	8322569	52.47	Phenyx	7.46	104310	142981	154917	294878	208300	380056
P00751	1	1	1	QLNELNYEDHK	TMTsixplex_Nterm:::::::::::TMTsixplex_K:	3	1859.98	1859.98	3	32.32	Phenyx	6.96	1.70479e+06	1.87069e+06	2.73655e+06	3.49144e+06	2.11625e+06	4.63022e+06
P00751	1	1	1	STGSWSTLK	TMTsixplex_Nterm:::::::::TMTsixplex_K:	2	1423.81	1423.81	6013990	37.7	Phenyx	5.35	99157.9	118621	128969	222052	134817	256524
P00751	1	1	1	VSEADSSNADWVTK	TMTsixplex_Nterm::::::::::::::TMTsixplex_K:	2	1966	1966.01	1	37.68	Phenyx	7.2	265788	321128	493803	669104	379547	893294
P00751	1	1	1	VSEADSSNADWVTK	TMTsixplex_Nterm::::::::::::::TMTsixplex_K:	3	1966	1966.01	1	37.67	Phenyx	6.55	1.92329e+06	2.06104e+06	1.99005e+06	2.75094e+06	2.13607e+06	2.87118e+06
P00751	1	1	1	YGLVTYATYPK	TMTsixplex_Nterm:::::::::::TMTsixplex_K:	3	1732.98	1732.98	3931194	43.45	Phenyx	4.88	1.17198e+06	739918	3.0219e+06	835755	641875	1.24116e+06
P00751	1	1	1	YGLVTYATYPK	TMTsixplex_Nterm:::::::::::TMTsixplex_K:	2	1732.98	1732.98	4379522	43.45	Phenyx	6.58	161284	145885	259807	326085	229967	417614
P00751	1	1	1	YGQTLRPLCLPCTEGTTR	TMTsixplex_Nterm:::::::::Cys_CAM:::Cys_CAM:::::::	3	2351.19	2351.19	1899066	38.32	Phenyx	5.42	69193.1	63581.5	103613	157957	93996.6	201563
P01008	1	1	1	ADGESCSASMMYQEGK	TMTsixplex_Nterm::::::Cys_CAM::::::::::TMTsixplex_K:	3	2207.99	2207.99	4167218	34.23	Phenyx	9.36	510050	423636	493931	560418	387616	672960
P01008	1	1	1	AFLEVNEEGSEAAASTAVVLAGR	TMTsixplex_Nterm::::::::::::::::::::::::	3	2519.31	2519.31	7656345	48.92	Phenyx	6.31	544154	514129	781226	505053	383726	490890
P01008	1	1	1	AFLEVNEEGSEAAASTAVVLAGR	TMTsixplex_Nterm::::::::::::::::::::::::	3	2519.31	2519.31	5736514	48.7	Phenyx	5.78	657681	152928	377702	185012	94685.6	176964
P01008	1	1	1	ATEDEGSEQKLPEATNR	TMTsixplex_Nterm::::::::::TMTsixplex_K::::::::	3	2332.19	2332.19	3	28.02	Phenyx	5.5	1.98909e+06	1.95584e+06	2.1447e+06	2.74096e+06	1.57776e+06	2.82561e+06
P01008	1	1	1	DDLYVSDAFHK	TMTsixplex_Nterm:::::::::::TMTsixplex_K:	3	1766.92	1766.92	2	39.9	Phenyx	7.06	2.29234e+06	2.19352e+06	2.33016e+06	2.57156e+06	1.64823e+06	2.79543e+06
P01008	1	1	1	DLPMNPMCLYR	TMTsixplex_Nterm::::::::Cys_CAM::::	2	1637.79	1637.79	2180911	46.27	Phenyx	6.13	155986	160292	164630	213522	152393	230899
P01008	1	1	1	DLPMNPMCLYR	TMTsixplex_Nterm::::::::Cys_CAM::::	2	1637.79	1637.79	5726041	45.87	Phenyx	5.77	357708	323124	426386	440326	322693	491762
P01008	1	1	1	DLPMNPMCLYR	TMTsixplex_Nterm::::::::Cys_CAM::::	2	1637.79	1637.79	2453955	46.48	Phenyx	6.96	205760	192981	208809	260438	185339	273503
P01008	1	1	1	EVPLNTLLFMGR	TMTsixplex_Nterm:::::::::::::	3	1617.91	1617.91	1275862	52.45	Phenyx	6.57	209410	237670	189009	257933	186060	182315
P01008	1	1	1	EVPLNTLLFMGR	TMTsixplex_Nterm::::::::::Oxidation_M:::	2	1633.91	1633.91	2671034	48.15	Phenyx	5.24	1.99983e+06	2.01837e+06	2.17722e+06	2.8712e+06	1.66915e+06	2.81948e+06
P01008	1	1	1	EVPLNTLLFMGR	TMTsixplex_Nterm:::::::::::::	2	1617.91	1617.91	2458192	52.38	Phenyx	7.78	230803	236251	234651	325279	192658	324663
P01008	1	1	1	EVPLNTLLFMGR	TMTsixplex_Nterm:::::::::::::	3	1617.91	1617.91	1553991	52.32	Phenyx	6.55	201078	197153	170513	204738	181790	171662
P01008	1	1	1	EVPLNTLLFMGR	TMTsixplex_Nterm:::::::::::::	2	1617.91	1617.91	2841654	52.23	Phenyx	7.68	218683	216012	206379	284676	201548	277465
P01008	1	1	1	EVPLNTLLFMGR	TMTsixplex_Nterm:::::::::::::	2	1617.91	1617.91	966299	52.98	Phenyx	6.93	82917.6	77013.4	86186	98626.9	69166.4	89996.6
P01008	1	1	1	EVPLNTLLFMGR	TMTsixplex_Nterm:::::::::::::	2	1617.91	1617.91	392422	52.75	Phenyx	6.35	52593.1	42904	47540.1	69111.4	48024.4	57713.8
P01008	1	1	1	HGSPVDLCTAKPR	TMTsixplex_Nterm::::::::Cys_CAM:::TMTsixplex_K:::	3	1895.04	1895.05	1991344	28.83	Phenyx	7.27	378700	260935	352774	454520	304408	470943
P01008	1	1	1	LTDVLPSEALNELTVLVLVNTLYFK	TMTsixplex_Nterm:::::::::::::::::::::::::TMTsixplex_K:	4	3261.89	3261.89	64096	68.05	Phenyx	5.05	3903.91	5274.54	4130.98	4431.59	3762.48	4156.21
P01008	1	1	1	NDNDNLFLSPLSLSTAFAMTK	TMTsixplex_Nterm:::::::::::::::::::::TMTsixplex_K:	3	2756.45	2756.44	2719626	61.92	Phenyx	6.24	100805	81372	109169	129336	80910.8	122886
P01008	1	1	1	TSDQLHFFFAK	TMTsixplex_Nterm:::::::::::TMTsixplex_K:	2	1797.98	1797.98	2167574	46.83	Phenyx	5.98	84222.9	75223.9	89443.3	113989	69059.9	117891
P01008	1	1	1	VWELSK	TMTsixplex_Nterm::::::TMTsixplex_K:	2	1218.74	1218.74	2	42.73	Phenyx	4.83	1.14417e+06	1.15189e+06	1.3337e+06	1.7831e+06	901385	1.78084e+06
P01009	1	1	1	AVLTLDEK	TMTsixplex_Nterm::::::::TMTsixplex_K:	2	1345.82	1345.82	9	37.57	Phenyx	4.75	5.36497e+06	5.97429e+06	5.65746e+06	1.13711e+07	6.01873e+06	1.23351e+07
P01009	1	1	1	DTEEEDFHVDQVTTVK	TMTsixplex_Nterm::::::::::::::::TMTsixplex_K:	3	2349.17	2349.18	1	36.93	Phenyx	6.8	1.56648e+06	1.72177e+06		48033.9	1.03426e+06	1.90244e+06
P01009	1	1	1	DTEEEDFHVDQVTTVK	TMTsixplex_Nterm::::::::::::::::TMTsixplex_K:	3	2349.17	2349.18	1	37.1	Phenyx	6.37	958370	1.04991e+06	277383	101424	642535	1.17375e+06
P01009	1	1	1	DTVFALVNYLFFK	TMTsixplex_Nterm:::::::::::::TMTsixplex_K:	2	2034.16	2034.16	1089980	67.2	Phenyx	6.54	18996.8	32275.3	20822	55609.7	38572.4	55184.9
P01009	1	1	1	DTVFALVNYLFFK	TMTsixplex_Nterm:::::::::::::TMTsixplex_K:	2	2034.16	2034.16	7432035	67.22	Phenyx	6.8	192157	320439	238339	507680	388364	537019
P01009	1	1	1	DTVFALVNYLFFK	TMTsixplex_Nterm:::::::::::::TMTsixplex_K:	2	2034.16	2034.16	78619	67.23	Phenyx	6.27	1448.69	1594.42	964.078	2734.49	2341.16	2566.12
P01009	1	1	1	DTVFALVNYLFFK	TMTsixplex_Nterm:::::::::::::TMTsixplex_K:	2	2034.16	2034.16	352450	67.22	Phenyx	6.84	4947.02	8425.32	4816.58	13808.3	10176.2	13826.9
P01009	1	1	1	DTVFALVNYLFFK	TMTsixplex_Nterm:::::::::::::TMTsixplex_K:	2	2034.16	2034.16	159045	67.18	Phenyx	6.6	3544.72	5239.68	3913.95	9148.22	6903.24	9816.81
P01009	1	1	1	DTVFALVNYLFFK	TMTsixplex_Nterm:::::::::::::TMTsixplex_K:	2	2034.16	2034.16	213755	67.17	Phenyx	6.53	6134.23	9479.09	5818.52	15698.7	11855.2	16319.9
P01009	1	1	1	DTVFALVNYLFFK	TMTsixplex_Nterm:::::::::::::TMTsixplex_K:	2	2034.16	2034.16	450908	67.25	Phenyx	6.87	6155.29	11336.2	8089.47	17574.1	13431	17647.9
P01009	1	1	1	EDPQGDAAQK	TMTsixplex_Nterm::::::::::TMTsixplex_K:	3	1515.79	1515.79	566056	24.55	Phenyx	6.47	51434.8	69038.5	57432.3	136990	75005.9	137681
P01009	1	1	1	EDPQGDAAQK	TMTsixplex_Nterm::::::::::TMTsixplex_K:	2	1515.79	1515.79	368218	24.55	Phenyx	5.13	24816.3	30670.5	28364.6	62252.8	34830.8	63074.8
P01009	1	1	1	ELDRDTVFALVNYLFFK	TMTsixplex_Nterm:::::::::::::::::TMTsixplex_K:	3	2547.41	2547.42	2731538	66.65	Phenyx	6.29	93927.1	125047	124192	247180	146243	277540
P01009	1	1	1	ELDRDTVFALVNYLFFK	TMTsixplex_Nterm:::::::::::::::::TMTsixplex_K:	3	2547.41	2547.41	443500	66.6	Phenyx	6.59	34036.7	49271.2	46027.2	102864	54121.2	104682
P01009	1	1	1	ELDRDTVFALVNYLFFK	TMTsixplex_Nterm:::::::::::::::::TMTsixplex_K:	3	2547.41	2547.41	2434302	66.58	Phenyx	6.58	137380	191800	172759	384762	200099	416926
P01009	1	1	1	ELDRDTVFALVNYLFFK	TMTsixplex_Nterm:::::::::::::::::TMTsixplex_K:	3	2547.41	2547.41	471579	66.57	Phenyx	6.84	91507.1	117996	111957	242495	125227	267049
P01009	1	1	1	ELDRDTVFALVNYLFFK	TMTsixplex_Nterm:::::::::::::::::TMTsixplex_K:	3	2547.41	2547.41	380732	66.63	Phenyx	5.98	17197.6	25429.2	26035.9	47537.7	27150.6	48437.6
P01009	1	1	1	ELDRDTVFALVNYLFFK	TMTsixplex_Nterm:::::::::::::::::TMTsixplex_K:	3	2547.41	2547.41	1690319	66.6	Phenyx	6.5	70901	102153	97017.6	220920	119391	226314
P01009	1	1	1	ELDRDTVFALVNYLFFK	TMTsixplex_Nterm:::::::::::::::::TMTsixplex_K:	3	2547.41	2547.41	9807564	66.58	Phenyx	7.06	456975	630023	587565	1.30194e+06	693851	1.37612e+06
P01009	1	1	1	FLENEDR	TMTsixplex_Nterm::::::::	2	1150.58	1150.58	1	32.62	Phenyx	5.52	2.52686e+06	2.60698e+06	2.51247e+06	4.28394e+06	3.08607e+06	5.34241e+06
P01009	1	1	1	FNKPFVFLMLEQNTK	TMTsixplex_Nterm:::TMTsixplex_K::::::::::::TMTsixplex_K:	3	2542.46	2542.45	1302456	55.68	Phenyx	6.68	130138	181878	191203	384692	230838	424381
P01009	1	1	1	FNKPFVFLMLEQNTK	TMTsixplex_Nterm:::TMTsixplex_K::::::Oxidation_M::::::TMTsixplex_K:	3	2558.45	2558.45	1296739	55.73	Phenyx	5.25	205376	124024	150906	330670	178706	334264
P01009	1	1	1	FNKPFVFLMLEQNTK	TMTsixplex_Nterm:::TMTsixplex_K::::::Oxidation_M::::::TMTsixplex_K:	3	2558.45	2558.46	748602	53.42	Phenyx	5.16	26472.6	33120.3	43870	79842.9	50594.7	85083.4
P01009	1	1	1	FNKPFVFLMLEQNTK	TMTsixplex_Nterm:::TMTsixplex_K::::::Oxidation_M::::::TMTsixplex_K:	3	2558.45	2558.45	1737432	54.18	Phenyx	5.74	65373.3	86138.3	110884	237099	143941	261987
P01009	1	1	1	FNKPFVFLMLEQNTK	TMTsixplex_Nterm:::TMTsixplex_K::::::::::::TMTsixplex_K:	3	2542.46	2542.46	1460736	54.97	Phenyx	7.24	133069	149853	162584	379939	188416	346556
P01009	1	1	1	FNKPFVFLMLEQNTK	TMTsixplex_Nterm:::TMTsixplex_K::::::::::::TMTsixplex_K:	3	2542.46	2542.46	205643	57.4	Phenyx	5.48	22543.4	29408.2	40912.2	74780.3	45051.4	80266.2
P01009	1	1	1	FNKPFVFLMLEQNTK	TMTsixplex_Nterm:::TMTsixplex_K::::::Oxidation_M::::::TMTsixplex_K:	3	2558.45	2558.45	2214747	51.02	Phenyx	6.04	97758.7	146529	209456	356071	219694	402892
P01009	1	1	1	FNKPFVFLMLEQNTK	TMTsixplex_Nterm:::TMTsixplex_K::::::Oxidation_M::::::TMTsixplex_K:	3	2558.45	2558.45	1338118	55.35	Phenyx	5.67	63740.6	59178	71316.3	138220	79848.5	148673
P01009	1	1	1	FNKPFVFLMLEQNTK	TMTsixplex_Nterm:::TMTsixplex_K::::::Oxidation_M::::::TMTsixplex_K:	3	2558.45	2558.45	304217	51.98	Phenyx	5.03	16002.1	17506.7	25855.8	45425.8	32767	49026.8
P01009	1	1	1	FNKPFVFLMLEQNTK	TMTsixplex_Nterm:::TMTsixplex_K::::::::::::TMTsixplex_K:	3	2542.46	2542.46	265635	56.62	Phenyx	6.48	12861.2	19992.5	24429.8	54797.7	28464.5	53796.9
P01009	1	1	1	FNKPFVFLMLEQNTK	TMTsixplex_Nterm:::TMTsixplex_K::::::::::::TMTsixplex_K:	3	2542.46	2542.46	382091	56.77	Phenyx	7.02	17472.3	34676.5	33374.7	95303.6	46006.9	89750.1
P01009	1	1	1	FNKPFVFLMLEQNTK	TMTsixplex_Nterm:::TMTsixplex_K::::::::::::TMTsixplex_K:	3	2542.46	2542.46	4	56.43	Phenyx	7.1	1.52875e+06	2.79298e+06	3.8729e+06	8.18457e+06	4.48141e+06	9.39051e+06
P01009	1	1	1	FNKPFVFLMLEQNTK	TMTsixplex_Nterm:::TMTsixplex_K::::::Oxidation_M::::::TMTsixplex_K:	3	2558.45	2558.45	1822623	54.7	Phenyx	5.21	56558.1	90243.5	116385	224254	138503	258334
P01009	1	1	1	KLSSWVLLMK	TMTsixplex_Nterm:TMTsixplex_K:::::::::TMTsixplex_K:	3	1891.19	1891.19	2	52.83	Phenyx	5.53	2.11846e+06	2.50083e+06	2.57007e+06	5.37119e+06	3.12944e+06	6.35421e+06
P01009	1	1	1	KLSSWVLLMK	TMTsixplex_Nterm:TMTsixplex_K::::::::Oxidation_M:TMTsixplex_K:	3	1907.19	1907.19	2942979	47.33	Phenyx	4.94	888721	524167	583198	1.01935e+06	670213	1.17016e+06
P01009	1	1	1	KLSSWVLLMK	TMTsixplex_Nterm:TMTsixplex_K:::::::::TMTsixplex_K:	3	1891.19	1891.19	932545	51.23	Phenyx	5.27	99945.7	102618	98500.8	220077	114651	211588
P01009	1	1	1	KLSSWVLLMK	TMTsixplex_Nterm:TMTsixplex_K:::::::::TMTsixplex_K:	3	1891.19	1891.2	1	51.32	Phenyx	5.28	1.63181e+06	1.71558e+06	2.0247e+06	3.46916e+06	2.30116e+06	4.24814e+06
P01009	1	1	1	KQLNDYVEK	TMTsixplex_Nterm:TMTsixplex_K::::::::TMTsixplex_K:	2	1823.08	1823.08	1	32.85	Phenyx	4.79	309748	368614	277750	1.50851e+06	376587	725256
P01009	1	1	1	KQLNDYVEK	TMTsixplex_Nterm:TMTsixplex_K::::::::TMTsixplex_K:	3	1823.08	1823.08	3	32.78	Phenyx	4.71	2.66743e+06	3.05299e+06	2.30297e+06	1.15745e+07	2.96776e+06	5.71333e+06
P01009	1	1	1	KQLNDYVEK	TMTsixplex_Nterm:TMTsixplex_K::::::::TMTsixplex_K:	2	1823.08	1823.08	1	32.97	Phenyx	4.76	275142	316088	260744	1.39371e+06	341307	680368
P01009	1	1	1	LGMFNLQHCK	TMTsixplex_Nterm:::::::::Cys_CAM:TMTsixplex_K:	2	1704.92	1704.92	8266334	40.88	Phenyx	6.1	118921	124629	130458	258642	173820	295118
P01009	1	1	1	LGMFNLQHCK	TMTsixplex_Nterm:::::::::Cys_CAM:TMTsixplex_K:	3	1704.92	1704.92	2141687	41.57	Phenyx	5.59	187590	209818	214995	393635	259015	413765
P01009	1	1	1	LGMFNLQHCK	TMTsixplex_Nterm:::Oxidation_M::::::Cys_CAM:TMTsixplex_K:	3	1720.92	1720.92	2571153	37.4	Phenyx	5.9	124010	103775	137725	160758	121713	178379
P01009	1	1	1	LGMFNLQHCK	TMTsixplex_Nterm:::::::::Cys_CAM:TMTsixplex_K:	3	1704.92	1704.92	7019350	40.63	Phenyx	6.81	585195	475647	623770	988390	802367	974768
P01009	1	1	1	LGMFNLQHCK	TMTsixplex_Nterm:::Oxidation_M::::::Cys_CAM:TMTsixplex_K:	3	1720.92	1720.92	2	35.17	Phenyx	5.39	1.79229e+06	1.1492e+06	1.52135e+06	2.18991e+06	1.64077e+06	2.43136e+06
P01009	1	1	1	LGMFNLQHCK	TMTsixplex_Nterm:::Oxidation_M::::::Cys_CAM:TMTsixplex_K:	3	1720.92	1720.92	4292376	37.25	Phenyx	5.48	323343	224133	282887	384915	305385	408860
P01009	1	1	1	LGMFNLQHCK	TMTsixplex_Nterm:::::::::Cys_CAM:TMTsixplex_K:	3	1704.92	1704.92	102112	58.68	Phenyx	5.19	6989.8	7291.61	7771.76	12237.4	9094.56	12799.6
P01009	1	1	1	LQHLENELTHDLLTK	TMTsixplex_Nterm:::::::::::::::TMTsixplex_K:	3	2261.28	2261.28	2	48.45	Phenyx	7.68	720310	821159	913265	1.46755e+06	921572	1.82891e+06
P01009	1	1	1	LQHLENELTHDLLTK	TMTsixplex_Nterm:::::::::::::::TMTsixplex_K:	4	2261.28	2261.28	1	47.77	Phenyx	5.38	1.49275e+06	1.74545e+06	1.76388e+06	3.21668e+06	1.89556e+06	3.6677e+06
P01009	1	1	1	LQHLENELTHDLLTK	TMTsixplex_Nterm:::::::::::::::TMTsixplex_K:	3	2261.28	2261.28	9	48.23	Phenyx	6.89	2.79366e+06	3.20208e+06	3.36742e+06	5.94457e+06	3.67062e+06	7.042e+06
P01009	1	1	1	LQHLENELTHDLLTK	TMTsixplex_Nterm:::::::::::::::TMTsixplex_K:	3	2261.28	2261.28	1	48.5	Phenyx	6.67	370055	400112	460059	754990	446662	872658
P01009	1	1	1	LQHLENELTHDLLTK	TMTsixplex_Nterm:::::::::::::::TMTsixplex_K:	3	2261.28	2261.28	1	47.9	Phenyx	6.61	6.98752e+06	8.40967e+06	8.80885e+06	1.58125e+07	9.72408e+06	1.7563e+07
P01009	1	1	1	LQHLENELTHDLLTK	TMTsixplex_Nterm:::::::::::::::TMTsixplex_K:	2	2261.28	2261.28	3019074	48.25	Phenyx	7.19	59368.2	65693	63349.7	135675	78157.7	151776
P01009	1	1	1	LQHLENELTHDLLTK	TMTsixplex_Nterm:::::::::::::::TMTsixplex_K:	2	2261.28	2261.28	3408552	48.3	Phenyx	7.09	43884.7	53669.2	41012.5	98298.7	59369.2	109631
P01009	1	1	1	LSLTGTYDLK	TMTsixplex_Nterm::::::::::TMTsixplex_K:	2	1567.92	1567.92	991672	44.67	Phenyx	4.83	94081.6	89200.8	93897.9	178031	123648	164542
P01009	1	1	1	LSLTGTYDLK	TMTsixplex_Nterm::::::::::TMTsixplex_K:	2	1567.92	1567.93	61171	68.05	Phenyx	5	2518.72	2657.27	2833.25	5166.62	2945.13	5018.27
P01009	1	1	1	LSLTGTYDLK	TMTsixplex_Nterm::::::::::TMTsixplex_K:	2	1567.92	1567.93	9	44.02	Phenyx	4.82	4.90865e+06	5.08872e+06	4.63742e+06	1.00683e+07	5.47537e+06	9.94577e+06
P01009	1	1	1	LSLTGTYDLK	TMTsixplex_Nterm::::::::::TMTsixplex_K:	2	1567.92	1567.92	162929	65.52	Phenyx	4.78	11652.2	12786.8	12132.3	22660.8	12824.4	22850.5
P01009	1	1	1	LTPNLAEFAFSLYR	TMTsixplex_Nterm:::::::::::::::	3	1870.02	1870.02	91743	60.38	Phenyx	5.6	13803.9	18144.9	23320.8	15927.3	17263.4	10746.2
P01009	1	1	1	LTPNLAEFAFSLYR	TMTsixplex_Nterm:::::::::::::::	2	1870.02	1870.01	287232	60.42	Phenyx	5.93	55254.5	65244.7	65034.9	108353	63095	110564
P01009	1	1	1	LTPNLAEFAFSLYR	TMTsixplex_Nterm:::::::::::::::	3	1870.02	1870.02	9351798	60.07	Phenyx	6.27	284287	368328	313375	758127	386882	751767
P01009	1	1	1	LTPNLAEFAFSLYR	TMTsixplex_Nterm:::::::::::::::	2	1870.02	1870.02	407810	60.98	Phenyx	5.82	14851.1	11550.7	12352.5	27890.5	16230.7	21930.6
P01009	1	1	1	LTPNLAEFAFSLYR	TMTsixplex_Nterm:::::::::::::::	2	1870.02	1870.02	239231	59.07	Phenyx	6.92	8915.48	9600.78	8251.59	19833	9958.12	16287.2
P01009	1	1	1	LTPNLAEFAFSLYR	TMTsixplex_Nterm:::::::::::::::	2	1870.02	1870.02	1946764	59.78	Phenyx	8.11	67034.9	75926.7	63616.5	160754	83114.4	165370
P01009	1	1	1	LTPNLAEFAFSLYR	TMTsixplex_Nterm:::::::::::::::	2	1870.02	1870.01	135134	60.27	Phenyx	7.61	6925.34	8494.13	7224.37	16332.9	9021.99	15569.6
P01009	1	1	1	LTPNLAEFAFSLYR	TMTsixplex_Nterm:::::::::::::::	2	1870.02	1870.02	1	60.75	Phenyx	6.33	288641	347898	347279	771094	422184	756739
P01009	1	1	1	LTPNLAEFAFSLYR	TMTsixplex_Nterm:::::::::::::::	3	1870.02	1870.02	225898	60.45	Phenyx	5.16	10157.5	13151.8	11852.7	20964.6	13644.1	20345.5
P01009	1	1	1	LTPNLAEFAFSLYR	TMTsixplex_Nterm:::::::::::::::	2	1870.02	1870.02	427870	58.88	Phenyx	5.48	12811.8	13432.6	13261.2	23033.3	14295.9	15454.3
P01009	1	1	1	LTPNLAEFAFSLYR	TMTsixplex_Nterm:::::::::::::::	3	1870.02	1870.02	674353	59.75	Phenyx	5.55	44163.9	49555.4	46917.2	81991	45423.1	80745.6
P01009	1	1	1	LTPNLAEFAFSLYR	TMTsixplex_Nterm:::::::::::::::	2	1870.02	1870.02	217572	60.42	Phenyx	6.9	11044.8	13535.2	12334.1	24449.2	15704.3	24117.8
P01009	1	1	1	LTPNLAEFAFSLYR	TMTsixplex_Nterm:::::::::::::::	2	1870.02	1870.02	2438418	59.8	Phenyx	6.39	115478	84796.2	100579	229031	134577	155203
P01009	1	1	1	LTPNLAEFAFSLYR	TMTsixplex_Nterm:::::::::::::::	3	1870.02	1870.02	473192	60.28	Phenyx	6.36	20071.9	25149.2	23553.7	44801.6	25762.3	44649.7
P01009	1	1	1	LTPNLAEFAFSLYR	TMTsixplex_Nterm:::::::::::::::	2	1870.02	1870.02	712774	59.98	Phenyx	6.88	24656.1	24774.2	25523	58251.9	30346.1	47515.1
P01009	1	1	1	LTPNLAEFAFSLYR	TMTsixplex_Nterm:::::::::::::::	3	1870.02	1870.02	176614	60.23	Phenyx	6.57	10315.2	15441.8	13610	20476.9	12004.5	20631.9
P01009	1	1	1	LTPNLAEFAFSLYR	TMTsixplex_Nterm:::::::::::::::	3	1870.02	1870.02	1183432	60.52	Phenyx	6.13	63941.4	74147.5	63849.6	124990	78165.2	117847
P01009	1	1	1	LTPNLAEFAFSLYR	TMTsixplex_Nterm:::::::::::::::	2	1870.02	1870.02	926794	60.55	Phenyx	6.31	24069	27907.4	26029.7	60771.3	31977.8	65271
P01009	1	1	1	LTPNLAEFAFSLYR	TMTsixplex_Nterm:::::::::::::::	3	1870.02	1870.02	404305	61.58	Phenyx	5.38	12935.5	16142.2	14538	15974.5	10418.9	9092.95
P01009	1	1	1	LTPNLAEFAFSLYR	TMTsixplex_Nterm:::::::::::::::	2	1870.02	1870.01	373019	60.28	Phenyx	6.84	11471.5	14921.4	16613.7	27750.3	15127.4	29495.2
P01009	1	1	1	LTPNLAEFAFSLYR	TMTsixplex_Nterm:::::::::::::::	3	1870.02	1870.02	131594	60.23	Phenyx	5.95	5471.99	6028.19	5196.78	10137.5	5837.02	10246.5
P01009	1	1	1	LTPNLAEFAFSLYR	TMTsixplex_Nterm:::::::::::::::	2	1870.02	1870.01	94021	60.37	Phenyx	6.36	2374.34	1926.85	1903.22	5726.17	3231.96	5695.1
P01009	1	1	1	LTPNLAEFAFSLYR	TMTsixplex_Nterm:::::::::::::::	2	1870.02	1870.02	1	60.57	Phenyx	7.18	429248	484861	430497	1.0287e+06	554727	1.07918e+06
P01009	1	1	1	LTPNLAEFAFSLYR	TMTsixplex_Nterm:::::::::::::::	2	1870.02	1870.02	327549	59.28	Phenyx	6.82	9003.23	9759.11	8240.16	20683.6	9422.65	16105.7
P01009	1	1	1	LTPNLAEFAFSLYR	TMTsixplex_Nterm:::::::::::::::	3	1870.02	1870.02	224539	59.3	Phenyx	6.88	22961.7	24471.2	19828.6	38252.2	22011.3	30628.6
P01009	1	1	1	LTPNLAEFAFSLYR	TMTsixplex_Nterm:::::::::::::::	3	1870.02	1870.02	6266917	60.82	Phenyx	6.51	201269	249505	175451	502769	264653	493775
P01009	1	1	1	LTPNLAEFAFSLYR	TMTsixplex_Nterm:::::::::::::::	3	1870.02	1870.02	1	60.53	Phenyx	6.24	730087	860912	845816	1.81148e+06	993509	1.85083e+06
P01009	1	1	1	LVDKFLEDVK	TMTsixplex_Nterm::::TMTsixplex_K::::::TMTsixplex_K:	3	1892.16	1892.16	3	49.73	Phenyx	5.33	2.74162e+06	3.10968e+06	2.69729e+06	5.90614e+06	3.19701e+06	6.60255e+06
P01009	1	1	1	LVDKFLEDVK	TMTsixplex_Nterm::::TMTsixplex_K::::::TMTsixplex_K:	2	1892.16	1892.16	6393377	49.97	Phenyx	5.46	209602	264356	224156	447763	248077	477567
P01009	1	1	1	LYHSEAFTVNFGDTEEAK	TMTsixplex_Nterm::::::::::::::::::TMTsixplex_K:	3	2515.26	2515.26	4	43.08	Phenyx	6.99	1.2282e+06	785952	1.38314e+06	1.57187e+06	1.52328e+06	3.16449e+06
P01009	1	1	1	LYHSEAFTVNFGDTEEAK	TMTsixplex_Nterm::::::::::::::::::TMTsixplex_K:	3	2515.26	2515.26	1	42.78	Phenyx	7.22	400721	332340	466388	524467	513859	934176
P01009	1	1	1	LYHSEAFTVNFGDTEEAK	TMTsixplex_Nterm::::::::::::::::::TMTsixplex_K:	3	2515.26	2515.26	7	43.02	Phenyx	7.13	2.31658e+06	1.52564e+06	2.53663e+06	3.11435e+06	2.9248e+06	5.75897e+06
P01009	1	1	1	LYHSEAFTVNFGDTEEAK	TMTsixplex_Nterm::::::::::::::::::TMTsixplex_K:	3	2515.26	2515.26	1	43.22	Phenyx	6.34	706761	493096	729603	896211	805309	1.4388e+06
P01009	1	1	1	LYHSEAFTVNFGDTEEAK	TMTsixplex_Nterm::::::::::::::::::TMTsixplex_K:	3	2515.26	2515.26	3	42.93	Phenyx	7.66	1.25111e+06	757764	1.3654e+06	1.38737e+06	1.50856e+06	2.88666e+06
P01009	1	1	1	LYHSEAFTVNFGDTEEAK	TMTsixplex_Nterm::::::::::::::::::TMTsixplex_K:	3	2515.26	2515.26	1	43.17	Phenyx	7.76	694627	452757	787397	879125	840050	1.56408e+06
P01009	1	1	1	LYHSEAFTVNFGDTEEAKK	TMTsixplex_Nterm::::::::::::::::::TMTsixplex_K:TMTsixplex_K:	4	2872.52	2872.52	7442723	43.87	Phenyx	4.86	781146	535303	1.06955e+06	1.00668e+06	1.017e+06	1.8495e+06
P01009	1	1	1	LYHSEAFTVNFGDTEEAKK	TMTsixplex_Nterm::::::::::::::::::TMTsixplex_K:TMTsixplex_K:	4	2872.52	2872.52	9951681	43.72	Phenyx	4.95	894436	630872	1.10923e+06	1.21709e+06	1.16296e+06	2.37368e+06
P01009	1	1	1	LYHSEAFTVNFGDTEEAKK	TMTsixplex_Nterm::::::::::::::::::TMTsixplex_K:TMTsixplex_K:	4	2872.52	2872.52	1	41.77	Phenyx	5.63	1.37863e+06	925391	1.42669e+06	1.5112e+06	1.85952e+06	3.04809e+06
P01009	1	1	1	LYHSEAFTVNFGDTEEAKK	TMTsixplex_Nterm::::::::::::::::::TMTsixplex_K:TMTsixplex_K:	3	2872.52	2872.52	1	41.13	Phenyx	7.74	216659	149768	298534	321587	317387	592057
P01009	1	1	1	LYHSEAFTVNFGDTEEAKK	TMTsixplex_Nterm::::::::::::::::::TMTsixplex_K:TMTsixplex_K:	4	2872.52	2872.52	297178	66.03	Phenyx	4.91	36944.3	23416.7	43118.9	46460.4	47127.4	89539.4
P01009	1	1	1	LYHSEAFTVNFGDTEEAKK	TMTsixplex_Nterm::::::::::::::::::TMTsixplex_K:TMTsixplex_K:	4	2872.52	2872.52	1	42.47	Phenyx	5.12	1.18242e+06	853761	1.66871e+06	1.59525e+06	1.74244e+06	3.27844e+06
P01009	1	1	1	LYHSEAFTVNFGDTEEAKK	TMTsixplex_Nterm::::::::::::::::::TMTsixplex_K:TMTsixplex_K:	3	2872.52	2872.52	1666671	41.75	Phenyx	7.43	42820.2	26104.7	51678	55457.8	59055.1	107063
P01009	1	1	1	LYHSEAFTVNFGDTEEAKK	TMTsixplex_Nterm::::::::::::::::::TMTsixplex_K:TMTsixplex_K:	4	2872.52	2872.52	3011170	46	Phenyx	4.93	364515	293262	401861	461638	465553	773909
P01009	1	1	1	LYHSEAFTVNFGDTEEAKK	TMTsixplex_Nterm::::::::::::::::::TMTsixplex_K:TMTsixplex_K:	4	2872.52	2872.52	763255	53.07	Phenyx	4.72	79397.5	53146	84959.7	101725	93082.9	161575
P01009	1	1	1	LYHSEAFTVNFGDTEEAKK	TMTsixplex_Nterm::::::::::::::::::TMTsixplex_K:TMTsixplex_K:	3	2872.52	2872.52	4051786	40.92	Phenyx	7.98	119991	80757.5	154307	156563	160485	310114
P01009	1	1	1	SVLGQLGLTK	TMTsixplex_Nterm::::::::::TMTsixplex_K:	2	1472.93	1472.93	8565520	45.43	Phenyx	5.99	235967	243438	238631	541441	275502	532528
P01009	1	1	1	SVLGQLGLTK	TMTsixplex_Nterm::::::::::TMTsixplex_K:	2	1472.93	1472.93	2	45.1	Phenyx	6.45	704906	680333	777612	1.40173e+06	845511	1.50041e+06
P01009	1	1	1	TDTSHHDQDHPTFNK	TMTsixplex_Nterm:::::::::::::::TMTsixplex_K:	4	2237.09	2237.09	3	24.97	Phenyx	5.59	325653	2.99545e+06	1.49421e+06	1.16857e+06	766302	1.30839e+06
P01009	1	1	1	TDTSHHDQDHPTFNK	TMTsixplex_Nterm:::::::::::::::TMTsixplex_K:	3	2237.09	2237.09	9233464	24.88	Phenyx	8.37	134663	1.21593e+06	693080	483826	299104	506576
P01009	1	1	1	TDTSHHDQDHPTFNK	TMTsixplex_Nterm:::::::::::::::TMTsixplex_K:	4	2237.09	2237.09	1199865	25.07	Phenyx	5.07	55253	119827	107892	138845	91906.1	118287
P01009	1	1	1	TDTSHHDQDHPTFNK	TMTsixplex_Nterm:::::::::::::::TMTsixplex_K:	4	2237.09	2237.09	1120923	24.72	Phenyx	5.87	22108.8	135270	79308.4	55875.2	36829.2	62328
P01009	1	1	1	TDTSHHDQDHPTFNK	TMTsixplex_Nterm:::::::::::::::TMTsixplex_K:	3	2237.09	2237.09	2447271	24.8	Phenyx	8.49	52304.5	456805	242952	172269	105671	177307
P01009	1	1	1	TDTSHHDQDHPTFNK	TMTsixplex_Nterm:::::::::::::::TMTsixplex_K:	3	2237.09	2237.09	3464586	24.97	Phenyx	7.85	38086	342294	187685	141629	87299	140400
P01009	1	1	1	TLNQPDSQLQLTTGNGLFLSEGLK	TMTsixplex_Nterm::::::::::::::::::::::::TMTsixplex_K:	4	3031.66	3031.66	9307042	50.57	Phenyx	5.7	291674	637389		527003	262232	467538
P01009	1	1	1	TLNQPDSQLQLTTGNGLFLSEGLK	TMTsixplex_Nterm::::::::::::::::::::::::TMTsixplex_K:	3	3031.66	3031.66	1	50.6	Phenyx	6.85	161394	156565	309076	385501	273413	485133
P01009	1	1	1	TLNQPDSQLQLTTGNGLFLSEGLK	TMTsixplex_Nterm::::::::::::::::::::::::TMTsixplex_K:	3	3031.66	3031.66	4143409	50.5	Phenyx	7.38	49477.5	49871.1	81714.6	111256	74721.5	131905
P01009	1	1	1	VFSNGADLSGVTEEAPLK	TMTsixplex_Nterm::::::::::::::::::TMTsixplex_K:	3	2291.24	2291.24	1	45.08	Phenyx	6.04	1.13679e+06	1.57842e+06	1.79965e+06	2.28359e+06	1.52507e+06	2.4155e+06
P01009	1	1	1	VFSNGADLSGVTEEAPLK	TMTsixplex_Nterm::::::::::::::::::TMTsixplex_K:	2	2291.24	2291.24	1	44.95	Phenyx	8.42	237149	303201	475933	710523	465417	917260
P01011	1	1	1	ADLSGLTGAR	TMTsixplex_Nterm:::::::::::	2	1188.67	1188.67	1393209	35.12	Phenyx	5.15	47729	60301.9	51673.5	73498.9	62711	57153.2
P01011	1	1	1	ADLSGLTGAR	TMTsixplex_Nterm:::::::::::	2	1188.67	1188.67	2643605	34.58	Phenyx	5.46	59839.4	80303.6	71348.2	98073.3	90511.9	69869.8
P01011	1	1	1	ADLSGLTGAR	TMTsixplex_Nterm:::::::::::	2	1188.67	1188.67	1	34.07	Phenyx	6.98	4.27839e+06	7.34133e+06	5.61677e+06	9.56242e+06	8.21991e+06	6.75772e+06
P01011	1	1	1	ADLSGLTGAR	TMTsixplex_Nterm:::::::::::	2	1188.67	1188.67	5	33.45	Phenyx	5.95	1.24303e+06	1.59116e+06	1.65519e+06	2.24754e+06	2.0578e+06	1.57623e+06
P01011	1	1	1	ADLSGLTGAR	TMTsixplex_Nterm:::::::::::	2	1188.67	1188.67	5	34.83	Phenyx	7.14	1.11005e+06	1.64557e+06	1.5589e+06	2.16259e+06	2.00173e+06	1.51357e+06
P01011	1	1	1	ADLSGLTGAR	TMTsixplex_Nterm:::::::::::	2	1188.67	1188.67	1	34.98	Phenyx	6.9	1.98041e+06	3.14474e+06	2.63892e+06	4.23524e+06	3.86359e+06	2.98273e+06
P01011	1	1	1	AKWEMPFDPQDTHQSR	TMTsixplex_Nterm::TMTsixplex_K:::Oxidation_M::::::::::::	3	2446.21	2446.21	3078069	35.57	Phenyx	5.45	340976	237203	250697	273088	455504	211676
P01011	1	1	1	AKWEMPFDPQDTHQSR	TMTsixplex_Nterm::TMTsixplex_K:::::::::::::::	3	2430.22	2430.21	1803078	40.07	Phenyx	7.02	164666	331677	251290	381544	344363	307868
P01011	1	1	1	AKWEMPFDPQDTHQSR	TMTsixplex_Nterm::TMTsixplex_K:::Oxidation_M::::::::::::	4	2446.21	2446.21	1	35.52	Phenyx	5.71	2.15763e+06	1.53247e+06	1.82772e+06	1.70199e+06	2.89053e+06	1.39404e+06
P01011	1	1	1	AKWEMPFDPQDTHQSR	TMTsixplex_Nterm::TMTsixplex_K:::::::::::::::	4	2430.22	2430.22	1	40.47	Phenyx	5.59	3.44314e+06	5.50483e+06	5.02159e+06	6.59087e+06	5.30006e+06	5.39959e+06
P01011	1	1	1	AKWEMPFDPQDTHQSR	TMTsixplex_Nterm::TMTsixplex_K:::::::::::::::	4	2430.22	2430.22	9254588	40.03	Phenyx	5.11	4.61805e+06	6.56153e+06	3.5609e+06	6.67853e+06	4.97345e+06	6.11335e+06
P01011	1	1	1	AVLDVFEEGTEASAATAVK	TMTsixplex_Nterm:::::::::::::::::::TMTsixplex_K:	2	2365.28	2365.28	3	51.23	Phenyx	7.8	591991	891372	708378	1.19783e+06	1.0585e+06	838827
P01011	1	1	1	AVLDVFEEGTEASAATAVK	TMTsixplex_Nterm:::::::::::::::::::TMTsixplex_K:	3	2365.28	2365.28	2	51.1	Phenyx	6.03	4.47929e+06	5.83662e+06	5.02092e+06	7.02432e+06	6.3057e+06	5.62732e+06
P01011	1	1	1	AVLDVFEEGTEASAATAVK	TMTsixplex_Nterm:::::::::::::::::::TMTsixplex_K:	2	2365.28	2365.28	1	51.15	Phenyx	8.11	375909	608427	539691	872928	767271	630227
P01011	1	1	1	AVLDVFEEGTEASAATAVK	TMTsixplex_Nterm:::::::::::::::::::TMTsixplex_K:	2	2365.28	2365.28	1	51.33	Phenyx	7.9	215086	362266	272657	429372	378034	366888
P01011	1	1	1	DEELSCTVVELK	TMTsixplex_Nterm::::::Cys_CAM::::::TMTsixplex_K:	2	1879	1879	5308142	42.13	Phenyx	5.82	72186.6	99575.8	77811.6	141501	125217	100113
P01011	1	1	1	DLDSQTMMVLVNYLFFK	TMTsixplex_Nterm:::::::::::::::::TMTsixplex_K:	3	2521.34	2521.34	193801	67.15	Phenyx	5.44	16132.9	20336.5	23398.3	25692.4	22416.3	20890.2
P01011	1	1	1	DLDSQTMMVLVNYLFFK	TMTsixplex_Nterm:::::::Oxidation_M::::::::::TMTsixplex_K:	3	2537.33	2537.33	3479489	66.65	Phenyx	6.52	314735	540076	480732	648105	668658	590596
P01011	1	1	1	DLDSQTMMVLVNYLFFK	TMTsixplex_Nterm:::::::::::::::::TMTsixplex_K:	3	2521.34	2521.34	215282	67.15	Phenyx	6.26	17107.7	30405.6	29428.8	38910.2	36497.3	34797.6
P01011	1	1	1	DLDSQTMMVLVNYLFFK	TMTsixplex_Nterm:::::::::::::::::TMTsixplex_K:	3	2521.34	2521.34	5490212	67.13	Phenyx	6.39	452975	933313	833621	1.18064e+06	1.09745e+06	1.02416e+06
P01011	1	1	1	DLDSQTMMVLVNYLFFK	TMTsixplex_Nterm:::::::::::::::::TMTsixplex_K:	3	2521.34	2521.34	154547	67.15	Phenyx	5.62	12558.4	23179.8	22399.2	29987.6	28591.9	24867.1
P01011	1	1	1	DLDSQTMMVLVNYLFFK	TMTsixplex_Nterm:::::::::::::::::TMTsixplex_K:	3	2521.34	2521.34	208032	67.13	Phenyx	7.27	26760.8	47871.5	42329.2	62431.7	58651.5	53255.1
P01011	1	1	1	DLDSQTMMVLVNYLFFK	TMTsixplex_Nterm:::::::::::::::::TMTsixplex_K:	3	2521.34	2521.34	309042	67.12	Phenyx	6.39	42907.6	81608.2	72068.5	105425	98634.4	93159.3
P01011	1	1	1	DLDSQTMMVLVNYLFFK	TMTsixplex_Nterm:::::::Oxidation_M::::::::::TMTsixplex_K:	3	2537.33	2537.33	489995	66.62	Phenyx	5.54	43422.8	85949.9	82942.7	113760	107492	98832
P01011	1	1	1	DLDSQTMMVLVNYLFFK	TMTsixplex_Nterm:::::::::::::::::TMTsixplex_K:	3	2521.34	2521.33	69232	67.13	Phenyx	5.49	8898.12	9775.66	10884.8	14587.1	13806.6	14650.2
P01011	1	1	1	DYNLNDLLLQLGLEEAFTSK	TMTsixplex_Nterm::::::::::::::::::::TMTsixplex_K:	3	2753.49	2753.48	57024	65.7	Phenyx	5.51	655.612	893.952	824.072	1037.51	996.989	696.089
P01011	1	1	1	ELGELYLPKFSLSR	TMTsixplex_Nterm:::::::::TMTsixplex_K::::::	3	2109.22	2109.22	1261339	49.3	Phenyx	4.86	54834.6	72701.4	94874.2	161434	106194	79393
P01011	1	1	1	ELGELYLPKFSLSR	TMTsixplex_Nterm:::::::::TMTsixplex_K::::::	3	2109.22	2109.23	4890522	48.45	Phenyx	5.26	150564	155946	236348	482950	321879	237256
P01011	1	1	1	EQLSLLDRFTEDAK	TMTsixplex_Nterm::::::::::::::TMTsixplex_K:	3	2122.17	2122.17	1	46.87	Phenyx	5.42	677415	1.32416e+06	1.00851e+06	1.71956e+06	1.69294e+06	1.31498e+06
P01011	1	1	1	FNRPFLMLLVPTDTQNLFFMSK	TMTsixplex_Nterm::::::::::::::::::::::TMTsixplex_K:	3	3116.7	3116.69	166108	61.55	Phenyx	7.19	5320.34	4674.62	7932.1	12184.1	10993.4	9702.84
P01011	1	1	1	FNRPFLMLLVPTDTQNLFFMSK	TMTsixplex_Nterm::::::::::::::::::::::TMTsixplex_K:	3	3116.7	3116.7	376514	61.48	Phenyx	8.13	15347.3	11401.7	17577.1	29606.4	30865.4	24438.5
P01011	1	1	1	GKLTDLLK	TMTsixplex_Nterm::TMTsixplex_K::::::TMTsixplex_K:	3	1574.04	1574.04	2	38.25	Phenyx	4.85	1.82775e+06	2.94908e+06	2.13327e+06	3.51692e+06	3.51625e+06	3.04088e+06
P01011	1	1	1	GTHVDLGLASANVDFAFSLYK	TMTsixplex_Nterm:::::::::::::::::::::TMTsixplex_K:	3	2682.44	2682.44	988743	53.83	Phenyx	6.49	37890.5	70087	50477.3	66953.7	68996.7	49823.4
P01011	1	1	1	HPNSPLDEENLTQENQDR	TMTsixplex_Nterm:::::::::::::::::::	3	2364.11	2364.11	1	30.25	Phenyx	8.44	245867	563027	460210	534482	530898	393501
P01011	1	1	1	HPNSPLDEENLTQENQDR	TMTsixplex_Nterm:::::::::::::::::::	3	2364.11	2364.12	5	30.3	Phenyx	8.47	702053	2.09255e+06	1.33023e+06	1.99376e+06	1.93546e+06	1.40982e+06
P01011	1	1	1	KLLNDYVK	TMTsixplex_Nterm:TMTsixplex_K:::::::TMTsixplex_K:	3	1679.06	1679.06	1	35.32	Phenyx	5.07	8.57002e+06	1.43499e+07	1.27624e+07	1.89446e+07	1.89862e+07	1.46892e+07
P01011	1	1	1	LTLLSALVETR	TMTsixplex_Nterm::::::::::::	2	1443.89	1443.89	345422	57.02	Phenyx	5.09	7758.82	11742.5	10498	15178.6	12118.6	10581.4
P01011	1	1	1	LTLLSALVETR	TMTsixplex_Nterm::::::::::::	2	1443.89	1443.89	1	55.87	Phenyx	6.37	332085	491252	432863	696581	607083	495761
P01011	1	1	1	LTLLSALVETR	TMTsixplex_Nterm::::::::::::	2	1443.89	1443.88	602727	56.5	Phenyx	6.73	20705.3	29894.7	24976.6	43015.7	34330.2	30377.7
P01011	1	1	1	LTLLSALVETR	TMTsixplex_Nterm::::::::::::	3	1443.89	1443.89	2268640	56.28	Phenyx	6.15	75845.5	123514	114337	176219	151170	122453
P01011	1	1	1	LTLLSALVETR	TMTsixplex_Nterm::::::::::::	2	1443.89	1443.89	1282770	56.33	Phenyx	6.69	26259.2	45658.3	41453.6	59616.3	46941.7	41803.2
P01011	1	1	1	LTLLSALVETR	TMTsixplex_Nterm::::::::::::	3	1443.89	1443.89	5579983	55.87	Phenyx	5.85	204824	284872	229565	389552	328368	258749
P01011	1	1	1	LTLLSALVETR	TMTsixplex_Nterm::::::::::::	2	1443.89	1443.89	1	55.85	Phenyx	6.99	276527	427343	385061	574745	496100	418726
P01011	1	1	1	LYGSEAFATDFQDSAAAK	TMTsixplex_Nterm::::::::::::::::::TMTsixplex_K:	3	2349.19	2349.19	2	46.8	Phenyx	6.37	868949	1.21688e+06	997518	1.58248e+06	1.50032e+06	1.11858e+06
P01011	1	1	1	LYGSEAFATDFQDSAAAK	TMTsixplex_Nterm::::::::::::::::::TMTsixplex_K:	2	2349.19	2349.19	7558815	46.07	Phenyx	8.35	88873.2	159023	106926	218369	199840	136719
P01011	1	1	1	LYGSEAFATDFQDSAAAK	TMTsixplex_Nterm::::::::::::::::::TMTsixplex_K:	3	2349.19	2349.19	4	46.37	Phenyx	6.75	1.3856e+06	2.0689e+06	1.70553e+06	2.79154e+06	2.81312e+06	2.07051e+06
P01011	1	1	1	NLAVSQVVHK	TMTsixplex_Nterm::::::::::TMTsixplex_K:	3	1551.95	1551.95	7005766	34.53	Phenyx	5.74	360531	287761	381026	807098	639661	554820
P01011	1	1	1	NLAVSQVVHK	TMTsixplex_Nterm::::::::::TMTsixplex_K:	2	1551.95	1551.95	2479190	34.63	Phenyx	5.79	53440.3	44060.2	58857.6	115849	95560.1	83365
P01011	1	1	1	NLAVSQVVHK	TMTsixplex_Nterm::::::::::TMTsixplex_K:	3	1551.95	1551.95	2	33.18	Phenyx	5.46	1.35184e+06	1.27512e+06	2.00201e+06	2.5696e+06	2.75436e+06	2.26045e+06
P01011	1	1	1	RLYGSEAFATDFQDSAAAK	TMTsixplex_Nterm:::::::::::::::::::TMTsixplex_K:	3	2505.29	2505.29	1	41.3	Phenyx	8.7	793979	1.23175e+06	1.04957e+06	1.6091e+06	1.5727e+06	1.17712e+06
P01011	1	1	1	WEMPFDPQDTHQSR	TMTsixplex_Nterm:::Oxidation_M::::::::::::	3	2017.92	2017.91	3324415	36.85	Phenyx	7.64	561852	469532	434861	631858	534162	497106
P01011	1	1	1	WEMPFDPQDTHQSR	TMTsixplex_Nterm:::::::::::::::	3	2001.92	2001.92	9505534	42.87	Phenyx	7.48	793658	1.27429e+06	1.27345e+06	1.4822e+06	1.25253e+06	1.19719e+06
P01019	1	1	1	ADSQAQLLLSTVVGVFTAPGLHLK	TMTsixplex_Nterm::::::::::::::::::::::::TMTsixplex_K:	4	2922.7	2922.69	651733	66.32	Phenyx	5.04	123419	85104.8	98762.3	55705.5	55637.2	119568
P01019	1	1	1	ADSQAQLLLSTVVGVFTAPGLHLK	TMTsixplex_Nterm::::::::::::::::::::::::TMTsixplex_K:	4	2922.7	2922.69	30139	65.6	Phenyx	4.69	6941.02	5137.56	5831.08	3926.35	3400.51	6156.82
P01019	1	1	1	ADSQAQLLLSTVVGVFTAPGLHLK	TMTsixplex_Nterm::::::::::::::::::::::::TMTsixplex_K:	3	2922.7	2922.7	4551884	66.37	Phenyx	6.97	330571	201575	271679	108827	131413	335676
P01019	1	1	1	ADSQAQLLLSTVVGVFTAPGLHLK	TMTsixplex_Nterm::::::::::::::::::::::::TMTsixplex_K:	4	2922.7	2922.7	111303	61.4	Phenyx	4.76	12460.4	16498.1	11013.6	6824.35	6620.18	11013.6
P01019	1	1	1	ADSQAQLLLSTVVGVFTAPGLHLK	TMTsixplex_Nterm::::::::::::::::::::::::TMTsixplex_K:	3	2922.7	2922.69	37392	65.8	Phenyx	7.77	3479.92	2049.16	3418.36	1857.9	2027.46	2786.19
P01019	1	1	1	ADSQAQLLLSTVVGVFTAPGLHLK	TMTsixplex_Nterm::::::::::::::::::::::::TMTsixplex_K:	5	2922.7	2922.69	1	66.28	Phenyx	5.27	1.83775e+06	1.28051e+06	1.52869e+06	641097	780668	1.92436e+06
P01019	1	1	1	ADSQAQLLLSTVVGVFTAPGLHLK	TMTsixplex_Nterm::::::::::::::::::::::::TMTsixplex_K:	3	2922.7	2922.69	202009	66.32	Phenyx	9.55	25976.8	6580.02	14459.3	11843.1	13879.1	32964
P01019	1	1	1	ALQDQLVLVAAK	TMTsixplex_Nterm::::::::::::TMTsixplex_K:	2	1726.08	1726.08	1	46.22	Phenyx	6.77	1.73202e+06	1.04168e+06	1.54647e+06	627392	810297	1.82374e+06
P01019	1	1	1	ALQDQLVLVAAK	TMTsixplex_Nterm::::::::::::TMTsixplex_K:	2	1726.08	1726.08	3576386	46.82	Phenyx	6.4	474061	300632	408353	178934	236654	492455
P01019	1	1	1	ALQDQLVLVAAK	TMTsixplex_Nterm::::::::::::TMTsixplex_K:	2	1726.08	1726.08	9098097	46.98	Phenyx	6.79	633673	393964	556139	249277	295329	662854
P01019	1	1	1	ALQDQLVLVAAK	TMTsixplex_Nterm::::::::::::TMTsixplex_K:	2	1726.08	1726.08	1	46.4	Phenyx	7.08	1.71259e+06	1.10636e+06	1.5773e+06	882038	830073	1.95325e+06
P01019	1	1	1	ALQDQLVLVAAK	TMTsixplex_Nterm::::::::::::TMTsixplex_K:	2	1726.08	1726.07	2061282	46.87	Phenyx	6.33	274846	168183	234180	105539	133993	283012
P01019	1	1	1	DPTFLPAPLQAK	TMTsixplex_Nterm::::::::::::TMTsixplex_K:	2	1755.03	1755.04	5450564	43.42	Phenyx	5.34	1.35724e+06	713578	1.07196e+06	464673	548680	1.25771e+06
P01019	1	1	1	DPTFLPAPLQAK	TMTsixplex_Nterm::::::::::::TMTsixplex_K:	2	1755.03	1755.04	2843719	42.53	Phenyx	4.71	603951	341571	496903	204394	266708	566616
P01019	1	1	1	DPTFLPAPLQAK	TMTsixplex_Nterm::::::::::::TMTsixplex_K:	2	1755.03	1755.03	4422308	43.48	Phenyx	4.91	997102	684480	867400	462549	533955	1.07376e+06
P01019	1	1	1	FMQAVTGWK	TMTsixplex_Nterm:::::::::TMTsixplex_K:	3	1524.85	1524.85	618001	49.95	Phenyx	5.59	62268.1	60499.4	74165.3	67658.1	62323.5	60779.1
P01019	1	1	1	FMQAVTGWK	TMTsixplex_Nterm:::::::::TMTsixplex_K:	2	1524.85	1524.85	1	48.93	Phenyx	5.79	572838	273520	501994	194789	281399	598865
P01019	1	1	1	FMQAVTGWK	TMTsixplex_Nterm:::::::::TMTsixplex_K:	2	1524.85	1524.85	883042	49.92	Phenyx	5.57	60362.9	34321.2	52763.4	24902.8	29279.6	64856.6
P01019	1	1	1	LDAHKVLSALQAVQGLLVAQGR	TMTsixplex_Nterm:::::TMTsixplex_K::::::::::::::::::	4	2744.64	2744.64	294842	61.65	Phenyx	5.37	89624.6	56509.5	65754	37504.2	54347.8	78262.9
P01019	1	1	1	LDTEDKLR	TMTsixplex_Nterm::::::TMTsixplex_K:::	3	1446.84	1446.84	7437676	31.07	Phenyx	5.46	909170	596852	816720	408980	408791	1.20931e+06
P01019	1	1	1	LDTEDKLR	TMTsixplex_Nterm::::::TMTsixplex_K:::	2	1446.84	1446.85	2620039	30.75	Phenyx	6.43	195714	110881	157617	67460	79120.3	191746
P01019	1	1	1	PFLFAVYDQSATALHFLGR	TMTsixplex_Nterm::::::::::::::::::::	3	2381.27	2381.27	227532	63.55	Phenyx	8.71	15289.3	6542.37	13881.1	7324.11	7857.08	17077.2
P01019	1	1	1	PFLFAVYDQSATALHFLGR	TMTsixplex_Nterm::::::::::::::::::::	3	2381.27	2381.27	86471	62.78	Phenyx	7.06	11108.7	4483.67	8835.49	9027.24	6894.25	12909.7
P01019	1	1	1	PKDPTFLPAPLQAK	TMTsixplex_Nterm::TMTsixplex_K::::::::::::TMTsixplex_K:	3	2209.34	2209.34	4610860	40.4	Phenyx	6.05	2.3465e+06	782692	1.92674e+06	901924	1.11823e+06	2.31244e+06
P01019	1	1	1	PKDPTFLPAPLQAK	TMTsixplex_Nterm::TMTsixplex_K::::::::::::TMTsixplex_K:	3	2209.34	2209.34	1	40.53	Phenyx	6.3	3.8832e+06	1.24799e+06	3.2285e+06	1.28636e+06	1.80641e+06	4.09262e+06
P01019	1	1	1	QPFVQGLALYTPVVLPR	TMTsixplex_Nterm::::::::::::::::::	3	2126.24	2126.24	270820	54.38	Phenyx	7.54	51129.8	35233.8	48870.9	39890.8	33089.4	55805.5
P01019	1	1	1	QPFVQGLALYTPVVLPR	TMTsixplex_Nterm::::::::::::::::::	4	2126.24	2126.25	288532	54.58	Phenyx	5.42	31257	23798.7	53484.6	26254.9	21572.1	36998.8
P01023	1	1	1	AAQVTLQSSGTFSSK	TMTsixplex_Nterm:::::::::::::::TMTsixplex_K:	3	1969.09	1969.09	2050544	36.15	Phenyx	8.17	128184	107977	125307	157818	175034	104133
P01023	1	1	1	ALGYLNTGYQR	TMTsixplex_Nterm::::::::::::	2	1483.8	1483.8	6529651	37.85	Phenyx	7.48	105403	108678	121246	97224.2	110377	117929
P01023	1	1	1	ALLAYAFALAGNQDK	TMTsixplex_Nterm:::::::::::::::TMTsixplex_K:	3	2023.15	2023.15	54748	59.92	Phenyx	4.97	4477.23	7178.37	5504.57	5134.96	5343.15	6260.48
P01023	1	1	1	ALLAYAFALAGNQDK	TMTsixplex_Nterm:::::::::::::::TMTsixplex_K:	3	2023.15	2023.15	202911	59.78	Phenyx	5.45	35720.2	45336.8	60820.8	36823.3	37456.4	48030.7
P01023	1	1	1	ALLAYAFALAGNQDK	TMTsixplex_Nterm:::::::::::::::TMTsixplex_K:	2	2023.15	2023.15	651668	59.58	Phenyx	6.66	35154.7	40312.5	40285.1	32895.8	38276.6	48428.3
P01023	1	1	1	ALLAYAFALAGNQDK	TMTsixplex_Nterm:::::::::::::::TMTsixplex_K:	2	2023.15	2023.15	150129	59.87	Phenyx	6.82	5851.75	6803.88	7409.06	5744.33	6043.54	8556.87
P01023	1	1	1	ALLAYAFALAGNQDK	TMTsixplex_Nterm:::::::::::::::TMTsixplex_K:	3	2023.15	2023.15	6981021	59.63	Phenyx	5.4	787320	868112	892935	719026	881206	1.10926e+06
P01023	1	1	1	ALLAYAFALAGNQDK	TMTsixplex_Nterm:::::::::::::::TMTsixplex_K:	3	2023.15	2023.15	194322	59.78	Phenyx	5.24	23223.8	26067.7	27421	21210.1	22959.8	30053.5
P01023	1	1	1	ALLAYAFALAGNQDK	TMTsixplex_Nterm:::::::::::::::TMTsixplex_K:	3	2023.15	2023.15	253618	59.48	Phenyx	4.95	38147.3	41549.7	100952	36005.5	39153.9	48039
P01023	1	1	1	ALLAYAFALAGNQDK	TMTsixplex_Nterm:::::::::::::::TMTsixplex_K:	3	2023.15	2023.15	2409463	59.53	Phenyx	6.09	297922	333968	366348	284452	311412	409767
P01023	1	1	1	ALLAYAFALAGNQDKR	TMTsixplex_Nterm:::::::::::::::TMTsixplex_K::	3	2179.25	2179.25	246911	56.58	Phenyx	7.2	10394.8	13784.7	11884.4	10950.4	10563.9	14995.2
P01023	1	1	1	ALLAYAFALAGNQDKR	TMTsixplex_Nterm:::::::::::::::TMTsixplex_K::	3	2179.25	2179.25	2433483	55.97	Phenyx	7.6	557736	693558	749907	884102	764803	1.19507e+06
P01023	1	1	1	AYLFLDEAHLTQALLWLSQR	TMTsixplex_Nterm:::::::::::::::::::::	3	2616.43	2616.43	89417	65.8	Phenyx	6.93	3028.66	7018.71	4376	3206.82	3369.16	3803.43
P01023	1	1	1	AYLFLDEAHLTQALLWLSQR	TMTsixplex_Nterm:::::::::::::::::::::	3	2616.43	2616.43	138808	65.82	Phenyx	7.07	7502.26	11093.9	8871.2	8232.28	7543.58	10596.5
P01023	1	1	1	DLKPALVK	TMTsixplex_Nterm:::TMTsixplex_K:::::TMTsixplex_K:	2	1570.04	1570.04	6712813	33.93	Phenyx	6.32	618242	634586	707308	527983	614961	757306
P01023	1	1	1	DLKPALVK	TMTsixplex_Nterm:::TMTsixplex_K:::::TMTsixplex_K:	3	1570.04	1570.04	3	33.85	Phenyx	5.21	2.78347e+06	2.70421e+06	3.00601e+06	2.29745e+06	2.58497e+06	3.15206e+06
P01023	1	1	1	DMYSFLEDMGLK	TMTsixplex_Nterm::::::::::::TMTsixplex_K:	2	1905.96	1905.96	932571	60.65	Phenyx	7.68	71436.1	63583.7	90579.7	52008.3	65876	82309.7
P01023	1	1	1	DMYSFLEDMGLK	TMTsixplex_Nterm::::::::::::TMTsixplex_K:	2	1905.96	1905.96	3700158	60.73	Phenyx	8	201493	181780	249447	130678	191105	242979
P01023	1	1	1	DMYSFLEDMGLK	TMTsixplex_Nterm::::::::::::TMTsixplex_K:	2	1905.96	1905.96	4271014	60.78	Phenyx	7.56	179388	162774	211580	133068	168014	216087
P01023	1	1	1	DNSVHWER	TMTsixplex_Nterm:::::::::	3	1270.63	1270.63	1543508	27.52	Phenyx	6.54	69457.4	97642.4	117134	76296.5	77365.1	89208.8
P01023	1	1	1	ETTFNSLLCPSGGEVSEELSLK	TMTsixplex_Nterm:::::::::Cys_CAM:::::::::::::TMTsixplex_K:	3	2854.47	2854.47	1	50.98	Phenyx	6.3	499967	533427	1.08625e+06	515344	363460	549935
P01023	1	1	1	FEVQVTVPK	TMTsixplex_Nterm:::::::::TMTsixplex_K:	2	1503.91	1503.91	1472940	43.02	Phenyx	4.74	211255	172625	207714	156582	183556	275089
P01023	1	1	1	FSGQLNSHGCFYQQVK	TMTsixplex_Nterm::::::::::Cys_CAM::::::TMTsixplex_K:	3	2357.2	2357.2	1721692	38.73	Phenyx	7.31	54732.9	46925.9	55858.7	59656.6	59976.5	76782.4
P01023	1	1	1	GHFSLSLPVK	TMTsixplex_Nterm::::::::::TMTsixplex_K:	3	1541.93	1541.93	4583927	41.07	Phenyx	4.9	1.49514e+06	1.23988e+06	1.19905e+06	1.4622e+06	1.37188e+06	1.30318e+06
P01023	1	1	1	GHFSLSLPVK	TMTsixplex_Nterm::::::::::TMTsixplex_K:	3	1541.93	1541.93	3398446	41.85	Phenyx	6.05	1.29169e+06	1.41306e+06	1.52498e+06	1.25345e+06	1.35302e+06	1.73648e+06
P01023	1	1	1	HYDGSYSTFGER	TMTsixplex_Nterm:::::::::::::	3	1646.75	1646.75	1	30.97	Phenyx	9.17	305407	426464	389190	308007	301779	333915
P01023	1	1	1	HYDGSYSTFGER	TMTsixplex_Nterm:::::::::::::	2	1646.75	1646.75	5670629	31.03	Phenyx	9.66	467538	768609	641617	417671	470224	581165
P01023	1	1	1	LAQWQSFQLEGGLK	TMTsixplex_Nterm::::::::::::::TMTsixplex_K:	3	2062.16	2062.16	1579603	50.3	Phenyx	4.77	117352	104385	121744	101809	110137	110938
P01023	1	1	1	LAQWQSFQLEGGLK	TMTsixplex_Nterm::::::::::::::TMTsixplex_K:	2	2062.16	2062.16	3866559	49.83	Phenyx	6.82	88488.3	79784.8	95079.7	80726.6	89744.3	103498
P01023	1	1	1	LAQWQSFQLEGGLK	TMTsixplex_Nterm::::::::::::::TMTsixplex_K:	2	2062.16	2062.16	7714519	49.95	Phenyx	6.54	133082	136108	142810	130705	147630	155408
P01023	1	1	1	LAQWQSFQLEGGLK	TMTsixplex_Nterm::::::::::::::TMTsixplex_K:	3	2062.16	2062.16	1690263	50.13	Phenyx	5	64549.6	71916.9	72330.5	59235	71882.3	71745.9
P01023	1	1	1	LHTEAQLQEEGTVVELTGR	TMTsixplex_Nterm::::::::::::::::::::	3	2338.23	2338.23	9713525	38.88	Phenyx	6.4	319087	549103	589690	426797	450403	335232
P01023	1	1	1	LHTEAQLQEEGTVVELTGR	TMTsixplex_Nterm::::::::::::::::::::	3	2338.23	2338.23	1	38.65	Phenyx	7.4	382080	1.58708e+06	1.39346e+06	953411	566178	829712
P01023	1	1	1	LLLQQVSLPELPGEYSMK	TMTsixplex_Nterm:::::::::::::::::Oxidation_M:TMTsixplex_K:	3	2518.41	2518.41	2414975	53.73	Phenyx	6.08	229035	230730	397729	247777	224438	316044
P01023	1	1	1	LLLQQVSLPELPGEYSMK	TMTsixplex_Nterm:::::::::::::::::Oxidation_M:TMTsixplex_K:	3	2518.41	2518.41	3907140	53.88	Phenyx	6.13	463816	450334	788591	448261	405324	577636
P01023	1	1	1	LLLQQVSLPELPGEYSMK	TMTsixplex_Nterm::::::::::::::::::TMTsixplex_K:	3	2502.42	2502.42	2956837	56.15	Phenyx	6.09	259618	296797	326118	308303	224304	187070
P01023	1	1	1	LLLQQVSLPELPGEYSMK	TMTsixplex_Nterm::::::::::::::::::TMTsixplex_K:	4	2502.42	2502.42	2649151	56.22	Phenyx	5.41	564414	658140	708805	543162	600393	792604
P01023	1	1	1	LLLYAVLPTGDVLGDSAK	TMTsixplex_Nterm::::::::::::::::::TMTsixplex_K:	3	2302.36	2302.35	1	57.12	Phenyx	5.62	1.05746e+06	1.15787e+06	1.07191e+06	983877	1.08508e+06	1.3038e+06
P01023	1	1	1	LLLYAVLPTGDVLGDSAK	TMTsixplex_Nterm::::::::::::::::::TMTsixplex_K:	2	2302.36	2302.35	2819732	57.32	Phenyx	6.9	155898	211352	208900	159855	183268	232752
P01023	1	1	1	LLLYAVLPTGDVLGDSAK	TMTsixplex_Nterm::::::::::::::::::TMTsixplex_K:	2	2302.36	2302.36	3756947	57.17	Phenyx	6.51	417415	459922	454083	365499	426384	487010
P01023	1	1	1	LPPNVVEESAR	TMTsixplex_Nterm::::::::::::	2	1438.8	1438.8	1	35.28	Phenyx	5.8	1.7746e+06	2.09574e+06	1.92629e+06	1.84012e+06	1.85761e+06	1.96377e+06
P01023	1	1	1	LSFYYLLMAK	TMTsixplex_Nterm::::::::::TMTsixplex_K:	2	1705.99	1705.99	113615	60.18	Phenyx	5.28	2990.42	3052.53	3032.74	2541.11	2990.42	3653.05
P01023	1	1	1	LSFYYLLMAK	TMTsixplex_Nterm::::::::::TMTsixplex_K:	2	1705.99	1705.99	269134	60.18	Phenyx	5.25	12793.8	11284.4	13412.2	9436.76	12634.4	13976.1
P01023	1	1	1	LVHVEEPHTETVR	TMTsixplex_Nterm::::::::::::::	4	1773.96	1773.96	1578137	29.23	Phenyx	5.94	97036.5	76979.6	123782	95029	103600	124945
P01023	1	1	1	LVHVEEPHTETVR	TMTsixplex_Nterm::::::::::::::	3	1773.96	1773.96	1980633	29.3	Phenyx	6.73	29216.2	21752	29782.8	28463.1	27631.2	29965.6
P01023	1	1	1	MCPQLQQYEMHGPEGLR	TMTsixplex_Nterm:Oxidation_M:Cys_CAM::::::::::::::::	3	2318.08	2318.08	4151156	36.97	Phenyx	8.32	194065	191466	249371	191896	219300	281634
P01023	1	1	1	MCPQLQQYEMHGPEGLR	TMTsixplex_Nterm:Oxidation_M:Cys_CAM::::::::Oxidation_M::::::::	3	2334.08	2334.08	2658301	34.77	Phenyx	6.42	599317	252376	398091	284984	350386	324108
P01023	1	1	1	MCPQLQQYEMHGPEGLR	TMTsixplex_Nterm::Cys_CAM::::::::::::::::	3	2302.09	2302.09	6732541	39.63	Phenyx	8.58	323801	410483	492533	377306	396851	515324
P01023	1	1	1	NALFCLESAWK	TMTsixplex_Nterm:::::Cys_CAM::::::TMTsixplex_K:	2	1795.97	1795.97	617334	54.23	Phenyx	6.34	20161.4	13911.4	20692.9	20739.4	20060.8	27438.7
P01023	1	1	1	NALFCLESAWK	TMTsixplex_Nterm:::::Cys_CAM::::::TMTsixplex_K:	2	1795.97	1795.97	4964813	54.45	Phenyx	7.49	97340.3	67667.2	102747	107818	103345	146166
P01023	1	1	1	NALFCLESAWK	TMTsixplex_Nterm:::::Cys_CAM::::::TMTsixplex_K:	2	1795.97	1795.97	2225415	53.97	Phenyx	6.48	68470.8	43339.1	68043	63014.4	69919.6	85941.1
P01023	1	1	1	NALFCLESAWK	TMTsixplex_Nterm:::::Cys_CAM::::::TMTsixplex_K:	3	1795.97	1795.97	765001	54.23	Phenyx	5.16	76429.2	60089.9	76671.2	75340.3	74514.6	97495.2
P01023	1	1	1	NALFCLESAWK	TMTsixplex_Nterm:::::Cys_CAM::::::TMTsixplex_K:	3	1795.97	1795.97	2287663	53.97	Phenyx	5.4	313572	199860	298263	271191	307303	381996
P01023	1	1	1	NEDSLVFVQTDK	TMTsixplex_Nterm::::::::::::TMTsixplex_K:	3	1852	1852	2	40.93	Phenyx	5.68	2.10423e+06	1.5108e+06	1.87034e+06	1.8371e+06	1.6973e+06	2.18882e+06
P01023	1	1	1	NEDSLVFVQTDK	TMTsixplex_Nterm::::::::::::TMTsixplex_K:	2	1852	1852	2	41.02	Phenyx	6.04	352477	264620	355871	321306	379046	446111
P01023	1	1	1	NEDSLVFVQTDK	TMTsixplex_Nterm::::::::::::TMTsixplex_K:	2	1852	1852	1	40.93	Phenyx	6.22	938470	706711	1.08092e+06	880898	988318	1.27722e+06
P01023	1	1	1	QFSFPLSSEPFQGSYK	TMTsixplex_Nterm::::::::::::::::TMTsixplex_K:	2	2306.2	2306.2	2683807	50.15	Phenyx	8.22	118302	100444	136231	105629	124534	144937
P01023	1	1	1	QFSFPLSSEPFQGSYK	TMTsixplex_Nterm::::::::::::::::TMTsixplex_K:	3	2306.2	2306.2	2141496	50.58	Phenyx	7.25	113704	107379	148430	109184	116535	123920
P01023	1	1	1	QFSFPLSSEPFQGSYK	TMTsixplex_Nterm::::::::::::::::TMTsixplex_K:	3	2306.2	2306.2	4259703	50.05	Phenyx	7.2	222461	206352	270861	207650	236070	284328
P01023	1	1	1	QFSFPLSSEPFQGSYK	TMTsixplex_Nterm::::::::::::::::TMTsixplex_K:	3	2306.2	2306.2	1432247	50.38	Phenyx	7.18	113127	115847	129641	110407	123947	150390
P01023	1	1	1	QQNAQGGFSSTQDTVVALHALSK	TMTsixplex_Nterm:::::::::::::::::::::::TMTsixplex_K:	4	2844.51	2844.51	1	43.1	Phenyx	5.7	509779	573103	774815	493510	562410	749718
P01023	1	1	1	QQNAQGGFSSTQDTVVALHALSK	TMTsixplex_Nterm:::::::::::::::::::::::TMTsixplex_K:	3	2844.51	2844.52	3536341	43.27	Phenyx	7.89	120280	147080	187564	123374	140573	180804
P01023	1	1	1	QQNAQGGFSSTQDTVVALHALSK	TMTsixplex_Nterm:::::::::::::::::::::::TMTsixplex_K:	3	2844.51	2844.52	1	43.17	Phenyx	8.06	358383	422093	492383	350272	418368	534394
P01023	1	1	1	QSSELTR	TMTsixplex_Nterm::::::::	2	1048.57	1048.57	13092	20.33	Phenyx	4.97	3136.37	3083.82	3662.57	2963.69	3286.72	4296.85
P01023	1	1	1	QTVSWAVTPK	TMTsixplex_Nterm::::::::::TMTsixplex_K:	2	1573.92	1573.92	3435202	39.37	Phenyx	5.64	153485	146427	189674	143243	161751	193603
P01023	1	1	1	SASNMALVDVK	TMTsixplex_Nterm:::::::::::TMTsixplex_K:	2	1591.9	1591.9	7822027	37.25	Phenyx	7.65	692718	694314	869726	615126	710806	926019
P01023	1	1	1	SASNMALVDVK	TMTsixplex_Nterm:::::::::::TMTsixplex_K:	2	1591.9	1591.9	5220537	38.15	Phenyx	8.55	316916	309412	359568	310851	318355	452081
P01023	1	1	1	SASNMALVDVK	TMTsixplex_Nterm:::::::::::TMTsixplex_K:	3	1591.9	1591.9	2	37.3	Phenyx	5.52	3.11065e+06	2.16427e+06	2.47812e+06	2.69144e+06	2.25183e+06	2.63429e+06
P01023	1	1	1	SASNMALVDVK	TMTsixplex_Nterm:::::::::::TMTsixplex_K:	3	1591.9	1591.9	3193356	38.2	Phenyx	5.73	180682	224077	201252	169092	196265	132404
P01023	1	1	1	SLFTDLEAENDVLHCVAFAVPK	TMTsixplex_Nterm:::::::::::::::Cys_CAM:::::::TMTsixplex_K:	3	2932.54	2932.54	4566612	58.12	Phenyx	7.52	211381	244026	264851	217532	253471	299425
P01023	1	1	1	SLFTDLEAENDVLHCVAFAVPK	TMTsixplex_Nterm:::::::::::::::Cys_CAM:::::::TMTsixplex_K:	3	2932.54	2932.54	1	58.27	Phenyx	7.52	551952	716240	784678	590733	661270	771797
P01023	1	1	1	SLFTDLEAENDVLHCVAFAVPK	TMTsixplex_Nterm:::::::::::::::Cys_CAM:::::::TMTsixplex_K:	3	2932.54	2932.54	1	58.22	Phenyx	7.58	704760	836194	853623	739201	821118	952813
P01023	1	1	1	SLNEEAVK	TMTsixplex_Nterm::::::::TMTsixplex_K:	2	1346.78	1346.78	2	29.82	Phenyx	5.61	540332	570437	617640	516123	555205	672636
P01023	1	1	1	SLNEEAVKK	TMTsixplex_Nterm::::::::TMTsixplex_K:TMTsixplex_K:	3	1704.04	1704.04	5803058	30.52	Phenyx	5.45	760070	796708	818304	642329	743757	909511
P01023	1	1	1	SPCYGYQWVSEEHEEAHHTAYLVFSPSK	TMTsixplex_Nterm:::Cys_CAM:::::::::::::::::::::::::TMTsixplex_K:	5	3795.8	3795.8	4899678	43.25	Phenyx	5.05	270158	937196	621278	327257	307776	261964
P01023	1	1	1	SVSGKPQYMVLVPSLLHTETTEK	TMTsixplex_Nterm:::::TMTsixplex_K::::::::::::::::::TMTsixplex_K:	4	3230.82	3230.82	1	47.63	Phenyx	5.35	1.35258e+06	2.47434e+06	2.15252e+06	1.36125e+06	1.71753e+06	2.08637e+06
P01023	1	1	1	SVSGKPQYMVLVPSLLHTETTEK	TMTsixplex_Nterm:::::TMTsixplex_K::::::::::::::::::TMTsixplex_K:	4	3230.82	3230.82	3609140	47.28	Phenyx	4.9	341263	541149	496071	318135	402866	454534
P01023	1	1	1	TAQEGDHGSHVYTK	TMTsixplex_Nterm::::::::::::::TMTsixplex_K:	4	1987.02	1987.02	180379	23.2	Phenyx	5.08	42498.7	43594	50493.3	41741	47285.6	61800.1
P01023	1	1	1	TEVSSNHVLLYLDK	TMTsixplex_Nterm::::::::::::::TMTsixplex_K:	3	2075.17	2075.17	6400680	42.13	Phenyx	4.94	657987	930345	828997	588160	676331	834545
P01023	1	1	1	TGTHGLLVK	TMTsixplex_Nterm:::::::::TMTsixplex_K:	3	1382.86	1382.87	3904217	31.53	Phenyx	5.35	1.59313e+06	1.06786e+06	1.54908e+06	1.20409e+06	1.47729e+06	1.87089e+06
P01023	1	1	1	TTVMVK	TMTsixplex_Nterm::::::TMTsixplex_K:	2	1135.7	1135.7	4515689	32.32	Phenyx	6.27	142125	109595	146971	128358	133395	167407
P01023	1	1	1	TTVMVK	TMTsixplex_Nterm::::::TMTsixplex_K:	2	1135.7	1135.7	7620253	31.58	Phenyx	7.01	247970	171256	272019	188931	238262	259446
P01023	1	1	1	VDLSFSPSQSLPASHAHLR	TMTsixplex_Nterm::::::::::::::::::::	3	2277.21	2277.21	1571312	38.37	Phenyx	7.31	194733	240777	241034	137957	157845	165986
P01023	1	1	1	VGFYESDVMGR	TMTsixplex_Nterm:::::::::Oxidation_M:::	2	1503.72	1503.72	5497412	36.72	Phenyx	6.87	3.79817e+06	1.72877e+06	1.77265e+06	1.88672e+06	2.22709e+06	1.93272e+06
P01023	1	1	1	VGFYESDVMGR	TMTsixplex_Nterm::::::::::::	2	1487.73	1487.73	2	41.2	Phenyx	8.73	994343	1.35527e+06	1.46641e+06	1.09712e+06	1.2274e+06	1.51072e+06
P01023	1	1	1	VSNQTLSLFFTVLQDVPVR	TMTsixplex_Nterm::::::::::::::::::::	3	2391.34	2391.34	4024791	66.25	Phenyx	7.2	166976	167368	163480	161649	182722	231649
P01023	1	1	1	VSNQTLSLFFTVLQDVPVR	TMTsixplex_Nterm::::::::::::::::::::	3	2391.34	2391.34	205127	66.23	Phenyx	5.7	12544	13696.7	14880.7	12976.6	13469.7	17054.8
P01023	1	1	1	VSNQTLSLFFTVLQDVPVR	TMTsixplex_Nterm::::::::::::::::::::	3	2391.34	2391.34	1340577	66.22	Phenyx	6.57	52651.4	53508.3	54914.2	50108.4	57142.3	68699.3
P01023	1	1	1	VSNQTLSLFFTVLQDVPVR	TMTsixplex_Nterm::::::::::::::::::::	3	2391.34	2391.34	383002	66.2	Phenyx	7.84	28972.4	30365.5	28388.9	29157.1	29765.2	40988.5
P01023	1	1	1	VSVQLEASPAFLAVPVEK	TMTsixplex_Nterm::::::::::::::::::TMTsixplex_K:	3	2341.37	2341.37	1	50.82	Phenyx	4.76	2.23549e+06	3.11861e+06	3.28069e+06	3.42905e+06	2.51949e+06	3.16078e+06
P01023	1	1	1	YDVENCLANK	TMTsixplex_Nterm::::::Cys_CAM::::TMTsixplex_K:	3	1682.87	1682.87	7730743	38.12	Phenyx	5.11	987179	966186	1.08439e+06	890958	952755	1.18696e+06
P01023	1	1	1	YDVENCLANK	TMTsixplex_Nterm::::::Cys_CAM::::TMTsixplex_K:	2	1682.87	1682.87	8001573	38.12	Phenyx	5.81	305743	312574	366128	263426	319446	390040
P01023	1	1	1	YDVENCLANK	TMTsixplex_Nterm::::::Cys_CAM::::TMTsixplex_K:	2	1682.87	1682.87	9389451	38.35	Phenyx	5.8	209402	204230	246111	202372	235592	286490
P01023	1	1	1	YNLLPEKEEFPFALGVQTLPQTCDEPK	TMTsixplex_Nterm:::::::TMTsixplex_K::::::::::::::::Cys_CAM::::TMTsixplex_K:	4	3850.05	3850.04	8139112	52.47	Phenyx	5.25	287479	340807	455255	348039	299184	332985
P01023	1	1	1	YNLLPEKEEFPFALGVQTLPQTCDEPK	TMTsixplex_Nterm:::::::TMTsixplex_K::::::::::::::::Cys_CAM::::TMTsixplex_K:	4	3850.05	3850.04	1	52.42	Phenyx	5.41	595312	636255	819107	660501	590856	710337
P01023	1	1	1	YNLLPEKEEFPFALGVQTLPQTCDEPK	TMTsixplex_Nterm:::::::TMTsixplex_K::::::::::::::::Cys_CAM::::TMTsixplex_K:	5	3850.05	3850.04	1	52.37	Phenyx	4.89	1.50053e+06	1.09882e+06	2.11387e+06	1.56595e+06	1.24086e+06	1.95263e+06
P01023,P20742	1	2	2	AFQPFFVELTMPYSVLR	TMTsixplex_Nterm:::::::::::Oxidation_M:::::::	3	2289.21	2289.21	224548	61.02	Phenyx	7.26	26168.3	26977.7	25040.1	25199.3	23810.1	29661.2
P01023,P20742	1	2	2	AFQPFFVELTMPYSVLR	TMTsixplex_Nterm:::::::::::Oxidation_M:::::::	3	2289.21	2289.21	808924	61.25	Phenyx	7.63	72404.4	59940.5	76636.5	64120.3	65708.3	73923.9
P01023,P20742	1	2	2	AFQPFFVELTMPYSVLR	TMTsixplex_Nterm:::::::::::Oxidation_M:::::::	3	2289.21	2289.21	326961	61.07	Phenyx	7.19	38903.1	38561.8	34430.5	35760.4	35165.7	41883.4
P01023,P20742	1	2	2	AFQPFFVELTMPYSVLR	TMTsixplex_Nterm::::::::::::::::::	3	2273.21	2273.21	627130	64.12	Phenyx	5.65	36981.9	36785.6	37727.7	35251.9	36462.8	42527.3
P01023,P20742	1	2	2	AFQPFFVELTMPYSVLR	TMTsixplex_Nterm:::::::::::Oxidation_M:::::::	3	2289.21	2289.21	292200	61.35	Phenyx	8.11	27475.6	28956.6	27747	24672.8	27138.7	32363.1
P01023,P20742	1	2	2	AFQPFFVELTMPYSVLR	TMTsixplex_Nterm::::::::::::::::::	2	2273.21	2273.21	422888	64.15	Phenyx	6.8	11444.8	14289	11810.9	11366.7	12846	14822.3
P01023,P20742	1	2	2	AFQPFFVELTMPYSVLR	TMTsixplex_Nterm::::::::::::::::::	2	2273.21	2273.21	586348	64.27	Phenyx	7.13	18949.7	19647.8	22058.1	16529.2	19518.1	23979.9
P01023,P20742	1	2	2	AFQPFFVELTMPYSVLR	TMTsixplex_Nterm::::::::::::::::::	2	2273.21	2273.21	105297	64.15	Phenyx	7.06	2797.07	3335.86	2453.85	2761.25	3124.91	3738.2
P01023,P20742	1	2	2	AFQPFFVELTMPYSVLR	TMTsixplex_Nterm:::::::::::Oxidation_M:::::::	3	2289.21	2289.21	26197	61.68	Phenyx	7.01	2257.09	2329.5	2564.75	2477.96	2378.77	2367.05
P01023,P20742	1	2	2	AFQPFFVELTMPYSVLR	TMTsixplex_Nterm:::::::::::Oxidation_M:::::::	3	2289.21	2289.21	82004	61.53	Phenyx	7.09	8851.4	8728.06	9467.23	6812.37	7382.16	8914.22
P01023,P20742	1	2	2	AFQPFFVELTMPYSVLR	TMTsixplex_Nterm::::::::::::::::::	3	2273.21	2273.21	812216	64.03	Phenyx	5.91	72356.4	62295.8	73452.5	58781.6	61002.6	76415.5
P01023,P20742	1	2	2	ATVLNYLPK	TMTsixplex_Nterm:::::::::TMTsixplex_K:	2	1475.91	1475.91	1518645	46.92	Phenyx	5.22	106696	139338	136287	108613	112536	134414
P01023,P20742	1	2	2	ATVLNYLPK	TMTsixplex_Nterm:::::::::TMTsixplex_K:	2	1475.91	1475.91	2760983	46.15	Phenyx	5.22	273900	280512	264213	278533	244943	311771
P01023,P20742	1	2	2	MVSGFLPLKPTVK	TMTsixplex_Nterm:::::::::TMTsixplex_K::::TMTsixplex_K:	3	2103.31	2103.31	4056751	46.53	Phenyx	5.7	398575	390609	493080	363539	425006	493404
P01023,P20742	1	2	2	NQGNTWLTAFVLK	TMTsixplex_Nterm:::::::::::::TMTsixplex_K:	2	1949.11	1949.12	334693	56.43	Phenyx	6.39	6666.68	4038.13	6877.73	7645.71	7914.48	10031.9
P01023,P20742	1	2	2	SSGSLLNNALK	TMTsixplex_Nterm:::::::::::TMTsixplex_K:	2	1560.92	1560.92	6901392	38.63	Phenyx	5.28	126382	104942	151221	122097	137794	174189
P01023,P20742	1	2	2	YGAATFTR	TMTsixplex_Nterm:::::::::	2	1114.6	1114.6	5088089	32.45	Phenyx	5.78	175328	133933	166489	141979	157327	185302
P01024	1	1	1	AAVYHHFLSDGVR	TMTsixplex_Nterm::::::::::::::	4	1699.9	1699.9	548116	33.87	Phenyx	5.92	69890.5	57896.9	59355.4	62761.4	54174.4	72436.8
P01024	1	1	1	AAVYHHFLSDGVR	TMTsixplex_Nterm::::::::::::::	4	1699.9	1699.9	3603831	32.93	Phenyx	5.47	206582	169769	160141	242627	202576	282604
P01024	1	1	1	AAVYHHFLSDGVR	TMTsixplex_Nterm::::::::::::::	3	1699.9	1699.9	1918199	32.9	Phenyx	5.98	91911.7	86474.2	105448	77081.4	86057.3	93418
P01024	1	1	1	ACEPGVDYVYK	TMTsixplex_Nterm::Cys_CAM:::::::::TMTsixplex_K:	2	1757.91	1757.91	2	37.48	Phenyx	6.63	1.4182e+06	966890	1.05022e+06	1.08856e+06	1.22669e+06	1.62021e+06
P01024	1	1	1	ACEPGVDYVYK	TMTsixplex_Nterm::Cys_CAM:::::::::TMTsixplex_K:	3	1757.91	1757.91	2	37.52	Phenyx	4.96	2.28054e+06	2.46758e+06	2.25763e+06	2.02586e+06	2.59572e+06	1.52459e+06
P01024	1	1	1	ADLGCTPGSGK	TMTsixplex_Nterm:::::Cys_CAM::::::TMTsixplex_K:	2	1519.81	1519.81	4108833	29.13	Phenyx	5.88	244650	167614	224253	178847	204146	259489
P01024	1	1	1	ADLGCTPGSGK	TMTsixplex_Nterm:::::Cys_CAM::::::TMTsixplex_K:	2	1519.81	1519.81	1	29.35	Phenyx	5.86	702881	445625	602471	473207	576861	789392
P01024	1	1	1	ADLGCTPGSGK	TMTsixplex_Nterm:::::Cys_CAM::::::TMTsixplex_K:	2	1519.81	1519.81	2320632	29.65	Phenyx	5.82	156114	103489	139384	114471	132132	178271
P01024	1	1	1	ADLGCTPGSGK	TMTsixplex_Nterm:::::Cys_CAM::::::TMTsixplex_K:	3	1519.81	1519.81	4026530	29.7	Phenyx	4.78	601162	371984	483140	435531	468675	606405
P01024	1	1	1	ADLGCTPGSGKDYAGVFSDAGLTFTSSSGQQTAQR	TMTsixplex_Nterm:::::Cys_CAM::::::TMTsixplex_K:::::::::::::::::::::::::	4	3994.94	3994.94	1	45.37	Phenyx	5.05	516769	403281	307187	382155	509943	595055
P01024	1	1	1	AELQCPQPAA	TMTsixplex_Nterm:::::Cys_CAM::::::	2	1312.66	1312.67	6870095	31.15	Phenyx	4.82	800739	1.07743e+06	428059	671536	651004	366748
P01024	1	1	1	AELQCPQPAAR	TMTsixplex_Nterm:::::Cys_CAM:::::::	2	1468.77	1468.77	2624666	27.63	Phenyx	7.06	52892	75343.8	67466.9	57004.2	79381	42623.6
P01024	1	1	1	AELQCPQPAAR	TMTsixplex_Nterm:::::Cys_CAM:::::::	2	1468.77	1468.77	2379111	27.33	Phenyx	6.71	35381.4	44166.8	33629.2	30889.1	49785.6	28337.7
P01024	1	1	1	AGDFLEANYMNLQR	TMTsixplex_Nterm:::::::::::::::	2	1869.92	1869.92	4	45.92	Phenyx	7.29	1.59793e+06	1.1734e+06	1.32498e+06	1.18677e+06	1.42975e+06	2.1689e+06
P01024	1	1	1	AGDFLEANYMNLQR	TMTsixplex_Nterm:::::::::::::::	3	1869.92	1869.92	2	45.97	Phenyx	7.23	1.84549e+06	1.12382e+06		1.33864e+06	1.57612e+06	1.26013e+06
P01024	1	1	1	AKDQLTCNK	TMTsixplex_Nterm::TMTsixplex_K:::::Cys_CAM::TMTsixplex_K:	3	1764.02	1764.02	6219850	27.82	Phenyx	4.86	1.21422e+06	802390	1.07478e+06	928518	969528	1.37266e+06
P01024	1	1	1	APSTWLTAYVVK	TMTsixplex_Nterm::::::::::::TMTsixplex_K:	2	1793.05	1793.05	1105052	52.47	Phenyx	5.73	27328.6	24500.4	27096	28558	27498	39960.1
P01024	1	1	1	AVLYNYR	TMTsixplex_Nterm::::::::	2	1126.63	1126.63	1	35.7	Phenyx	5.81	4.05878e+06	2.74354e+06	3.05916e+06	3.05279e+06	3.09011e+06	4.2834e+06
P01024	1	1	1	AVLYNYR	TMTsixplex_Nterm::::::::	2	1126.63	1126.63	1	35.62	Phenyx	5.48	718066	513004	590700	518769	513924	704222
P01024	1	1	1	AYYENSPQQVFSTEFEVK	TMTsixplex_Nterm::::::::::::::::::TMTsixplex_K:	3	2623.32	2623.32	2	47.92	Phenyx	5.14	2.39136e+06	2.84156e+06	2.50719e+06	2.3507e+06	1.9833e+06	2.52738e+06
P01024	1	1	1	CAEENCFLQK	TMTsixplex_Nterm:Cys_CAM:::::Cys_CAM::::TMTsixplex_K:	3	1755.87	1755.87	2961745	35.52	Phenyx	5.28	555269	604446	645692	576781	625155	730436
P01024	1	1	1	CAEENCFLQK	TMTsixplex_Nterm:Cys_CAM:::::Cys_CAM::::TMTsixplex_K:	2	1755.87	1755.87	8088311	35.58	Phenyx	6.45	130260	73464.9	111068	113465	139035	171355
P01024	1	1	1	CAEENCFLQK	TMTsixplex_Nterm:Cys_CAM:::::Cys_CAM::::TMTsixplex_K:	3	1755.87	1755.87	1	35.63	Phenyx	4.81	1.97378e+06	2.9607e+06	2.25466e+06	2.21067e+06	1.93905e+06	2.29946e+06
P01024	1	1	1	CCEDGMR	TMTsixplex_Nterm:Cys_CAM:Cys_CAM::::::	2	1155.47	1155.47	22414	21.6	Phenyx	5.02	1799.35	1054.77	1758.31	1684.31	2008.61	2356.08
P01024	1	1	1	DFDFVPPVVR	TMTsixplex_Nterm:::::::::::	2	1418.78	1418.78	6	47.23	Phenyx	5.57	4.22086e+06	3.33146e+06	3.72653e+06	3.80235e+06	4.04136e+06	4.98799e+06
P01024	1	1	1	DLCEEQVNSLPGSLTK	TMTsixplex_Nterm:::Cys_CAM:::::::::::::TMTsixplex_K:	3	2247.18	2247.18	2	40.43	Phenyx	4.79	1.07994e+06	929117	1.12555e+06	1.20339e+06	1.06085e+06	1.07641e+06
P01024	1	1	1	DLCEEQVNSLPGSLTK	TMTsixplex_Nterm:::Cys_CAM:::::::::::::TMTsixplex_K:	3	2247.18	2247.18	3	40.23	Phenyx	5.26	1.90005e+06	1.57353e+06	1.55029e+06	1.65244e+06	1.95115e+06	2.21102e+06
P01024	1	1	1	DLCEEQVNSLPGSLTK	TMTsixplex_Nterm:::Cys_CAM:::::::::::::TMTsixplex_K:	3	2247.18	2247.18	1	40.52	Phenyx	5.19	801583	749888	702547	713642	772884	682450
P01024	1	1	1	DLCEEQVNSLPGSLTK	TMTsixplex_Nterm:::Cys_CAM:::::::::::::TMTsixplex_K:	3	2247.18	2247.18	2	40.38	Phenyx	5.66	1.34381e+06	1.01248e+06	1.06875e+06	1.19694e+06	1.22312e+06	1.52245e+06
P01024	1	1	1	DSCVGSLVVK	TMTsixplex_Nterm:::Cys_CAM:::::::TMTsixplex_K:	3	1520.86	1520.87	1	36.95	Phenyx	5.37	2.76306e+06	2.37443e+06	2.21533e+06	2.11677e+06	2.14546e+06	2.79582e+06
P01024	1	1	1	DSCVGSLVVK	TMTsixplex_Nterm:::Cys_CAM:::::::TMTsixplex_K:	2	1520.86	1520.87	1	36.87	Phenyx	5.95	264225	204639	339900	495459	333792	354523
P01024	1	1	1	DSLTTWELLAVSMSDKK	TMTsixplex_Nterm::::::::::::::::TMTsixplex_K:TMTsixplex_K:	3	2610.46	2610.45	6231266	55.45	Phenyx	8.63	237182	150076	247521	190977	200884	338216
P01024	1	1	1	DSLTTWELLAVSMSDKK	TMTsixplex_Nterm::::::::::::::::TMTsixplex_K:TMTsixplex_K:	4	2610.46	2610.45	3371895	55.47	Phenyx	5.11	538790	375859	538112	412185	484803	748971
P01024	1	1	1	EPGQDLVVLPLSLTTDFLPSFR	TMTsixplex_Nterm:::::::::::::::::::::::	4	2672.46	2672.46	1414847	65.05	Phenyx	5.04	181350	115327	138771	121532	98387.5	153116
P01024	1	1	1	EVVADSVWVDVK	TMTsixplex_Nterm::::::::::::TMTsixplex_K:	2	1803.02	1803.02	3	45.78	Phenyx	6.39	1.467e+06	985801	1.53484e+06	1.09265e+06	1.20857e+06	1.82825e+06
P01024	1	1	1	EYVLPSFEVLVEPTEK	TMTsixplex_Nterm::::::::::::::::TMTsixplex_K:	2	2336.29	2336.29	1	52.83	Phenyx	6.6	645369	417827	432436	483994	517820	751890
P01024	1	1	1	EYVLPSFEVLVEPTEK	TMTsixplex_Nterm::::::::::::::::TMTsixplex_K:	3	2336.29	2336.29	9742593	52.77	Phenyx	6.12	2.76976e+06	1.416e+06	2.0467e+06	1.78836e+06	720536	2.56692e+06
P01024	1	1	1	FLSLGEACK	TMTsixplex_Nterm::::::::Cys_CAM:TMTsixplex_K:	2	1481.83	1481.83	4416540	43.77	Phenyx	4.97	246247	165628	194029	188827	214744	261135
P01024	1	1	1	FVTVQATFGTQVVEK	TMTsixplex_Nterm:::::::::::::::TMTsixplex_K:	3	2111.2	2111.2	3191152	46.68	Phenyx	4.69	644479	662163	608855	603494	473669	618872
P01024	1	1	1	FVTVQATFGTQVVEK	TMTsixplex_Nterm:::::::::::::::TMTsixplex_K:	3	2111.2	2111.21	2925446	47.08	Phenyx	5.18	546196	582440	566931	460056	521663	554454
P01024	1	1	1	GLEVTLTAR	TMTsixplex_Nterm::::::::::	2	1187.71	1187.71	2857633	35.5	Phenyx	5.36	60216.8	56146.1	49791.1	76559.5	63565	76001.7
P01024	1	1	1	GLEVTLTAR	TMTsixplex_Nterm::::::::::	2	1187.71	1187.71	2045675	37.55	Phenyx	5.75	125995	85858	100990	123464	98429.6	127842
P01024	1	1	1	GLEVTLTAR	TMTsixplex_Nterm::::::::::	2	1187.71	1187.71	5088297	37.02	Phenyx	5.96
P01024	1	1	1	GLEVTLTAR	TMTsixplex_Nterm::::::::::	2	1187.71	1187.71	1	36.52	Phenyx	5.74	523726	299322	338419	531020	429055	582289
P01024	1	1	1	GLEVTLTAR	TMTsixplex_Nterm::::::::::	2	1187.71	1187.71	1	35.17	Phenyx	5.97	437232	375351	457136	410969	377941	498108
P01024	1	1	1	GQGTLSVVTMYHAK	TMTsixplex_Nterm::::::::::::::TMTsixplex_K:	3	1949.08	1949.08	2481407	36.52	Phenyx	5.24	19778.1	15596.8		13062	22919.2	22297.6
P01024	1	1	1	HQQTVTLPPK	TMTsixplex_Nterm::::::::::TMTsixplex_K:	3	1605.96	1605.96	6014961	28.83	Phenyx	5.18	2.10118e+06	1.27413e+06	1.98668e+06	1.74346e+06	2.1401e+06	2.3518e+06
P01024	1	1	1	HQQTVTLPPK	TMTsixplex_Nterm::::::::::TMTsixplex_K:	3	1605.96	1605.96	3042358	29.08	Phenyx	6.55	992716	625922	820234	881927	881556	1.16123e+06
P01024	1	1	1	KLVLSSEK	TMTsixplex_Nterm:TMTsixplex_K:::::::TMTsixplex_K:	3	1590.03	1590.03	1	33.15	Phenyx	5.74	1.12136e+07	8.2512e+06	8.50716e+06	8.62498e+06	9.0945e+06	1.24706e+07
P01024	1	1	1	KQELSEAEQATR	TMTsixplex_Nterm:TMTsixplex_K::::::::::::	3	1847.02	1847.01	4	29.52	Phenyx	6.76	3.44627e+06	2.64798e+06	3.47179e+06	2.93567e+06	3.04124e+06	4.05866e+06
P01024	1	1	1	KVEGTAFVLFGLQDGEQR	TMTsixplex_Nterm:TMTsixplex_K::::::::::::::::::	3	2451.35	2451.35	1	47.68	Phenyx	6.43	2.2566e+06	1.6731e+06	1.82155e+06	1.9034e+06	2.08133e+06	2.75687e+06
P01024	1	1	1	KVEGTAFVLFGLQDGEQR	TMTsixplex_Nterm:TMTsixplex_K::::::::::::::::::	3	2451.35	2451.35	4461050	47.58	Phenyx	5.79	709210	508118	570215	569652	647888	840764
P01024	1	1	1	KVFLDCCNYLTELR	TMTsixplex_Nterm:TMTsixplex_K:::::Cys_CAM:Cys_CAM::::::::	3	2288.21	2288.21	1959599	45.55	Phenyx	6.46	191195	166914	151506	174032	186030	221188
P01024	1	1	1	KVFLDCCNYLTELR	TMTsixplex_Nterm:TMTsixplex_K:::::Cys_CAM:Cys_CAM::::::::	3	2288.21	2288.21	7857497	44.93	Phenyx	6.41	904659	638146	693899	682219	839369	953941
P01024	1	1	1	KVLLDGVQNPR	TMTsixplex_Nterm:TMTsixplex_K:::::::::::	3	1696.04	1696.04	1	33.28	Phenyx	6.81	2.49493e+06	1.59463e+06	2.06725e+06	1.76687e+06	2.48183e+06	2.43658e+06
P01024	1	1	1	LCRDELCR	TMTsixplex_Nterm::Cys_CAM:::::Cys_CAM::	2	1349.68	1349.68	3993019	28.25	Phenyx	4.69	227438	152401	156610	218290	210497	228976
P01024	1	1	1	LDKACEPGVDYVYK	TMTsixplex_Nterm:::TMTsixplex_K::Cys_CAM:::::::::TMTsixplex_K:	3	2343.28	2343.28	3	38.8	Phenyx	6.41	1.32721e+06	1.04291e+06	1.27692e+06	1.40589e+06	1.46119e+06	1.9998e+06
P01024	1	1	1	LFTVNHK	TMTsixplex_Nterm:::::::TMTsixplex_K:	3	1315.8	1315.8	3403077	35.43	Phenyx	5.57	436335	272030	366528	347051	334045	529156
P01024	1	1	1	LHWESASLLR	TMTsixplex_Nterm:::::::::::	2	1439.81	1439.81	3321514	40.62	Phenyx	4.78	675167	944867	1.07682e+06	613147	609659	244917
P01024	1	1	1	LHWESASLLR	TMTsixplex_Nterm:::::::::::	3	1439.81	1439.81	735679	42.1	Phenyx	6.17	42647.3	28295.3	30867.8	15379.6	35643.5	63545.4
P01024	1	1	1	LHWESASLLR	TMTsixplex_Nterm:::::::::::	3	1439.81	1439.81	1	40.6	Phenyx	7.42	778926	694899	577899	226763	598601	810662
P01024	1	1	1	LKGPLLNK	TMTsixplex_Nterm::TMTsixplex_K::::::TMTsixplex_K:	3	1569.06	1569.06	1	37.87	Phenyx	5.37	1.83942e+06	1.23857e+06	1.40366e+06	1.23369e+06	1.42e+06	2.1227e+06
P01024	1	1	1	LKGPLLNK	TMTsixplex_Nterm::TMTsixplex_K::::::TMTsixplex_K:	2	1569.06	1569.06	1984007	37.95	Phenyx	5.81	77133.5	53834.9	62075.1	62591.9	69386.8	87682.8
P01024	1	1	1	LLLQGTPVAQMTEDAVDAER	TMTsixplex_Nterm:::::::::::::::::::::	3	2385.24	2385.25	1	52.72	Phenyx	8.6	440226	391180	657774	462936	446602	409997
P01024	1	1	1	LLLQGTPVAQMTEDAVDAER	TMTsixplex_Nterm:::::::::::Oxidation_M::::::::::	3	2401.24	2401.23	9006294	45.2	Phenyx	7.36	482264	455309	275409	428537	315333	354312
P01024	1	1	1	LLLQGTPVAQMTEDAVDAER	TMTsixplex_Nterm:::::::::::::::::::::	2	2385.24	2385.24	7277984	52.93	Phenyx	6.89	118908	108405	92100.1	120712	138425	194425
P01024	1	1	1	LPLEDGSGEVVLSR	TMTsixplex_Nterm:::::::::::::::	2	1698.94	1698.94	3	41.18	Phenyx	6.02	3.54676e+06	2.45158e+06	2.99992e+06	2.73865e+06	3.00124e+06	4.03582e+06
P01024	1	1	1	LPLEDGSGEVVLSR	TMTsixplex_Nterm:::::::::::::::	3	1698.94	1698.94	1	41.2	Phenyx	8.2	1.68502e+06	1.1313e+06	603010	921983	1.00484e+06	1.72724e+06
P01024	1	1	1	LPYSVVR	TMTsixplex_Nterm::::::::	2	1061.64	1061.64	1	38.37	Phenyx	4.72	932025	604139	828029	977924	881612	1.10639e+06
P01024	1	1	1	LVAYYTLLGASGQR	TMTsixplex_Nterm:::::::::::::::	2	1739.98	1739.98	1618863	50.28	Phenyx	7.5	61929.6	45120.7	52914.5	47428.9	52037.2	70506.4
P01024	1	1	1	LVAYYTLLGASGQR	TMTsixplex_Nterm:::::::::::::::	3	1739.98	1739.98	458964	50.25	Phenyx	5.44	71586.4	55318.5	64926.9	58573.4	65789.9	77568.9
P01024	1	1	1	NKFVTVQATFGTQVVEK	TMTsixplex_Nterm::TMTsixplex_K:::::::::::::::TMTsixplex_K:	3	2582.5	2582.5	2367224	43.23	Phenyx	7.72	201952	85363.1	129149	88698.7	194716	252044
P01024	1	1	1	NTLLLYLDK	TMTsixplex_Nterm:::::::::TMTsixplex_K:	3	1549.95	1549.95	1	48.15	Phenyx	4.91	1.54459e+06	983999	1.24198e+06	1.57403e+06	1.53786e+06	1.63271e+06
P01024	1	1	1	NTMLLELCTR	TMTsixplex_Nterm::::::::Cys_CAM:::	2	1478.78	1478.78	1	42.35	Phenyx	7.79	395770	198057	387359	399194	358900	541432
P01024	1	1	1	NTMLLELCTR	TMTsixplex_Nterm::::::::Cys_CAM:::	2	1478.78	1478.78	9235658	41.65	Phenyx	7.34	326675	181766	260037	289443	296798	373123
P01024	1	1	1	NTMLLELCTR	TMTsixplex_Nterm::::::::Cys_CAM:::	3	1478.78	1478.78	5797876	42.43	Phenyx	6.74	296536	209603	206472	203261	224997	300577
P01024	1	1	1	QELSEAEQATR	TMTsixplex_Nterm::::::::::::	2	1489.76	1489.76	1	30.43	Phenyx	8.11	243351	171724	225515	194485	235862	284183
P01024	1	1	1	QGALELLKK	TMTsixplex_Nterm::::::::TMTsixplex_K:TMTsixplex_K:	3	1686.1	1686.1	7141129	38.15	Phenyx	4.9	839426	557977	736653	763659	887059	1.09845e+06
P01024	1	1	1	QKPDGVFQEDAPVLHQEMLGGLR	TMTsixplex_Nterm::TMTsixplex_K::::::::::::::::Oxidation_M::::::	4	3037.61	3037.61	5919565	38.58	Phenyx	5.04	551133	460249	525132	703285	448628	677072
P01024	1	1	1	QKPDGVFQEDAPVLHQEMLGGLR	TMTsixplex_Nterm::TMTsixplex_K::::::::::::::::::::::	4	3021.61	3021.61	1	41.43	Phenyx	5.52	1.64512e+06	1.21413e+06	1.71695e+06	1.30646e+06	1.59927e+06	2.20063e+06
P01024	1	1	1	QLYNVEATSYALLALLQLK	TMTsixplex_Nterm:::::::::::::::::::TMTsixplex_K:	3	2608.52	2608.52	190050	66.82	Phenyx	8.02	24975.8	20684.2	21343.8	23783.5	28573.8	33767.8
P01024	1	1	1	QLYNVEATSYALLALLQLK	TMTsixplex_Nterm:::::::::::::::::::TMTsixplex_K:	3	2608.52	2608.53	917925	66.8	Phenyx	9.37	284377	231414	270344	256535	315220	405609
P01024	1	1	1	QLYNVEATSYALLALLQLK	TMTsixplex_Nterm:::::::::::::::::::TMTsixplex_K:	3	2608.52	2608.52	525682	66.8	Phenyx	6.63	52275.5	48083	48893.8	54951.6	59038.7	78605.7
P01024	1	1	1	QLYNVEATSYALLALLQLK	TMTsixplex_Nterm:::::::::::::::::::TMTsixplex_K:	4	2608.52	2608.53	4331181	66.82	Phenyx	6.96	333816	268594	311408	325846	375550	476961
P01024	1	1	1	QLYNVEATSYALLALLQLK	TMTsixplex_Nterm:::::::::::::::::::TMTsixplex_K:	3	2608.52	2608.52	683416	66.77	Phenyx	6.56	103786	83902.2	99350.1	102203	116961	153275
P01024	1	1	1	QLYNVEATSYALLALLQLK	TMTsixplex_Nterm:::::::::::::::::::TMTsixplex_K:	3	2608.52	2608.52	2358305	66.8	Phenyx	6.73	296218	242455	260673	278255	306017	411209
P01024	1	1	1	QLYNVEATSYALLALLQLK	TMTsixplex_Nterm:::::::::::::::::::TMTsixplex_K:	3	2608.52	2608.52	338257	66.8	Phenyx	7.36	39177.2	32290.5	35352.2	37090.1	44579.2	55751.8
P01024	1	1	1	QLYNVEATSYALLALLQLK	TMTsixplex_Nterm:::::::::::::::::::TMTsixplex_K:	4	2608.52	2608.53	60669	66.8	Phenyx	5.06	3925.64	4516.59	3604.59	3755.78	3765.26	4040.15
P01024	1	1	1	QLYNVEATSYALLALLQLK	TMTsixplex_Nterm:::::::::::::::::::TMTsixplex_K:	3	2608.52	2608.52	146124	66.78	Phenyx	6.97	25591.8	19841.8	22812.6	27076.8	28292.3	38523.3
P01024	1	1	1	QPSSAFAAFVK	TMTsixplex_Nterm:::::::::::TMTsixplex_K:	3	1609.92	1609.92	1143391	46.13	Phenyx	4.82	252010	214513	223704	240858	243522	295596
P01024	1	1	1	QPSSAFAAFVK	TMTsixplex_Nterm:::::::::::TMTsixplex_K:	2	1609.92	1609.92	1298974	46.12	Phenyx	4.83	72020.6	58299	62316.8	61624.6	65611.1	82308.3
P01024	1	1	1	QPSSAFAAFVK	TMTsixplex_Nterm:::::::::::TMTsixplex_K:	2	1609.92	1609.92	3994624	45.77	Phenyx	5.25	242051	169357	230242	193133	244995	285537
P01024	1	1	1	QVREPGQDLVVLPLSLTTDFLPSFR	TMTsixplex_Nterm::::::::::::::::::::::::::	3	3055.69	3055.69	1263197	60.62	Phenyx	7.22	120970	92204.3	71887.8	104042	122223	151330
P01024	1	1	1	RLPLEDGSGEVVLSR	TMTsixplex_Nterm::::::::::::::::	3	1855.04	1855.04	1	36.42	Phenyx	7.52	1.57194e+06	1.2953e+06	1.27759e+06	1.42649e+06	1.27093e+06	1.66283e+06
P01024	1	1	1	SDDKVTLEER	TMTsixplex_Nterm::::TMTsixplex_K:::::::	2	1648.9	1648.9	1	28.7	Phenyx	6.51	882267	550487	718595	695922	809636	1.02313e+06
P01024	1	1	1	SEETKENEGFTVTAEGK	TMTsixplex_Nterm:::::TMTsixplex_K::::::::::::TMTsixplex_K:	3	2542.34	2542.34	3485706	33.45	Phenyx	5.9	171928	115116	145140	140766	146995	196807
P01024	1	1	1	SEETKENEGFTVTAEGK	TMTsixplex_Nterm:::::TMTsixplex_K::::::::::::TMTsixplex_K:	3	2542.34	2542.34	8588105	33.87	Phenyx	6.67	281880	192695	263647	256244	266848	374682
P01024	1	1	1	SEETKENEGFTVTAEGK	TMTsixplex_Nterm:::::TMTsixplex_K::::::::::::TMTsixplex_K:	3	2542.34	2542.34	2892609	33.35	Phenyx	6.39	119771	88510.1	107212	100957	112879	139443
P01024	1	1	1	SGLPLVTSPYQLHFTK	TMTsixplex_Nterm::::::::::::::::TMTsixplex_K:	3	2245.29	2245.29	1	45.8	Phenyx	6.53	877718	798844	1.06761e+06	513115	653868	730180
P01024	1	1	1	SGLPLVTSPYQLHFTK	TMTsixplex_Nterm::::::::::::::::TMTsixplex_K:	3	2245.29	2245.29	5812991	46.48	Phenyx	7.27	362547	277832	355315	277412	314362	393184
P01024	1	1	1	SGQSEDRQPVPGQQMTLK	TMTsixplex_Nterm::::::::::::::::::TMTsixplex_K:	3	2443.29	2443.29	2551298	31.97	Phenyx	5.53	68311.2	37682.9	52039.8	48183	64928.2	76358.1
P01024	1	1	1	SGQSEDRQPVPGQQMTLK	TMTsixplex_Nterm::::::::::::::::::TMTsixplex_K:	3	2443.29	2443.29	6948916	31.55	Phenyx	5.64	174141	96452.8	146035	137126	164974	218340
P01024	1	1	1	SGQSEDRQPVPGQQMTLK	TMTsixplex_Nterm::::::::::::::::::TMTsixplex_K:	3	2443.29	2443.29	1	31.65	Phenyx	5.63	377465	205669	290386	314308	356163	454900
P01024	1	1	1	SGQSEDRQPVPGQQMTLK	TMTsixplex_Nterm::::::::::::::::::TMTsixplex_K:	3	2443.29	2443.29	1	31.02	Phenyx	6.46	447602	235330	325276	323023	429144	493099
P01024	1	1	1	SGQSEDRQPVPGQQMTLK	TMTsixplex_Nterm::::::::::::::::::TMTsixplex_K:	3	2443.29	2443.29	1	30.88	Phenyx	6.76	376648	204524	275765	291486	342081	424253
P01024	1	1	1	SGQSEDRQPVPGQQMTLK	TMTsixplex_Nterm::::::::::::::::::TMTsixplex_K:	3	2443.29	2443.29	3592722	31.8	Phenyx	5.93	99990.2	58751.3	76859.3	88031.2	94028	126447
P01024	1	1	1	SGQSEDRQPVPGQQMTLK	TMTsixplex_Nterm::::::::::::::::::TMTsixplex_K:	3	2443.29	2443.29	1	31.7	Phenyx	6.81	235188	136646	170831	208023	218917	299612
P01024	1	1	1	SGSDEVQVGQQR	TMTsixplex_Nterm:::::::::::::	2	1517.76	1517.76	363188	24.35	Phenyx	7.53	12594.5	9354.5	11709.4	10953.9	11865.4	16355.6
P01024	1	1	1	SLYVSATVLLHSGSDMVQAER	TMTsixplex_Nterm::::::::::::::::::::::	3	2491.29	2491.29	1819786	50.87	Phenyx	7.31	53856.5	78107.5	66370.7	47777.3	57302.9	55932.8
P01024	1	1	1	SPMYSLLTPNLLR	TMTsixplex_Nterm::::::::::::::	2	1732.98	1732.98	478833	51.15	Phenyx	6.95	15521.6	14269.6	13430	15558.2	19997.4	14981.5
P01024	1	1	1	SSLSVPYVLVPLK	TMTsixplex_Nterm:::::::::::::TMTsixplex_K:	2	1859.15	1859.16	1193657	50.58	Phenyx	5.38	147148	91624.1	128078	110108	137442	151611
P01024	1	1	1	SSLSVPYVLVPLKTGLQEVEVK	TMTsixplex_Nterm:::::::::::::TMTsixplex_K:::::::::TMTsixplex_K:	4	3071.84	3071.85	1178396	54.87	Phenyx	6.35	79552.6	75054	71679.9	66198.1	105801	99613.9
P01024	1	1	1	SSLSVPYVLVPLKTGLQEVEVK	TMTsixplex_Nterm:::::::::::::TMTsixplex_K:::::::::TMTsixplex_K:	4	3071.84	3071.84	1072492	54.77	Phenyx	6.61	106035	90756.6	79893.4	93997.5	147271	128590
P01024	1	1	1	SSLSVPYVLVPLKTGLQEVEVK	TMTsixplex_Nterm:::::::::::::TMTsixplex_K:::::::::TMTsixplex_K:	3	3071.84	3071.84	358571	54.83	Phenyx	9.57	14550.5	13187.7	10447.8	13339	23290.1	18555.9
P01024	1	1	1	SVQLTEK	TMTsixplex_Nterm:::::::TMTsixplex_K:	2	1261.76	1261.77	7	32.08	Phenyx	6.59	1.67588e+06	1.26473e+06	1.37902e+06	1.64395e+06	1.84531e+06	2.34573e+06
P01024	1	1	1	SYTVALAGYALAQMGR	TMTsixplex_Nterm:::::::::::::::::	3	1900.01	1900.01	37631	66.67	Phenyx	5.07	4220.31	3598.61	4117.76	3811.63	4239.26	4683.74
P01024	1	1	1	SYTVALAGYALAQMGR	TMTsixplex_Nterm:::::::::::::::::	3	1900.01	1900.01	17978	63.45	Phenyx	4.91	1586.01	1401.67	1521.23	1630.81	1529.51	1401.03
P01024	1	1	1	SYTVALAGYALAQMGR	TMTsixplex_Nterm:::::::::::::::::	2	1900.01	1900.01	3673183	53.47	Phenyx	7.73	115409	69443.8	84703.1	88222.8	101088	133893
P01024	1	1	1	SYTVALAGYALAQMGR	TMTsixplex_Nterm:::::::::::::::::	3	1900.01	1900.01	20500	62.62	Phenyx	5.77	2561.55	2409.78	2640.66	2515.72	2513.97	2386.59
P01024	1	1	1	SYTVALAGYALAQMGR	TMTsixplex_Nterm:::::::::::::::::	3	1900.01	1900.01	27553	60.38	Phenyx	5.01	2222.96	3162	2505.87	2345.97	2150.92	1639.12
P01024	1	1	1	SYTVALAGYALAQMGR	TMTsixplex_Nterm:::::::::::::::::	2	1900.01	1900.01	19363	68.95	Phenyx	5.66	482.143	368.631	377.343	378.645	475.929	569.168
P01024	1	1	1	SYTVALAGYALAQMGR	TMTsixplex_Nterm:::::::::::::::::	2	1900.01	1900.01	20523	67.17	Phenyx	5.63	649.344	415.827	461.507	514.746	513.616	628.793
P01024	1	1	1	SYTVALAGYALAQMGR	TMTsixplex_Nterm:::::::::::::::::	3	1900.01	1900.01	33219	67.42	Phenyx	5.49	4358.27	4283.41	4954.91	4503.73	4310.97	4376.3
P01024	1	1	1	SYTVALAGYALAQMGR	TMTsixplex_Nterm:::::::::::::::::	2	1900.01	1900	16278	66.38	Phenyx	6.64	527.369	381.479	476.996	542.738	654.981	591.056
P01024	1	1	1	SYTVALAGYALAQMGR	TMTsixplex_Nterm:::::::::::::::::	3	1900.01	1900.01	18038	60.48	Phenyx	4.69	3147.1	3947.88	4019.71	2786.88	2778.93	2612.52
P01024	1	1	1	SYTVALAGYALAQMGR	TMTsixplex_Nterm:::::::::::::::::	3	1900.01	1900.01	675315	53.37	Phenyx	6.42	69223.3	50630.1	64832.8	61995.5	71751.5	81588.6
P01024	1	1	1	SYTVALAGYALAQMGR	TMTsixplex_Nterm:::::::::::::::::	2	1900.01	1900.01	15910	68.07	Phenyx	5.8	514.885	335.965	460.082	485.245	488.091	732.254
P01024	1	1	1	SYTVALAGYALAQMGR	TMTsixplex_Nterm::::::::::::::Oxidation_M:::	3	1916	1916	869045	46.13	Phenyx	5.79	394709	307762	349482	317481	290851	288344
P01024	1	1	1	SYTVALAGYALAQMGR	TMTsixplex_Nterm:::::::::::::::::	2	1900.01	1900.01	13102	65.78	Phenyx	6.18	469.7	257.882	133.962	479.361	496.796	633.897
P01024	1	1	1	SYTVALAGYALAQMGR	TMTsixplex_Nterm:::::::::::::::::	3	1900.01	1900.01	31146	65	Phenyx	5.74	1796.04	2873.79	4017.79	2575.16	2108.35	1203.4
P01024	1	1	1	TELRPGETLNVNFLLR	TMTsixplex_Nterm:::::::::::::::::	3	2100.19	2100.19	2	47.5	Phenyx	5.17	1.57101e+06	895147	211100	1.2532e+06	1.39348e+06	1.84538e+06
P01024	1	1	1	TELRPGETLNVNFLLR	TMTsixplex_Nterm:::::::::::::::::	3	2100.19	2100.19	1	46.9	Phenyx	4.99	1.04295e+06	593321	134517	830352	981404	1.27905e+06
P01024	1	1	1	TELRPGETLNVNFLLR	TMTsixplex_Nterm:::::::::::::::::	3	2100.19	2100.19	2827354	47.7	Phenyx	7.03	185555	118504	38960.2	161211	166161	199843
P01024	1	1	1	TGLQEVEVK	TMTsixplex_Nterm:::::::::TMTsixplex_K:	3	1459.86	1459.87	2	35.53	Phenyx	4.86	1.7438e+06	944038	1.09022e+06	1.27637e+06	1.3386e+06	1.52196e+06
P01024	1	1	1	TGLQEVEVK	TMTsixplex_Nterm:::::::::TMTsixplex_K:	2	1459.86	1459.87	2989994	35.33	Phenyx	5.79	118788	71167.3	104877	96018.5	97998.7	130947
P01024	1	1	1	TLYTPGSTVLYR	TMTsixplex_Nterm:::::::::::::	3	1598.89	1598.89	6258887	40.65	Phenyx	6.25	743261	746355	928574	883687	611090	674571
P01024	1	1	1	TLYTPGSTVLYR	TMTsixplex_Nterm:::::::::::::	2	1598.89	1598.89	437077	61.15	Phenyx	7.79	23937.2	14992.1	18268.7	19804.9	20817	28180.8
P01024	1	1	1	TLYTPGSTVLYR	TMTsixplex_Nterm:::::::::::::	2	1598.89	1598.89	3416386	40.6	Phenyx	7.43	203576	120504	153158	166285	158544	242521
P01024	1	1	1	TMQALPYSTVGNSNNYLHLSVLR	TMTsixplex_Nterm::::::::::::::::::::::::	3	2806.46	2806.46	3592128	47.8	Phenyx	9.6	282704	197348	273526	228171	306497	332147
P01024	1	1	1	VELLHNPAFCSLATTK	TMTsixplex_Nterm::::::::::Cys_CAM::::::TMTsixplex_K:	3	2258.25	2258.25	2030577	45.9	Phenyx	5.09	118637	92709.2	103233	97143.6	114724	105948
P01024	1	1	1	VFLDCCNYLTELR	TMTsixplex_Nterm:::::Cys_CAM:Cys_CAM::::::::	2	1930.95	1930.95	1	49.5	Phenyx	8.71	507792	344648	359557	414557	504260	544913
P01024	1	1	1	VFLDCCNYLTELR	TMTsixplex_Nterm:::::Cys_CAM:Cys_CAM::::::::	3	1930.95	1930.95	5961966	49.5	Phenyx	7.07	943302	816664	306159	715620	709904	961590
P01024	1	1	1	VFLDCCNYLTELRR	TMTsixplex_Nterm:::::Cys_CAM:Cys_CAM:::::::::	3	2087.05	2087.05	1	46.35	Phenyx	6.02	330362	268601	261442	341164	339190	374240
P01024	1	1	1	VFLDCCNYLTELRR	TMTsixplex_Nterm:::::Cys_CAM:Cys_CAM:::::::::	3	2087.05	2087.05	5869573	45.72	Phenyx	5.08	276920	283121	277775	324561	278986	224443
P01024	1	1	1	VFSLAVNLLALDSQVLCGAVK	TMTsixplex_Nterm:::::::::::::::::Cys_CAM::::TMTsixplex_K:	3	2674.55	2674.55	193674	67.03	Phenyx	6.23	23063.5	15935.2	20054.3	20635.9	22630.9	29695
P01024	1	1	1	VFSLAVNLLALDSQVLCGAVK	TMTsixplex_Nterm:::::::::::::::::Cys_CAM::::TMTsixplex_K:	3	2674.55	2674.55	68976	67	Phenyx	5.08	6064.23	5079.69	4635.42	5735.7	6095.57	8220.35
P01024	1	1	1	VFSLAVNLLALDSQVLCGAVK	TMTsixplex_Nterm:::::::::::::::::Cys_CAM::::TMTsixplex_K:	3	2674.55	2674.55	95347	66.98	Phenyx	5.67	8570.65	6164.8	7274.42	7850.33	8266.36	11109.8
P01024	1	1	1	VFSLAVNLLALDSQVLCGAVK	TMTsixplex_Nterm:::::::::::::::::Cys_CAM::::TMTsixplex_K:	3	2674.55	2674.55	1288128	66.98	Phenyx	6.56	177785	128919	144126	165042	182165	259473
P01024	1	1	1	VFSLAVNLLALDSQVLCGAVK	TMTsixplex_Nterm:::::::::::::::::Cys_CAM::::TMTsixplex_K:	3	2674.55	2674.55	340554	67.03	Phenyx	7.08	20168.1	17276.5	15520.2	18832.8	19449.1	30408.5
P01024	1	1	1	VFSLAVNLLALDSQVLCGAVK	TMTsixplex_Nterm:::::::::::::::::Cys_CAM::::TMTsixplex_K:	3	2674.55	2674.55	162497	67.05	Phenyx	5.92	11910.9	10531	11980	12586.2	12574.7	17199.3
P01024	1	1	1	VHQYFNVELLQPGAVK	TMTsixplex_Nterm::::::::::::::::TMTsixplex_K:	3	2299.31	2299.31	1	45.52	Phenyx	5.48	3.64667e+06	2.22565e+06	2.80362e+06	3.27261e+06	3.26665e+06	4.51468e+06
P01024	1	1	1	VLLDGVQNPR	TMTsixplex_Nterm:::::::::::	2	1338.78	1338.78	8808809	37.1	Phenyx	5.11	276040	188067	242476	208373	227445	270058
P01024	1	1	1	VLLDGVQNPR	TMTsixplex_Nterm:::::::::::	2	1338.78	1338.78	3264312	37.53	Phenyx	5.3	80951	61279.5	73467.2	68056	68675.3	94171.8
P01024	1	1	1	VPVAVQGEDTVQSLTQGDGVAK	TMTsixplex_Nterm::::::::::::::::::::::TMTsixplex_K:	3	2655.45	2655.45	5712565	44.73	Phenyx	7.07	293717	286843	347362	276849	283317	272660
P01024	1	1	1	VPVAVQGEDTVQSLTQGDGVAK	TMTsixplex_Nterm::::::::::::::::::::::TMTsixplex_K:	3	2655.45	2655.45	2	45.07	Phenyx	6.98	810538	636331	789747	736662	755991	1.02286e+06
P01024	1	1	1	VPVAVQGEDTVQSLTQGDGVAK	TMTsixplex_Nterm::::::::::::::::::::::TMTsixplex_K:	3	2655.45	2655.45	4	44.92	Phenyx	6.83	1.37148e+06	1.00768e+06	979956	1.16958e+06	1.3113e+06	1.60377e+06
P01024	1	1	1	VQLSNDFDEYLMALEQTLK	TMTsixplex_Nterm:::::::::::::::::::TMTsixplex_K:	4	2714.42	2714.42	4740792	65.92	Phenyx	5.7	308658	313974	281207	318178	385572	320613
P01024	1	1	1	VQLSNDFDEYLMALEQTLK	TMTsixplex_Nterm::::::::::::Oxidation_M:::::::TMTsixplex_K:	3	2730.42	2730.42	1766458	65.18	Phenyx	5.39	71532.6	49598.7	66218.7	53677.1	60922.9	75413.8
P01024	1	1	1	VQLSNDFDEYLMALEQTLK	TMTsixplex_Nterm:::::::::::::::::::TMTsixplex_K:	3	2714.42	2714.42	2975113	66.03	Phenyx	6.05	209952	172793	135934	146715	170185	185005
P01024	1	1	1	VQLSNDFDEYLMALEQTLK	TMTsixplex_Nterm:::::::::::::::::::TMTsixplex_K:	3	2714.42	2714.42	4196416	65.8	Phenyx	6.32	377649	280051	372464	283998	337300	446759
P01024	1	1	1	VSHSEDDCLAFK	TMTsixplex_Nterm::::::::Cys_CAM::::TMTsixplex_K:	3	1864.94	1864.94	1	34.05	Phenyx	6.37	1.81911e+07	1.35012e+07	1.37815e+07	1.65817e+07	1.58081e+07	2.27669e+07
P01024	1	1	1	VSHSEDDCLAFK	TMTsixplex_Nterm::::::::Cys_CAM::::TMTsixplex_K:	3	1864.94	1864.94	1	33.9	Phenyx	6.38	2.98751e+06	2.67197e+06	2.44038e+06	3.04297e+06	2.2648e+06	3.26179e+06
P01024	1	1	1	VSHSEDDCLAFK	TMTsixplex_Nterm::::::::Cys_CAM::::TMTsixplex_K:	3	1864.94	1864.94	4	33.95	Phenyx	5.83	5.64068e+06	4.3295e+06	4.62587e+06	4.91416e+06	4.82905e+06	6.77436e+06
P01024	1	1	1	VSHSEDDCLAFK	TMTsixplex_Nterm::::::::Cys_CAM::::TMTsixplex_K:	3	1864.94	1864.94	8	34	Phenyx	6.11	1.3366e+07	1.02567e+07	1.12794e+07	1.23372e+07	1.19325e+07	1.62967e+07
P01024	1	1	1	VTLKPAPETEK	TMTsixplex_Nterm::::TMTsixplex_K:::::::TMTsixplex_K:	3	1899.16	1899.17	2	31.88	Phenyx	5.04	2.13976e+06	1.3079e+06	1.79438e+06	1.5616e+06	1.69568e+06	2.35364e+06
P01024	1	1	1	VVLVAVDK	TMTsixplex_Nterm::::::::TMTsixplex_K:	2	1299.85	1299.86	6882379	40.68	Phenyx	4.83	324902	198762	168054	287626	306690	297509
P01024	1	1	1	VVLVAVDK	TMTsixplex_Nterm::::::::TMTsixplex_K:	2	1299.85	1299.85	1	41.88	Phenyx	4.91	1.31498e+06	848549	1.03819e+06	975821	1.08784e+06	1.41151e+06
P01024	1	1	1	VVLVAVDKGVFVLNK	TMTsixplex_Nterm::::::::TMTsixplex_K:::::::TMTsixplex_K:	3	2286.46	2286.46	899194	54.2	Phenyx	7.73	46415.2	43634.9	35066.7	57255.7	73895.9	56263.1
P01024	1	1	1	VVLVSLQSGYLFLQTDK	TMTsixplex_Nterm:::::::::::::::::TMTsixplex_K:	3	2367.38	2367.39	1849574	57.57	Phenyx	7.68	188228	141006	139883	144785	146315	216565
P01024	1	1	1	VYAYYNLEESCTR	TMTsixplex_Nterm:::::::::::Cys_CAM:::	3	1895.89	1895.89	7057494	40.65	Phenyx	7.19	670146	602553	440628	583226	526881	853786
P01024	1	1	1	VYAYYNLEESCTR	TMTsixplex_Nterm:::::::::::Cys_CAM:::	2	1895.89	1895.89	6528669	40.62	Phenyx	9.53	103732	71875.4	71264.6	82572.2	89540.2	119164
P01024	1	1	1	YFKPGMPFDLMVFVTNPDGSPAYR	TMTsixplex_Nterm:::TMTsixplex_K::::::::::::::::::::::	3	3206.63	3206.63	1283821	60.08	Phenyx	6.39	110878	76358	90399.2	80768.1	112785	140256
P01024	1	1	1	YFKPGMPFDLMVFVTNPDGSPAYR	TMTsixplex_Nterm:::TMTsixplex_K::::::::::::::::::::::	3	3206.63	3206.64	1163085	60.53	Phenyx	5.96	125555	77820.2	106952	84354.8	120441	155768
P01024	1	1	1	YFKPGMPFDLMVFVTNPDGSPAYR	TMTsixplex_Nterm:::TMTsixplex_K::::::::::::::::::::::	3	3206.63	3206.64	1110119	60.13	Phenyx	6.08	128543	86195.1	113557	97902	135441	180735
P01024	1	1	1	YFKPGMPFDLMVFVTNPDGSPAYR	TMTsixplex_Nterm:::TMTsixplex_K::::::::::::::::::::::	3	3206.63	3206.63	1504104	60.35	Phenyx	5.76	104363	79242.7	107528	80644.2	113816	144307
P01024	1	1	1	YFKPGMPFDLMVFVTNPDGSPAYR	TMTsixplex_Nterm:::TMTsixplex_K::::::::::::::::::::::	3	3206.63	3206.63	877303	60	Phenyx	6.6	77832.8	52257	76886.1	51780.2	75567.3	104899
P01024	1	1	1	YFKPGMPFDLMVFVTNPDGSPAYR	TMTsixplex_Nterm:::TMTsixplex_K::::::::::::::::::::::	3	3206.63	3206.63	741730	60.68	Phenyx	6.5	68161.6	43158	63418.3	54906.6	66964	90469.6
P01024	1	1	1	YYGGGYGSTQATFMVFQALAQYQK	TMTsixplex_Nterm::::::::::::::Oxidation_M::::::::::TMTsixplex_K:	4	3152.57	3152.57	766850	56.87	Phenyx	5.75	26771.2	25229.9	49685.9	56584.1	33677.6	72947.5
P01024	1	1	1	YYGGGYGSTQATFMVFQALAQYQK	TMTsixplex_Nterm::::::::::::::Oxidation_M::::::::::TMTsixplex_K:	3	3152.57	3152.57	520464	56.8	Phenyx	8.58	71916.7	48367.1	57570	65667.7	68302.7	88869
P01024	1	1	1	YYGGGYGSTQATFMVFQALAQYQK	TMTsixplex_Nterm::::::::::::::::::::::::TMTsixplex_K:	4	3136.57	3136.57	2612575	59.67	Phenyx	5.32	107412	65148.1	96762.4	95464	112497	142294
P01024	1	1	1	YYGGGYGSTQATFMVFQALAQYQK	TMTsixplex_Nterm::::::::::::::::::::::::TMTsixplex_K:	3	3136.57	3136.57	265783	59.98	Phenyx	5.92	15713	9931.28	14930.6	17277.6	24325.1	19469.5
P01024	1	1	1	YYGGGYGSTQATFMVFQALAQYQK	TMTsixplex_Nterm::::::::::::::::::::::::TMTsixplex_K:	3	3136.57	3136.57	886899	59.9	Phenyx	6.8	98210.1	52712.4	88907.5	84798.5	105151	130000
P01024	1	1	1	YYGGGYGSTQATFMVFQALAQYQK	TMTsixplex_Nterm::::::::::::::Oxidation_M::::::::::TMTsixplex_K:	4	3152.57	3152.57	728490	56.73	Phenyx	5.48	24124.1	27105.8	46233.2	47198.1	27948.4	62715.3
P01024	1	1	1	YYGGGYGSTQATFMVFQALAQYQK	TMTsixplex_Nterm::::::::::::::::::::::::TMTsixplex_K:	3	3136.57	3136.57	1355054	59.67	Phenyx	6.77	198371	120411	162301	165613	212160	254781
P01024	1	1	1	YYTYLLMNK	TMTsixplex_Nterm:::::::::TMTsixplex_K:	3	1665.92	1665.92	8749009	48.63	Phenyx	4.73	883710	459689	567714	716709	891267	783653
P01024	1	1	1	YYTYLLMNK	TMTsixplex_Nterm:::::::::TMTsixplex_K:	2	1665.92	1665.92	6586991	48.58	Phenyx	5.58	197056	75228.6	148761	117481	179858	185906
P01031	1	1	1	ALLVGEHLNLLVTPK	TMTsixplex_Nterm:::::::::::::::TMTsixplex_K:	3	2074.29	2074.29	1540242	47.53	Phenyx	5.89	139621	213392	250125	293227	167146	312529
P01031	1	1	1	DGHVLLQLNSLPSSDFLCVR	TMTsixplex_Nterm::::::::::::::::::Cys_CAM:::	3	2498.32	2498.32	1333214	49.97	Phenyx	5.88	198431	173834	222169	222400	191372	197093
P01031	1	1	1	LNLVATPLFLKPGLPYPLK	TMTsixplex_Nterm:::::::::::TMTsixplex_K::::::::TMTsixplex_K:	3	2780.75	2780.75	176636	57.03	Phenyx	8.21	10174.8	13933	16392.8	24188.1	16351.2	27430.1
P01031	1	1	1	MVETTAYALLTSLNLK	TMTsixplex_Nterm::::::::::::::::TMTsixplex_K:	3	2225.28	2225.27	334241	64.78	Phenyx	5.21	39873.3	53741.6	62512.9	72837	54858.9	72796.1
P01033	1	1	1	CTCVPPHPQTAFCNSDLVLR	TMTsixplex_Nterm:Cys_CAM::Cys_CAM::::::::::Cys_CAM::::::::	3	2600.25	2600.25	1721057	38.37	Phenyx	6.98	97485.5	93152.5	112175	148568	139400	125325
P01033	1	1	1	EPGLCTWQSLR	TMTsixplex_Nterm:::::Cys_CAM:::::::	2	1574.81	1574.81	5077704	41.35	Phenyx	6.45	305968	332726	305672	418547	391582	357966
P01033	1	1	1	EPGLCTWQSLR	TMTsixplex_Nterm:::::Cys_CAM:::::::	2	1574.81	1574.81	4856818	41.93	Phenyx	5.83	235257	264344	258600	342345	324725	306779
P01033	1	1	1	FVYTPAMESVCGYFHR	TMTsixplex_Nterm:::::::Oxidation_M::::Cys_CAM::::::	3	2208.03	2208.03	2430916	44.52	Phenyx	7.33	163353	131419	137195	132054	150533	112973
P01033	1	1	1	FVYTPAMESVCGYFHR	TMTsixplex_Nterm:::::::::::Cys_CAM::::::	3	2192.04	2192.04	2959389	49.48	Phenyx	8.91	110838	204577	173698	178873	176686	175793
P01033	1	1	1	GFQALGDAADLR	TMTsixplex_Nterm:::::::::::::	2	1461.78	1461.78	1	41.08	Phenyx	5.01	793327	1.23283e+06	858390	1.13622e+06	996403	997150
P01033	1	1	1	LQDGLLHLTTCSFVAPWNSLSLAQR	TMTsixplex_Nterm:::::::::::Cys_CAM:::::::::::::::	3	3055.61	3055.61	851472	56.73	Phenyx	6.73	40830	129117	72473.2	48352.9	54325.5	44113.2
P01033	1	1	1	LQSGTHCLWTDQLLQGSEK	TMTsixplex_Nterm:::::::Cys_CAM::::::::::::TMTsixplex_K:	3	2658.38	2658.38	8222082	45.05	Phenyx	6.3	407155	521632	422343	594045	568995	543984
P01034	1	1	1	AFCSFQLYAVPWQGTMTLSK	TMTsixplex_Nterm:::Cys_CAM:::::::::::::Oxidation_M::::TMTsixplex_K:	3	2808.44	2808.44	1095100	54.45	Phenyx	6.38	110986	32834.3	39277.1	26995.3	46397.2	62428.9
P01034	1	1	1	AFCSFQLYAVPWQGTMTLSK	TMTsixplex_Nterm:::Cys_CAM:::::::::::::Oxidation_M::::TMTsixplex_K:	3	2808.44	2808.44	211876	54.7	Phenyx	5.66	15158.4	3848.65	3102.18	2172.52	3631.19	6087
P01034	1	1	1	AFCSFQLYAVPWQGTMTLSK	TMTsixplex_Nterm:::Cys_CAM:::::::::::::::::TMTsixplex_K:	3	2792.44	2792.44	307783	57.15	Phenyx	5.51	16049.1	9094.6	8005.41	6077.9	9288.36	21000.5
P01034	1	1	1	AFCSFQLYAVPWQGTMTLSK	TMTsixplex_Nterm:::Cys_CAM:::::::::::::::::TMTsixplex_K:	3	2792.44	2792.44	231173	57.52	Phenyx	5.3	7360.9	4989.83	4162.46	3524.02	4718.67	11605
P01034	1	1	1	ALDFAVGEYNK	TMTsixplex_Nterm:::::::::::TMTsixplex_K:	2	1683.92	1683.92	9382403	44.38	Phenyx	5.99	748857	417552	397809	507744	464615	1.08311e+06
P01034	1	1	1	ALDFAVGEYNK	TMTsixplex_Nterm:::::::::::TMTsixplex_K:	3	1683.92	1683.92	3990802	44.78	Phenyx	5.07	277443	778363	433736	233615	240132	318266
P01034	1	1	1	ALDFAVGEYNK	TMTsixplex_Nterm:::::::::::TMTsixplex_K:	2	1683.92	1683.92	1	43.83	Phenyx	6.08	2.48038e+06	1.35236e+06	954922	779703	988544	2.4491e+06
P01034	1	1	1	ALDFAVGEYNK	TMTsixplex_Nterm:::::::::::TMTsixplex_K:	3	1683.92	1683.92	1	43.83	Phenyx	5.35	2.35618e+06	1.53356e+06	1.39781e+06	1.02688e+06	1.27573e+06	1.92856e+06
P01034	1	1	1	ASNDMYHSR	TMTsixplex_Nterm::::::::::	3	1308.61	1308.61	5650	2.57	Phenyx	6.86	970.761	561.634	568.198	551.408	648.867	1522.52
P01034	1	1	1	ASNDMYHSR	TMTsixplex_Nterm::::::::::	3	1308.61	1308.61	47085	21.2	Phenyx	7.19	4782.25	3680.72	3441.55	2142.96	2685.7	8119.11
P01034	1	1	1	ASNDMYHSR	TMTsixplex_Nterm::::::::::	2	1308.61	1308.61	48049	21.25	Phenyx	6.91	6186.81	4639.58	3967.18	2674.43	3488.87	9639.62
P01034	1	1	1	ASNDMYHSR	TMTsixplex_Nterm:::::Oxidation_M:::::	3	1324.6	1324.6	27257	16.73	Phenyx	8.12	2310.49	1939.26	1431.45	966.425	1348.18	3991.37
P01034	1	1	1	KAFCSFQLYAVPWQGTMTLSK	TMTsixplex_Nterm:TMTsixplex_K:::Cys_CAM:::::::::::::Oxidation_M::::TMTsixplex_K:	4	3165.7	3165.69	422058	50.97	Phenyx	4.83	216967	78598.6	67167.8	52448.2	73593.5	126293
P01034	1	1	1	KQLVAGVNYFLDVELGR	TMTsixplex_Nterm:TMTsixplex_K:::::::::::::::::	3	2378.37	2378.37	119795	67.53	Phenyx	6.6	13704.4	9150.53	8713.15	5275.92	6780.54	20024.4
P01034	1	1	1	KQLVAGVNYFLDVELGR	TMTsixplex_Nterm:TMTsixplex_K:::::::::::::::::	3	2378.37	2378.38	365650	67.1	Phenyx	7.12	56957.1	32876.4	31593.6	21198.5	30006.1	69187.8
P01034	1	1	1	KQLVAGVNYFLDVELGR	TMTsixplex_Nterm:TMTsixplex_K:::::::::::::::::	3	2378.37	2378.37	127613	69.38	Phenyx	6.33	16871.6	9041.7	8564.08	4927.58	8296.64	21067.5
P01034	1	1	1	KQLVAGVNYFLDVELGR	TMTsixplex_Nterm:TMTsixplex_K:::::::::::::::::	3	2378.37	2378.37	83518	62.5	Phenyx	6.5	7238.17	4785.32	4849.62	4196.71	4170.17	10808.3
P01034	1	1	1	KQLVAGVNYFLDVELGR	TMTsixplex_Nterm:TMTsixplex_K:::::::::::::::::	3	2378.37	2378.37	81595	68.48	Phenyx	6.14	5520.52	3757.5	2860.25	2222.11	2859.32	8107.24
P01034	1	1	1	KQLVAGVNYFLDVELGR	TMTsixplex_Nterm:TMTsixplex_K:::::::::::::::::	3	2378.37	2378.38	474303	59.28	Phenyx	6.55	43822.9	34553.6	31927.7	24626.5	27599.8	70646.2
P01034	1	1	1	KQLVAGVNYFLDVELGR	TMTsixplex_Nterm:TMTsixplex_K:::::::::::::::::	3	2378.37	2378.37	211625	64.5	Phenyx	6.17	23488.5	13160	12875.2	8765.41	13109.3	29679.9
P01034	1	1	1	KQLVAGVNYFLDVELGR	TMTsixplex_Nterm:TMTsixplex_K:::::::::::::::::	3	2378.37	2378.38	104399	70.17	Phenyx	5.98	14628.4	7868.38	7116.55	4504.24	7716.78	18587.6
P01034	1	1	1	KQLVAGVNYFLDVELGR	TMTsixplex_Nterm:TMTsixplex_K:::::::::::::::::	3	2378.37	2378.37	89474	65.5	Phenyx	7.56	11448.2	7332.46	6543.53	4985.43	6080.67	16456.6
P01034	1	1	1	KQLVAGVNYFLDVELGR	TMTsixplex_Nterm:TMTsixplex_K:::::::::::::::::	3	2378.37	2378.37	4016089	56.7	Phenyx	6.7	411771	219960	204848	142551	215818	515067
P01034	1	1	1	KQLVAGVNYFLDVELGR	TMTsixplex_Nterm:TMTsixplex_K:::::::::::::::::	3	2378.37	2378.37	122388	59.73	Phenyx	6.54	15323.5	11645.3	11330.3	8122.69	8566.02	22356.7
P01034	1	1	1	KQLVAGVNYFLDVELGR	TMTsixplex_Nterm:TMTsixplex_K:::::::::::::::::	3	2378.37	2378.37	2311205	55.4	Phenyx	7.33	217910	127655	114782	84516.8	119355	248237
P01034	1	1	1	KQLVAGVNYFLDVELGR	TMTsixplex_Nterm:TMTsixplex_K:::::::::::::::::	3	2378.37	2378.37	79669	63.8	Phenyx	6.57	7809.05	5268.81	4229.4	3578.12	4116.37	10569.2
P01034	1	1	1	KQLVAGVNYFLDVELGR	TMTsixplex_Nterm:TMTsixplex_K:::::::::::::::::	2	2378.37	2378.37	538444	56.2	Phenyx	6.28	23053.6	14657.2	12088.4	9445.9	10997.7	36344.9
P01034	1	1	1	KQLVAGVNYFLDVELGR	TMTsixplex_Nterm:TMTsixplex_K:::::::::::::::::	3	2378.37	2378.37	55180	63.28	Phenyx	7.32	8084.77	5093.76	4899.12	3350.78	4287.87	11395.5
P01034	1	1	1	KQLVAGVNYFLDVELGR	TMTsixplex_Nterm:TMTsixplex_K:::::::::::::::::	3	2378.37	2378.37	445021	56.1	Phenyx	7.42	63792.6	43351.4	41041.8	34560	42232.3	83378.8
P01034	1	1	1	KQLVAGVNYFLDVELGR	TMTsixplex_Nterm:TMTsixplex_K:::::::::::::::::	3	2378.37	2378.37	15977	77.57	Phenyx	6.22	2143.91	1342.32	864.462	901.183	1171.57	2891.75
P01034	1	1	1	KQLVAGVNYFLDVELGR	TMTsixplex_Nterm:TMTsixplex_K:::::::::::::::::	3	2378.37	2378.37	323884	65.28	Phenyx	7.58	36404.1	21006.5	20928.9	13656.3	19331.4	44981.7
P01034	1	1	1	KQLVAGVNYFLDVELGR	TMTsixplex_Nterm:TMTsixplex_K:::::::::::::::::	3	2378.37	2378.37	1	55.92	Phenyx	7.77	1.32865e+06	741816	692806	412879	667257	1.75897e+06
P01034	1	1	1	KQLVAGVNYFLDVELGR	TMTsixplex_Nterm:TMTsixplex_K:::::::::::::::::	2	2378.37	2378.38	3126047	55.52	Phenyx	6.56	173057	87200	82685	50088.7	85469.6	209919
P01034	1	1	1	KQLVAGVNYFLDVELGR	TMTsixplex_Nterm:TMTsixplex_K:::::::::::::::::	3	2378.37	2378.37	174534	68.63	Phenyx	6.93	21060.3	11518	9914.69	6804.78	10507.3	25925.1
P01034	1	1	1	KQLVAGVNYFLDVELGR	TMTsixplex_Nterm:TMTsixplex_K:::::::::::::::::	3	2378.37	2378.37	243932	67.87	Phenyx	7.09	25842.4	14273.7	14175.3	8916.33	13426.3	33600.9
P01034	1	1	1	KQLVAGVNYFLDVELGR	TMTsixplex_Nterm:TMTsixplex_K:::::::::::::::::	3	2378.37	2378.37	165237	66.77	Phenyx	6.87	26756.4	18460.3	14107.2	10911.7	13336.3	39053.8
P01034	1	1	1	KQLVAGVNYFLDVELGR	TMTsixplex_Nterm:TMTsixplex_K:::::::::::::::::	3	2378.37	2378.37	194511	63.17	Phenyx	6.21	22059.4	12752.1	13160.5	8745.2	12749.9	25883.3
P01034	1	1	1	KQLVAGVNYFLDVELGR	TMTsixplex_Nterm:TMTsixplex_K:::::::::::::::::	3	2378.37	2378.37	1160682	58.33	Phenyx	6.09	76553.4	47258.8	43713.4	30359.6	40653.8	93211.9
P01034	1	1	1	KQLVAGVNYFLDVELGR	TMTsixplex_Nterm:TMTsixplex_K:::::::::::::::::	3	2378.37	2378.37	56226	71.15	Phenyx	5.4	6164.55	3140.02	3319.02	1927.1	2854.21	8039.62
P01034	1	1	1	KQLVAGVNYFLDVELGR	TMTsixplex_Nterm:TMTsixplex_K:::::::::::::::::	3	2378.37	2378.37	19956	78.05	Phenyx	6.32	1542.28	901.056	732.487	616.803	800.293	1858.37
P01034	1	1	1	KQLVAGVNYFLDVELGR	TMTsixplex_Nterm:TMTsixplex_K:::::::::::::::::	3	2378.37	2378.37	54990	77.18	Phenyx	6.45	6869.72	3561.75	3126.79	2450.34	3788.02	8107.5
P01034	1	1	1	KQLVAGVNYFLDVELGR	TMTsixplex_Nterm:TMTsixplex_K:::::::::::::::::	3	2378.37	2378.37	916877	56	Phenyx	6.2	99948.3	71084.3	61079.7	47927.7	56358.2	134492
P01034	1	1	1	KQLVAGVNYFLDVELGR	TMTsixplex_Nterm:TMTsixplex_K:::::::::::::::::	3	2378.37	2378.37	704850	58.85	Phenyx	6.29	53752	35952.4	39323.4	38624	37134.3	70406.3
P01034	1	1	1	KQLVAGVNYFLDVELGR	TMTsixplex_Nterm:TMTsixplex_K:::::::::::::::::	3	2378.37	2378.37	328640	56.25	Phenyx	6.2	55479.7	31256.4	31568.6	22694.4	31230.7	69843.9
P01034	1	1	1	KQLVAGVNYFLDVELGR	TMTsixplex_Nterm:TMTsixplex_K:::::::::::::::::	3	2378.37	2378.37	215619	58.62	Phenyx	5.62	23429.3	17173	14417.1	11343.5	12335.9	32476.6
P01034	1	1	1	KQLVAGVNYFLDVELGR	TMTsixplex_Nterm:TMTsixplex_K:::::::::::::::::	3	2378.37	2378.37	777012	56.98	Phenyx	6.29	79444.8	58218.1	51774	45450.4	49700.2	108581
P01034	1	1	1	KQLVAGVNYFLDVELGR	TMTsixplex_Nterm:TMTsixplex_K:::::::::::::::::	3	2378.37	2378.38	211566	64.18	Phenyx	6.48	35491.8	19754.4	22165.7	14720.9	22807.8	41640.3
P01034	1	1	1	KQLVAGVNYFLDVELGR	TMTsixplex_Nterm:TMTsixplex_K:::::::::::::::::	3	2378.37	2378.37	40162	69.35	Phenyx	4.93	3735.4	2483.73	1759.33	1484.47	1964.99	5659.78
P01034	1	1	1	KQLVAGVNYFLDVELGR	TMTsixplex_Nterm:TMTsixplex_K:::::::::::::::::	3	2378.37	2378.37	336961	66.05	Phenyx	8.18	46485	25811.3	25877.7	15719.8	27079.5	54383.3
P01034	1	1	1	KQLVAGVNYFLDVELGR	TMTsixplex_Nterm:TMTsixplex_K:::::::::::::::::	3	2378.37	2378.37	211005	59.22	Phenyx	6.32	24628.7	18207.1	18333.6	14886.9	14104.3	33896.1
P01034	1	1	1	LVGGPMDASVEEEGVR	TMTsixplex_Nterm:::::::::::::::::	3	1872.94	1872.95	1	40.15	Phenyx	7.03	1.25258e+06	1.47246e+06	1.35247e+06	1.18085e+06	1.3387e+06	1.26339e+06
P01034	1	1	1	LVGGPMDASVEEEGVR	TMTsixplex_Nterm:::::::::::::::::	2	1872.94	1872.95	3	40.23	Phenyx	9.73	1.92164e+06	1.28116e+06	1.35798e+06	678072	1.10156e+06	3.0958e+06
P01034	1	1	1	LVGGPMDASVEEEGVRR	TMTsixplex_Nterm::::::::::::::::::	3	2029.05	2029.05	1757414	37.33	Phenyx	6.89	150341	132820	124074	118360	100482	206921
P01034	1	1	1	LVGGPMDASVEEEGVRR	TMTsixplex_Nterm::::::::::::::::::	3	2029.05	2029.05	7615812	36.27	Phenyx	7.03	759485	574251	484323	427186	450182	1.11941e+06
P01034	1	1	1	LVGGPMDASVEEEGVRR	TMTsixplex_Nterm::::::Oxidation_M::::::::::::	3	2045.04	2045.04	6347233	31.48	Phenyx	5.59	427966	812119
P01034	1	1	1	TQPNLDNCPFHDQPHLK	TMTsixplex_Nterm::::::::Cys_CAM:::::::::TMTsixplex_K:	3	2518.28	2518.28	8875369	33.42	Phenyx	6.89	771995	341723	373557	244152	370640	1.03094e+06
P01034	1	1	1	TQPNLDNCPFHDQPHLK	TMTsixplex_Nterm::::::::Cys_CAM:::::::::TMTsixplex_K:	3	2518.28	2518.28	1	33.22	Phenyx	7.49	1.48226e+06	667888	744447	471248	718717	2.02136e+06
P01034	1	1	1	TQPNLDNCPFHDQPHLK	TMTsixplex_Nterm::::::::Cys_CAM:::::::::TMTsixplex_K:	4	2518.28	2518.28	1	33.43	Phenyx	5.51	2.67789e+07	1.22774e+07	1.29559e+07	9.59023e+06	1.28827e+07	3.3799e+07
P01034	1	1	1	TQPNLDNCPFHDQPHLK	TMTsixplex_Nterm::::::::Cys_CAM:::::::::TMTsixplex_K:	4	2518.28	2518.28	4	33.12	Phenyx	5.52	7.68249e+06	3.50593e+06	3.58361e+06	2.4456e+06	3.7125e+06	1.00142e+07
P01034	1	1	1	TQPNLDNCPFHDQPHLK	TMTsixplex_Nterm::::::::Cys_CAM:::::::::TMTsixplex_K:	3	2518.28	2518.28	9671982	33.33	Phenyx	7.42	927441	393457	425510	294036	430304	1.17763e+06
P01034	1	1	1	TQPNLDNCPFHDQPHLK	TMTsixplex_Nterm::::::::Cys_CAM:::::::::TMTsixplex_K:	3	2518.28	2518.28	1	33.27	Phenyx	7.18	1.41112e+06	614717	648246	433379	661515	1.77211e+06
P01034	1	1	1	TQPNLDNCPFHDQPHLKR	TMTsixplex_Nterm::::::::Cys_CAM:::::::::TMTsixplex_K::	4	2674.38	2674.38	1	31.45	Phenyx	6.63	3.03929e+06	1.41616e+06	1.35843e+06	1.26723e+06	1.54356e+06	4.06128e+06
P01042	1	1	1	AATGECTATVGK	TMTsixplex_Nterm::::::Cys_CAM::::::TMTsixplex_K:	2	1622.87	1622.87	1848087	27.05	Phenyx	6.42	26811.1	35470.1	24698.7	50111	32436.3	50966.4
P01042	1	1	1	AATGECTATVGK	TMTsixplex_Nterm::::::Cys_CAM::::::TMTsixplex_K:	2	1622.87	1622.87	1298334	27.35	Phenyx	6.61	20126.3	25911.6	18508.9	38968.7	24473.8	39533.4
P01042	1	1	1	AATGECTATVGKR	TMTsixplex_Nterm::::::Cys_CAM::::::TMTsixplex_K::	3	1778.97	1778.97	465150	24.72	Phenyx	6.94	40258	54603.3	36054	75965.1	47295.2	72854.3
P01042	1	1	1	AGAEPASER	TMTsixplex_Nterm::::::::::	2	1115.58	1115.58	12652	18.13	Phenyx	6.48	254.557	458.04	223.216	569.515	361.918	541.779
P01042	1	1	1	DFVQPPTK	TMTsixplex_Nterm::::::::TMTsixplex_K:	2	1388.81	1388.81	1914002	35.65	Phenyx	4.84	227720	219739	180038	378361	230775	310983
P01042	1	1	1	DLPTNSPELEETLTHTLTK	TMTsixplex_Nterm:::::::::::::::::::TMTsixplex_K:	3	2596.4	2596.4	2	45.38	Phenyx	6.71	724895	1.05e+06	899198	1.27271e+06	1.07935e+06	1.08472e+06
P01042	1	1	1	DLPTNSPELEETLTHTLTK	TMTsixplex_Nterm:::::::::::::::::::TMTsixplex_K:	3	2596.4	2596.4	5	45.32	Phenyx	6.53	1.16391e+06	1.57712e+06	1.15549e+06	2.01358e+06	1.50711e+06	1.84098e+06
P01042	1	1	1	EETTSHLR	TMTsixplex_Nterm:::::::::	3	1200.63	1200.63	16066	20.15	Phenyx	5.42	853.627	1062.24	768.29	1278.45	809.869	1362.6
P01042	1	1	1	ENFLFLTPDCK	TMTsixplex_Nterm::::::::::Cys_CAM:TMTsixplex_K:	3	1840.98	1840.98	7839058	49.28	Phenyx	5.48	2.07089e+06	1.91087e+06	1.48928e+06	2.22891e+06	1.7548e+06	2.19037e+06
P01042	1	1	1	KLYPTVNCQPLGMLSLMK	TMTsixplex_Nterm:TMTsixplex_K:::::::Cys_CAM::::::::::TMTsixplex_K:	3	2779.58	2779.58	861871	51.45	Phenyx	7.12	27417.8	52462	37653.6	67101.4	46243.9	57619.3
P01042	1	1	1	LASFSQNCDLYPGKDFVQPPTK	TMTsixplex_Nterm::::::::Cys_CAM::::::TMTsixplex_K::::::::TMTsixplex_K:	4	3198.7	3198.7	3636717	45.23	Phenyx	5.37	236697	193297	159816	336957	233782	358880
P01042	1	1	1	LASFSQNCDLYPGKDFVQPPTK	TMTsixplex_Nterm::::::::Cys_CAM::::::TMTsixplex_K::::::::TMTsixplex_K:	5	3198.7	3198.7	2412997	44.58	Phenyx	6.19	375022	413078	444953	495253	383067	501464
P01042	1	1	1	LASFSQNCDLYPGKDFVQPPTK	TMTsixplex_Nterm::::::::Cys_CAM::::::TMTsixplex_K::::::::TMTsixplex_K:	5	3198.7	3198.7	5707699	44.7	Phenyx	5.73	571214	524249	522249	616245	524358	647266
P01042	1	1	1	LGELKEETTSHLR	TMTsixplex_Nterm:::::TMTsixplex_K:::::::::	4	1970.12	1970.12	1	37.95	Phenyx	5.88	1.75262e+06	2.48371e+06	2.04645e+06	3.63011e+06	2.22964e+06	3.49453e+06
P01042	1	1	1	LGELKEETTSHLR	TMTsixplex_Nterm:::::TMTsixplex_K:::::::::	4	1970.12	1970.12	7397672	38.1	Phenyx	5.46	758349	1.05549e+06	796207	1.44971e+06	918593	1.52753e+06
P01042	1	1	1	TVGSDTFYSFK	TMTsixplex_Nterm:::::::::::TMTsixplex_K:	2	1708.91	1708.91	8390090	43.65	Phenyx	7.07	328151	360683	296796	603009	374890	574806
P01042	1	1	1	TVGSDTFYSFK	TMTsixplex_Nterm:::::::::::TMTsixplex_K:	3	1708.91	1708.91	7423599	43.73	Phenyx	5.89	312599	320073	348958	467767	300213	234023
P01042	1	1	1	TVGSDTFYSFK	TMTsixplex_Nterm:::::::::::TMTsixplex_K:	2	1708.91	1708.91	8822747	44.22	Phenyx	6.95	283320	304438	234464	536678	322921	531371
P01042	1	1	1	TWQDCEYKDAAK	TMTsixplex_Nterm:::::Cys_CAM:::TMTsixplex_K::::TMTsixplex_K:	3	2201.14	2201.14	9557376	33.35	Phenyx	4.97	605861	689621	598250	1.19452e+06	773831	1.11334e+06
P01042	1	1	1	TWQDCEYKDAAK	TMTsixplex_Nterm:::::Cys_CAM:::TMTsixplex_K::::TMTsixplex_K:	3	2201.14	2201.14	1	33.5	Phenyx	5.11	468237	579674	461762	1.05512e+06	676803	1.06953e+06
P01042	1	1	1	YFLDFVAR	TMTsixplex_Nterm:::::::::	2	1258.69	1258.69	3	49.93	Phenyx	5.36	2.08064e+06	2.48439e+06	2.03912e+06	3.80011e+06	2.41827e+06	3.24949e+06
P01042	1	1	1	YNSQNQSNNQFVLYR	TMTsixplex_Nterm::::::::::::::::	3	2103.03	2103.04	7777030	38.68	Phenyx	8.98	213623	232423	237066	398744	299556	316542
P01344	1	1	1	AYRPSETLCGGELVDTLQFVCGDR	TMTsixplex_Nterm:::::::::Cys_CAM::::::::::::Cys_CAM::::	3	2971.44	2971.44	6015109	49.08	Phenyx	7	433831	314530	336052	315282	286733	501297
P01344	1	1	1	GLVEECCFR	TMTsixplex_Nterm::::::Cys_CAM:Cys_CAM:::	2	1397.66	1397.66	5	34.13	Phenyx	7.34	2.16275e+06	862165		949699	750202	1.9092e+06
P01591	1	1	1	CYTAVVPLVYGGETK	TMTsixplex_Nterm:Cys_CAM::::::::::::::TMTsixplex_K:	3	2114.15	2114.15	8454576	45.38	Phenyx	5.62	816083	773047	728516	857544	631933	354616
P01591	1	1	1	CYTAVVPLVYGGETK	TMTsixplex_Nterm:Cys_CAM::::::::::::::TMTsixplex_K:	3	2114.15	2114.15	5060714	45.85	Phenyx	5.4	577471	466904	690834	528376	456824	392812
P01591	1	1	1	CYTAVVPLVYGGETK	TMTsixplex_Nterm:Cys_CAM::::::::::::::TMTsixplex_K:	3	2114.15	2114.15	5937552	46.1	Phenyx	5.22	711016	533255	573967	696579	506421	397500
P01591	1	1	1	CYTAVVPLVYGGETK	TMTsixplex_Nterm:Cys_CAM::::::::::::::TMTsixplex_K:	2	2114.15	2114.15	5350705	45.58	Phenyx	6.39	602160	415825	523046	551864	585075	144961
P01591	1	1	1	CYTAVVPLVYGGETK	TMTsixplex_Nterm:Cys_CAM::::::::::::::TMTsixplex_K:	2	2114.15	2114.15	6454536	45.43	Phenyx	7.89	1.04286e+06	706946	880171	932318	891516	234569
P01591	1	1	1	FVYHLSDLCK	TMTsixplex_Nterm:::::::::Cys_CAM:TMTsixplex_K:	3	1738.95	1738.95	5096299	43	Phenyx	5.12	659961	781512	563326	560597	501606	168845
P01591	1	1	1	FVYHLSDLCK	TMTsixplex_Nterm:::::::::Cys_CAM:TMTsixplex_K:	2	1738.95	1738.95	7213419	43.2	Phenyx	5.76	442701	515024	355016	376837	340388	105744
P01591	1	1	1	FVYHLSDLCK	TMTsixplex_Nterm:::::::::Cys_CAM:TMTsixplex_K:	3	1738.95	1738.95	6573089	43.18	Phenyx	4.69	810491	803828	821407	853154	782796	870880
P01591	1	1	1	FVYHLSDLCK	TMTsixplex_Nterm:::::::::Cys_CAM:TMTsixplex_K:	3	1738.95	1738.95	578410	43.63	Phenyx	5.22	78830	79567.2	82698	74900.4	70389.4	46210.8
P01593;P01609;P04431	3	3	3	DLQMTQSPSSLSASVGDR	TMTsixplex_Nterm::::Oxidation_M:::::::::::::::	2	2123.04	2123.04	1	32.45	Phenyx	8.87	2.29718e+06	4.01254e+06	2.24185e+06	2.3465e+06	4.66029e+06	857535
P01593;P01609;P04431	3	3	3	DLQMTQSPSSLSASVGDR	TMTsixplex_Nterm:::::::::::::::::::	3	2107.04	2107.04	6250024	38.85	Phenyx	6.77	38590.8	45225	36036.4	23853.4	181973	17402.5
P01593;P01609;P04431	3	3	3	DLQMTQSPSSLSASVGDR	TMTsixplex_Nterm:::::::::::::::::::	2	2107.04	2107.04	1	37.93	Phenyx	9.55	160748	239814	181261	130647	285036	40512.4
P01593;P01609;P04431	3	3	3	DLQMTQSPSSLSASVGDR	TMTsixplex_Nterm:::::::::::::::::::	3	2107.04	2107.04	1	36.88	Phenyx	7.29	344485	507355	390414	338821	326898	336652
P01593;P01609;P04431	3	3	3	DLQMTQSPSSLSASVGDR	TMTsixplex_Nterm:::::::::::::::::::	2	2107.04	2107.04	3108845	38.32	Phenyx	8.18	37280.6	68557.1	44600.8	32284.6	69674	14153.5
P01593;P01609;P04431	3	3	3	DLQMTQSPSSLSASVGDR	TMTsixplex_Nterm::::Oxidation_M:::::::::::::::	3	2123.04	2123.04	1	32.4	Phenyx	7.72	350206	433716	493280	437345	351045	313892
P01593;P01609;P04431	3	3	3	DLQMTQSPSSLSASVGDR	TMTsixplex_Nterm::::Oxidation_M:::::::::::::::	3	2123.04	2123.04	2799227	35.07	Phenyx	6.1	219930	180263	197568	114740	133482	280131
P01593;P01609;P04431	3	3	3	DLQMTQSPSSLSASVGDR	TMTsixplex_Nterm:::::::::::::::::::	3	2107.04	2107.04	1	37.42	Phenyx	7.38	378908	634404	1.01834e+06	353797	463991	355884
P01593;P01609;P04431	3	3	3	DLQMTQSPSSLSASVGDR	TMTsixplex_Nterm:::::::::::::::::::	3	2107.04	2107.04	5137273	37.28	Phenyx	5.95	112135	148866	171067	120691	108509	112281
P01593;P01609;P04431	3	3	3	DLQMTQSPSSLSASVGDR	TMTsixplex_Nterm:::::::::::::::::::	2	2107.04	2107.04	7	37.77	Phenyx	8.9	403919	753778	506084	324906	917521	105518
P01593;P01609;P04431	3	3	3	DLQMTQSPSSLSASVGDR	TMTsixplex_Nterm:::::::::::::::::::	3	2107.04	2107.04	5594026	38.92	Phenyx	5.95	43970.9	56152	42096.4	40779.9	116555	23997.7
P01593;P01623,P18135	2	3	3	TFGQGTK	TMTsixplex_Nterm:::::::TMTsixplex_K:	2	1195.7	1195.7	1215526	29.6	Phenyx	5	51247.1	44295.2	60346.6	55544.7	59959.9	15901.5
P01593;P01623,P18135	2	3	3	TFGQGTK	TMTsixplex_Nterm:::::::TMTsixplex_K:	2	1195.7	1195.7	3739132	29.23	Phenyx	6.06	146712	104772	171821	146659	177779	52229.3
P01596	1	1	1	ASQNLSSWLAWYQQKPGK	TMTsixplex_Nterm:::::::::::::::TMTsixplex_K:::TMTsixplex_K:	3	2778.54	2778.54	598157	50.58	Phenyx	6	39621.6	19222	24186.9	29502.9	31810.9	4565.59
P01596	1	1	1	ASQNLSSWLAWYQQKPGK	TMTsixplex_Nterm:::::::::::::::TMTsixplex_K:::TMTsixplex_K:	3	2778.54	2778.54	1218345	51.28	Phenyx	4.98	89261.4	116759	85360.7	144713	126887	73536.3
P01596;P01598	2	2	2	DLQMTQSPSTLSASVGDR	TMTsixplex_Nterm:::::::::::::::::::	2	2121.06	2121.06	1	37.63	Phenyx	8.41	276879	258302	235018	277322	306498	58414
P01596;P01598	2	2	2	DLQMTQSPSTLSASVGDR	TMTsixplex_Nterm:::::::::::::::::::	3	2121.06	2121.06	6246226	36.98	Phenyx	7.17	172926	150149	180440	116035	126701	166756
P01596;P01598	2	2	2	DLQMTQSPSTLSASVGDR	TMTsixplex_Nterm:::::::::::::::::::	3	2121.06	2121.06	1	37.58	Phenyx	7.79	675563	637887	703762	577607	679108	383873
P01596;P01598	2	2	2	DLQMTQSPSTLSASVGDR	TMTsixplex_Nterm:::::::::::::::::::	3	2121.06	2121.06	3942760	38.75	Phenyx	7.52	191249	215847	244453	131193	120798	139267
P01596;P01598	2	2	2	DLQMTQSPSTLSASVGDR	TMTsixplex_Nterm:::::::::::::::::::	3	2121.06	2121.06	4054761	38.65	Phenyx	7.3	189465	186539	220847	116100	129875	145553
P01596;P01598	2	2	2	DLQMTQSPSTLSASVGDR	TMTsixplex_Nterm:::::::::::::::::::	2	2121.06	2121.06	3	37.73	Phenyx	8.67	651100	653928	440166	649123	756978	137546
P01598	1	1	1	ASQSLNTWLAWYQQKPGK	TMTsixplex_Nterm:::::::::::::::TMTsixplex_K:::TMTsixplex_K:	3	2792.56	2792.56	245287	50.72	Phenyx	8.22	27348.1	12713.9	27443.6	16634.6	15325.6	5026.44
P01598	1	1	1	ASSLESGVPSR	TMTsixplex_Nterm::::::::::::	3	1317.71	1317.71	1	29.32	Phenyx	6.91	940671	932587	622040	1.11591e+06	1.06477e+06	445352
P01598	1	1	1	ASSLESGVPSR	TMTsixplex_Nterm::::::::::::	3	1317.71	1317.71	5377382	29.48	Phenyx	5.44	299927	284166	392113	537180	582734	230091
P01598	1	1	1	ASSLESGVPSR	TMTsixplex_Nterm::::::::::::	2	1317.71	1317.71	1950762	29.7	Phenyx	5.98	32272.9	35618.7	29118.7	60659.3	63185.1	15464.2
P01598	1	1	1	ASSLESGVPSR	TMTsixplex_Nterm::::::::::::	2	1317.71	1317.71	2137207	29.68	Phenyx	5.63	42821.2	54030.7	39460.9	71831.5	81548.2	18856.6
P01598	1	1	1	ASSLESGVPSR	TMTsixplex_Nterm::::::::::::	2	1317.71	1317.71	1	29.27	Phenyx	5.82	241254	268701	220193	424561	486684	102415
P01598	1	1	1	ASSLESGVPSR	TMTsixplex_Nterm::::::::::::	2	1317.71	1317.71	3944109	29.03	Phenyx	6.41	66842.2	75322.3	69070.9	112905	125316	25635
P01598	1	1	1	ASSLESGVPSR	TMTsixplex_Nterm::::::::::::	2	1317.71	1317.71	1	29.47	Phenyx	6.42	246198	285803	248698	415344	479477	119464
P01598	1	1	1	ASSLESGVPSR	TMTsixplex_Nterm::::::::::::	2	1317.71	1317.71	2228358	28.52	Phenyx	4.98	65240.4	78247.2	89443.2	92258.4	69589.7	30802.1
P01602	1	1	1	ASQSLSSWLAWYQQK	TMTsixplex_Nterm:::::::::::::::TMTsixplex_K:	3	2240.2	2240.2	180211	55.32	Phenyx	6.36	7578.45	9272.51	10425.8	14519	17018.3	4203.52
P01602	1	1	1	ASQSLSSWLAWYQQKPGK	TMTsixplex_Nterm:::::::::::::::TMTsixplex_K:::TMTsixplex_K:	4	2751.53	2751.53	3	51.75	Phenyx	5.68	4.41724e+06	3.31174e+06	3.94198e+06	9.32896e+06	9.61156e+06	1.9959e+06
P01602	1	1	1	ASQSLSSWLAWYQQKPGK	TMTsixplex_Nterm:::::::::::::::TMTsixplex_K:::TMTsixplex_K:	3	2751.53	2751.53	2	51.67	Phenyx	8.37	373343	369305	295128	802364	936090	159853
P01602	1	1	1	ASQSLSSWLAWYQQKPGK	TMTsixplex_Nterm:::::::::::::::TMTsixplex_K:::TMTsixplex_K:	3	2751.53	2751.53	1	51.62	Phenyx	8.92	180897	155151	137559	361714	431501	79279.7
P01602	1	1	1	ASQSLSSWLAWYQQKPGK	TMTsixplex_Nterm:::::::::::::::TMTsixplex_K:::TMTsixplex_K:	3	2751.53	2751.53	2532882	51.9	Phenyx	8.65	36637.5	33380.5	29911.3	79015.6	86291.2	18305.2
P01602	1	1	1	ASQSLSSWLAWYQQKPGK	TMTsixplex_Nterm:::::::::::::::TMTsixplex_K:::TMTsixplex_K:	4	2751.53	2751.53	743365	49.5	Phenyx	5.67	245981	248451	220814	193241	247538	90162.7
P01602	1	1	1	ASQSLSSWLAWYQQKPGK	TMTsixplex_Nterm:::::::::::::::TMTsixplex_K:::TMTsixplex_K:	3	2751.53	2751.53	1	51.77	Phenyx	8.75	192464	170952	145520	429455	474693	81033.6
P01602	1	1	1	ASQSLSSWLAWYQQKPGK	TMTsixplex_Nterm:::::::::::::::TMTsixplex_K:::TMTsixplex_K:	3	2751.53	2751.53	443327	49.57	Phenyx	8.12	12313.1	10051.4	9017.01	17383.6	19572.5	4718.57
P01602	1	1	1	ASQSLSSWLAWYQQKPGK	TMTsixplex_Nterm:::::::::::::::TMTsixplex_K:::TMTsixplex_K:	3	2751.53	2751.53	1155831	51.53	Phenyx	8.96	27326.5	24905.7	24747.6	51591.4	62777.7	11647.4
P01602	1	1	1	ASQSLSSWLAWYQQKPGK	TMTsixplex_Nterm:::::::::::::::TMTsixplex_K:::TMTsixplex_K:	4	2751.53	2751.53	1092402	51.5	Phenyx	4.82	200864	183546	196190	325608	351687	85595.9
P01609	1	1	1	VTLTCQASQDLR	TMTsixplex_Nterm:::::Cys_CAM::::::::	2	1619.85	1619.85	2550606	34.35	Phenyx	7.53	208886	162418	105575	166629	135512	38164.4
P01613	1	1	1	DLQMTQSPSSLSATVGDR	TMTsixplex_Nterm:::::::::::::::::::	2	2121.06	2121.06	6591833	39.7	Phenyx	8.13	181022	260301	157232	89112	146549	59157.7
P01614,P01617,P06309	1	3	3	ASGVPDR	TMTsixplex_Nterm::::::::	2	929.51	929.51	264182	21.1	Phenyx	4.71	11906.3	19611.7	14767.2	14676.3	16282.9	4012.26
P01614,P01617,P06309	1	3	3	ASGVPDR	TMTsixplex_Nterm::::::::	2	929.51	929.51	821363	21.05	Phenyx	5.44	38517.3	62002.9	44659.7	45213.5	52149.8	12494.6
P01614,P01617,P06309	1	3	3	ASGVPDRFSGSGSGTDFTLK	TMTsixplex_Nterm::::::::::::::::::::TMTsixplex_K:	3	2443.28	2443.28	4799591	38.25	Phenyx	6.04	91530	115630	73306.6	141194	202070	38787
P01614,P01617,P06309	1	3	3	ASGVPDRFSGSGSGTDFTLK	TMTsixplex_Nterm::::::::::::::::::::TMTsixplex_K:	3	2443.28	2443.28	5977232	39.38	Phenyx	5.34	137775	172187	114209	208435	291848	65728.2
P01614,P01617,P06309;P06310	2	4	4	FSGSGSGTDFTLK	TMTsixplex_Nterm:::::::::::::TMTsixplex_K:	2	1760.94	1760.93	4837419	42.58	Phenyx	7.8	104652	95755.4	91509.6	159970	165648	36749
P01614,P01617,P06309;P06310	2	4	4	FSGSGSGTDFTLK	TMTsixplex_Nterm:::::::::::::TMTsixplex_K:	3	1760.94	1760.94	5	41.45	Phenyx	5.64	3.37325e+06	2.81634e+06	2.96015e+06	4.28764e+06	4.78108e+06	1.15329e+06
P01614,P01617,P06309;P06310	2	4	4	FSGSGSGTDFTLK	TMTsixplex_Nterm:::::::::::::TMTsixplex_K:	2	1760.94	1760.93	672139	42.72	Phenyx	7.57	25860.6	20101	24026.6	39027.6	39542.8	10688
P01614,P01617,P06309;P06310	2	4	4	FSGSGSGTDFTLK	TMTsixplex_Nterm:::::::::::::TMTsixplex_K:	2	1760.94	1760.93	2057523	42.32	Phenyx	8.14	110655	93327	93513.4	153251	159357	38748.7
P01614,P01617,P06309;P06310	2	4	4	FSGSGSGTDFTLK	TMTsixplex_Nterm:::::::::::::TMTsixplex_K:	3	1760.94	1760.94	6259299	42.1	Phenyx	5.38	435364	473561	394824	484352	473169	461744
P01614,P01617,P06309;P06310	2	4	4	FSGSGSGTDFTLK	TMTsixplex_Nterm:::::::::::::TMTsixplex_K:	2	1760.94	1760.93	2	42.4	Phenyx	7.94	767738	708052	719721	1.15246e+06	1.2342e+06	260073
P01614,P01617,P06309;P06310	2	4	4	FSGSGSGTDFTLK	TMTsixplex_Nterm:::::::::::::TMTsixplex_K:	3	1760.94	1760.93	5157160	42.35	Phenyx	6.43	554789	441064	471792	703103	797414	235184
P01614,P01617,P06309;P06310	2	4	4	FSGSGSGTDFTLK	TMTsixplex_Nterm:::::::::::::TMTsixplex_K:	2	1760.94	1760.94	9	41.45	Phenyx	8.21	2.09478e+06	1.80491e+06	1.80597e+06	3.03514e+06	3.23354e+06	661971
P01614,P01617,P06309;P06310	2	4	4	FSGSGSGTDFTLK	TMTsixplex_Nterm:::::::::::::TMTsixplex_K:	2	1760.94	1760.94	1	42.23	Phenyx	7.87	543754	431229	496789	717941	774523	169551
P01614,P01617,P06309;P06310	2	4	4	FSGSGSGTDFTLK	TMTsixplex_Nterm:::::::::::::TMTsixplex_K:	2	1760.94	1760.93	6248085	42.27	Phenyx	7.83	130138	123660	121273	235907	197295	57055.3
P01617,P06309	1	2	2	DLVMTQSPLSLPVTPGEPASLSCR	TMTsixplex_Nterm:::::::::::::::::::::::Cys_CAM::	4	2783.44	2783.44	1	47.42	Phenyx	5.2	1.08477e+06	1.29729e+06		1.80039e+06	861103	623513
P01620	1	1	1	ASQSVSNSYLAWYQQKPGQAPR	TMTsixplex_Nterm::::::::::::::::TMTsixplex_K:::::::	4	2923.54	2923.54	4602224	41.53	Phenyx	5.43	494894	303830	226401	258589	412853	38388.1
P01620;P01621;P01622,P04206;P01623,P18135;P18136	5	7	7	ELVLTQSPGTLSLSPGER	TMTsixplex_Nterm:::::::::::::::::::	2	2112.16	2112.16	3347323	43.85	Phenyx	5.22	78051.6	164527	119007	81633.6	59227.9	33304.7
P01620;P01621;P01622,P04206;P01623,P18135;P18136	5	7	7	ELVLTQSPGTLSLSPGER	TMTsixplex_Nterm:::::::::::::::::::	2	2112.16	2112.16	3	42.75	Phenyx	7.78	1.51524e+06	1.48378e+06	1.37257e+06	1.52179e+06	1.70588e+06	230508
P01620;P01621;P01622,P04206;P01623,P18135;P18136	5	7	7	ELVLTQSPGTLSLSPGER	TMTsixplex_Nterm:::::::::::::::::::	3	2112.16	2112.16	1	43.9	Phenyx	5.29	539353	742326	662621	550333	499876	260110
P01620;P01621;P01622,P04206;P01623,P18135;P18136	5	7	7	ELVLTQSPGTLSLSPGER	TMTsixplex_Nterm:::::::::::::::::::	3	2112.16	2112.16	8370664	42.72	Phenyx	4.88	585778	729147	1.16235e+06	552701	730150	401602
P01620;P01621;P01622,P04206;P01623,P18135;P18136	5	7	7	ELVLTQSPGTLSLSPGER	TMTsixplex_Nterm:::::::::::::::::::	4	2112.16	2112.16	1	42.83	Phenyx	5.07	1.16867e+06	766587	514653	667569	637255	145394
P01620;P01622,P04206;P01623,P18135;P18136	4	6	6	ATGLPDRFSGSGSGTDFTLTLSR	TMTsixplex_Nterm::::::::::::::::::::::::	3	2571.31	2571.31	3201197	42.92	Phenyx	5.34	75988	76545	88799	93525	130249	16680.8
P01620;P01622,P04206;P01623,P18135;P18136	4	6	6	ATGLPDRFSGSGSGTDFTLTLSR	TMTsixplex_Nterm::::::::::::::::::::::::	3	2571.31	2571.32	2647716	42.27	Phenyx	6.62	100722	95726.7	109166	111979	202333	34897.3
P01620;P01622,P04206;P01623,P18135;P18136	4	6	6	ATGLPDRFSGSGSGTDFTLTLSR	TMTsixplex_Nterm::::::::::::::::::::::::	3	2571.31	2571.31	6582871	42.78	Phenyx	6.89	175638	185247	209750	221713	389455	64780.5
P01620;P01622,P04206;P01623,P18135;P18136	4	6	6	ATGLPDRFSGSGSGTDFTLTLSR	TMTsixplex_Nterm::::::::::::::::::::::::	3	2571.31	2571.31	1937755	43.43	Phenyx	6.08	46592.1	31155.7	40066.8	54929.3	75490.4	28046.2
P01620;P01622,P04206;P01623,P18135;P18136	4	6	6	ATGLPDRFSGSGSGTDFTLTLSR	TMTsixplex_Nterm::::::::::::::::::::::::	4	2571.31	2571.31	3800666	42.87	Phenyx	5.2	189203	217085	174175	210051	263775	136060
P01620;P01622,P04206;P01623,P18135;P18136	4	6	6	ATGLPDRFSGSGSGTDFTLTLSR	TMTsixplex_Nterm::::::::::::::::::::::::	4	2571.31	2571.31	3192561	43.08	Phenyx	4.86	312891	270970	297706	275006	298539	236686
P01620;P01622,P04206;P01623,P18135;P18136	4	6	6	ATGLPDRFSGSGSGTDFTLTLSR	TMTsixplex_Nterm::::::::::::::::::::::::	3	2571.31	2571.31	6151168	43.07	Phenyx	6.11	170003	185269	214623	199443	355982	49832.6
P01620;P01622,P04206;P01623,P18135;P18136	4	6	6	FSGSGSGTDFTLTLSR	TMTsixplex_Nterm:::::::::::::::::	3	1860.94	1860.94	2120373	38.97	Phenyx	5.08	55478.2	25800.9	52874.4	60022.6	89379.7	27327.3
P01620;P01622,P04206;P01623,P18135;P18136	4	6	6	FSGSGSGTDFTLTLSR	TMTsixplex_Nterm:::::::::::::::::	2	1860.94	1860.94	988652	44.57	Phenyx	8.99	63640.7	42626.8	48306.9	81430.2	65487.9	15621.7
P01620;P01622,P04206;P01623,P18135;P18136	4	6	6	FSGSGSGTDFTLTLSR	TMTsixplex_Nterm:::::::::::::::::	2	1860.94	1860.94	1509280	44.92	Phenyx	8.45	73455.9	65775.8	60877.4	92074.2	71738.8	25587.9
P01620;P01622,P04206;P01623,P18135;P18136	4	6	6	FSGSGSGTDFTLTLSR	TMTsixplex_Nterm:::::::::::::::::	2	1860.94	1860.94	1	44.05	Phenyx	9.12	1.07673e+06	850150	930727	1.08786e+06	1.04997e+06	199690
P01620;P01622,P04206;P01623,P18135;P18136	4	6	6	FSGSGSGTDFTLTLSR	TMTsixplex_Nterm:::::::::::::::::	3	1860.94	1860.94	1	43.6	Phenyx	8.87	947009	774245	932319	662897	641163	327026
P01620;P01622,P04206;P01623,P18135;P18136	4	6	6	FSGSGSGTDFTLTLSR	TMTsixplex_Nterm:::::::::::::::::	3	1860.94	1860.94	3	44.07	Phenyx	9.19	1.43361e+06	993556	1.04614e+06	1.53516e+06	1.28289e+06	600541
P01620;P01622,P04206;P01623,P18135;P18136	4	6	6	FSGSGSGTDFTLTLSR	TMTsixplex_Nterm:::::::::::::::::	3	1860.94	1860.94	1250911	44.63	Phenyx	7.4	97765.9	75635.5	75069.7	106742	97491.3	65484.4
P01620;P01622,P04206;P01623,P18135;P18136	4	6	6	FSGSGSGTDFTLTLSR	TMTsixplex_Nterm:::::::::::::::::	2	1860.94	1860.94	3418942	44.33	Phenyx	9.39	155285	118935	124203	160157	147861	22211.3
P01620;P01622,P04206;P01623,P18135;P18136	4	6	6	FSGSGSGTDFTLTLSR	TMTsixplex_Nterm:::::::::::::::::	2	1860.94	1860.94	1	43.55	Phenyx	8.82	862357	687751	744771	872422	823681	144507
P01620;P01622,P04206;P01623,P18135;P18136	4	6	6	FSGSGSGTDFTLTLSR	TMTsixplex_Nterm:::::::::::::::::	3	1860.94	1860.94	1	44.08	Phenyx	8.81	972941	740107	760407	988210	902135	174835
P01620;P01622,P04206;P01623,P18135;P18136	4	6	6	FSGSGSGTDFTLTLSR	TMTsixplex_Nterm:::::::::::::::::	2	1860.94	1860.94	4072563	44.5	Phenyx	9.76	206560	163760	169494	221684	196196	27485.8
P01620;P01622,P04206;P01623,P18135;P18136	4	6	6	FSGSGSGTDFTLTLSR	TMTsixplex_Nterm:::::::::::::::::	2	1860.94	1860.94	3	43.95	Phenyx	9.82	1.21768e+06	921868	1.029e+06	1.28998e+06	1.28373e+06	164444
P01620;P01622,P04206;P01623,P18135;P18136	4	6	6	FSGSGSGTDFTLTLSR	TMTsixplex_Nterm:::::::::::::::::	2	1860.94	1860.94	2	44.38	Phenyx	9.25	700617	568404	583980	796226	717553	118704
P01620;P01622,P04206;P01623,P18135;P18136	4	6	6	FSGSGSGTDFTLTLSR	TMTsixplex_Nterm:::::::::::::::::	3	1860.94	1860.94	1	43.78	Phenyx	9.55	1.39849e+06	979769	776715	1.18784e+06	731146	1.0012e+06
P01620;P01622,P04206;P01623,P18135;P18136	4	6	6	FSGSGSGTDFTLTLSR	TMTsixplex_Nterm:::::::::::::::::	2	1860.94	1860.94	3	43.73	Phenyx	9.87	1.49912e+06	1.16373e+06	1.28439e+06	1.4906e+06	1.42976e+06	202529
P01620;P01622,P04206;P01623,P18135;P18136	4	6	6	FSGSGSGTDFTLTLSR	TMTsixplex_Nterm:::::::::::::::::	2	1860.94	1860.94	1	44.02	Phenyx	9.5	4.35851e+06	3.19842e+06	3.83951e+06	4.3737e+06	4.23311e+06	704852
P01620;P01623,P18135;P18136	3	4	4	LLLYGASSR	TMTsixplex_Nterm::::::::::	2	1207.71	1207.71	88019	58.35	Phenyx	4.9	2331.16	2111.63	2190.24	2087.08	2873.68	1278.6
P01620;P01623,P18135;P18136	3	4	4	LLLYGASSR	TMTsixplex_Nterm::::::::::	2	1207.71	1207.71	2622260	40.9	Phenyx	5.3	80456.6	77431.2	105203	49302.7	71842.9	23454.8
P01621	1	1	1	FSGSASGTDFTLTLSR	TMTsixplex_Nterm:::::::::::::::::	2	1874.96	1874.96	5271864	44.88	Phenyx	7.12	241239	291477	416779	219591	188839	72168.9
P01621;P18135;P18136	3	3	3	ASQSVSSSYLAWYQQK	TMTsixplex_Nterm::::::::::::::::TMTsixplex_K:	3	2290.2	2290.2	3723304	44.87	Phenyx	5.54	292297	217750	208723	356690	335083	214345
P01621;P18135;P18136	3	3	3	ASQSVSSSYLAWYQQKPGQAPR	TMTsixplex_Nterm::::::::::::::::TMTsixplex_K:::::::	3	2896.52	2896.52	6851879	41.97	Phenyx	7.77	98980.1	59412.6	69165	73327	154832	25898
P01621;P18135;P18136	3	3	3	ASQSVSSSYLAWYQQKPGQAPR	TMTsixplex_Nterm::::::::::::::::TMTsixplex_K:::::::	3	2896.52	2896.52	5616647	41.72	Phenyx	8.08	109166	73898.1	75957.5	70252.5	170195	24805.1
P01621;P18135;P18136	3	3	3	ASQSVSSSYLAWYQQKPGQAPR	TMTsixplex_Nterm::::::::::::::::TMTsixplex_K:::::::	4	2896.52	2896.52	3	41.9	Phenyx	5.5	2.94547e+06	1.8084e+06	1.68723e+06	1.76931e+06	4.16102e+06	528976
P01621;P18135;P18136	3	3	3	ASQSVSSSYLAWYQQKPGQAPR	TMTsixplex_Nterm::::::::::::::::TMTsixplex_K:::::::	4	2896.52	2896.52	2	41.77	Phenyx	5.3	2.78314e+06	1.68664e+06	1.69963e+06	1.64849e+06	3.99612e+06	614314
P01625,P06314,P06312,P06313	1	4	4	LLLYWASTR	TMTsixplex_Nterm::::::::::	2	1350.79	1350.79	723317	53.33	Phenyx	5.38	23581.1	23309.4	23979.8	29533.1	26181.5	12345.1
P01625,P06314,P06312,P06313	1	4	4	LLLYWASTR	TMTsixplex_Nterm::::::::::	3	1350.79	1350.79	675231	54.52	Phenyx	4.96	15908.3	15782.4	14223.3	19488	16641.3	4898.18
P01625,P06314,P06312,P06313	1	4	4	LLLYWASTR	TMTsixplex_Nterm::::::::::	2	1350.79	1350.79	1526088	54.38	Phenyx	6.56	32127.7	32975.3	32134.9	39901.2	33436.1	11175.7
P01625,P06314,P06312,P06313	1	4	4	LLLYWASTR	TMTsixplex_Nterm::::::::::	2	1350.79	1350.79	1393851	54.23	Phenyx	6.28	41749.7	42166.6	40376.1	55219.4	41263.9	18610
P01625,P06314,P06312,P06313	1	4	4	NYLAWYQQKPGQPPK	TMTsixplex_Nterm:::::::::TMTsixplex_K::::::TMTsixplex_K:	3	2504.42	2504.42	2	42.33	Phenyx	5.99	417125	260039	410349	747313	649682	196142
P01625,P06314,P06312,P06313	1	4	4	NYLAWYQQKPGQPPK	TMTsixplex_Nterm:::::::::TMTsixplex_K::::::TMTsixplex_K:	4	2504.42	2504.42	5527760	42.28	Phenyx	5.01	1.02949e+06	670465	1.02698e+06	1.63931e+06	1.41893e+06	524586
P01625,P06314,P06312,P06313	1	4	4	NYLAWYQQKPGQPPK	TMTsixplex_Nterm:::::::::TMTsixplex_K::::::TMTsixplex_K:	3	2504.42	2504.41	6	42.47	Phenyx	5.69	1.74502e+06	1.03136e+06	1.70692e+06	3.29024e+06	2.78873e+06	846823
P01625,P06314,P06312,P06313	1	4	4	NYLAWYQQKPGQPPK	TMTsixplex_Nterm:::::::::TMTsixplex_K::::::TMTsixplex_K:	3	2504.42	2504.42	8708491	42.67	Phenyx	5.3	146901	104810	167473	268143	243553	80725.6
P01625,P06314,P06312,P06313	1	4	4	NYLAWYQQKPGQPPK	TMTsixplex_Nterm:::::::::TMTsixplex_K::::::TMTsixplex_K:	3	2504.42	2504.42	2	42.57	Phenyx	6.09	454627	275829	421352	820761	720988	206081
P01625,P06314,P06312,P06313,P83593	1	5	5	NYLAWYQQK	TMTsixplex_Nterm:::::::::TMTsixplex_K:	2	1670.92	1670.92	3223716	45.05	Phenyx	5.22	151360	82787.2	165756	128651	103087	60985.5
P01625,P06314,P06313	1	3	3	DLVMTQSPDSLAVSLGER	TMTsixplex_Nterm:::::::::::::::::::	3	2146.11	2146.11	3	45.62	Phenyx	6.66	1.1023e+06	1.3408e+06	1.45643e+06	1.25733e+06	1.36066e+06	571848
P01714	1	1	1	LTCQGDSLR	TMTsixplex_Nterm:::Cys_CAM:::::::	2	1277.66	1277.66	4211331	29.8	Phenyx	5.07	140826	61175.6	102292	300901	268406	81317.8
P01714	1	1	1	LTCQGDSLR	TMTsixplex_Nterm:::Cys_CAM:::::::	2	1277.66	1277.66	1	29.47	Phenyx	5.39	277858	116266	199536	591932	537142	171037
P01714	1	1	1	LTCQGDSLR	TMTsixplex_Nterm:::Cys_CAM:::::::	2	1277.66	1277.66	289299	30.2	Phenyx	5.16	13410.3	7934.38	13925.9	23807	20442.5	9068.83
P01714	1	1	1	LTCQGDSLR	TMTsixplex_Nterm:::Cys_CAM:::::::	2	1277.66	1277.66	584899	29.97	Phenyx	5.39	21959.7	10466.7	17489.8	41259	41424.6	13019.1
P01714	1	1	1	LTCQGDSLR	TMTsixplex_Nterm:::Cys_CAM:::::::	2	1277.66	1277.66	4710763	29.25	Phenyx	5.88	176439	84920.4	130590	337867	302506	107564
P01714	1	1	1	SELTQDPAVSVALGQTVR	TMTsixplex_Nterm:::::::::::::::::::	2	2099.14	2099.14	1	41.98	Phenyx	8.63	1.1416e+06	478665	458868	2.37894e+06	2.79227e+06	677865
P01714	1	1	1	SELTQDPAVSVALGQTVR	TMTsixplex_Nterm:::::::::::::::::::	3	2099.14	2099.14	1	41.93	Phenyx	6.03	882852	865267	1.14206e+06	981273	1.25736e+06	429892
P01743	1	1	1	DTSTSTVYMELSSLR	TMTsixplex_Nterm::::::::::::::::	2	1917.96	1917.96	2	47.58	Phenyx	8.35	51036.7	150318	135197	157815	265465	89064.8
P01743	1	1	1	SEDTAVYYCAR	TMTsixplex_Nterm:::::::::Cys_CAM:::	3	1562.72	1562.72	3	30.82	Phenyx	6.39	1.16722e+06	1.45987e+06	1.33422e+06	1.40982e+06	1.72451e+06	1.2508e+06
P01743	1	1	1	SEDTAVYYCAR	TMTsixplex_Nterm:::::::::Cys_CAM:::	2	1562.72	1562.73	3	30.77	Phenyx	9.41	378582	700750	525258	703698	1.05051e+06	404681
P01743	1	1	1	SEDTAVYYCAR	TMTsixplex_Nterm:::::::::Cys_CAM:::	2	1562.72	1562.73	6623953	32.25	Phenyx	5.83	426268	336168	343507	398072	232716	280899
P01743	1	1	1	SEDTAVYYCAR	TMTsixplex_Nterm:::::::::Cys_CAM:::	2	1562.72	1562.72	7565704	31.15	Phenyx	5.63	183675	202918	209683	217586	234680	100966
P01763	1	1	1	NSLYLQMSSLR	TMTsixplex_Nterm::::::::::::	2	1539.83	1539.83	1840439	44.95	Phenyx	7.9	42074	23679.8	43527.2	40112.8	35006.5	9864.85
P01763;P01766	2	2	2	AEDTAVYYCAR	TMTsixplex_Nterm:::::::::Cys_CAM:::	2	1546.73	1546.73	8505414	36.23	Phenyx	5.05	486340	929463	611710	609948	474343	981568
P01763;P01766	2	2	2	AEDTAVYYCAR	TMTsixplex_Nterm:::::::::Cys_CAM:::	3	1546.73	1546.73	4	31.37	Phenyx	6.12	1.2029e+06	1.59826e+06	1.58092e+06	1.8097e+06	2.09733e+06	550331
P01763;P01766	2	2	2	AEDTAVYYCAR	TMTsixplex_Nterm:::::::::Cys_CAM:::	2	1546.73	1546.73	6	31.32	Phenyx	8.87	2.17489e+06	2.24549e+06	2.33995e+06	3.06861e+06	3.5713e+06	1.03763e+06
P01764	1	1	1	DNSKNTLYLQMNSLR	TMTsixplex_Nterm::::TMTsixplex_K::::::::::::	3	2254.22	2254.22	5862686	40.62	Phenyx	4.93	131285	68699.9	125875	215918	391888	71510.8
P01764	1	1	1	LSCAASGFTFSSYAMSWVR	TMTsixplex_Nterm:::Cys_CAM::::::::::::Oxidation_M:::::	3	2372.11	2372.11	212764	53.5	Phenyx	8.05	8878.69	5356.56	7944.46	6969.79	12071.1	5011.59
P01764	1	1	1	LSCAASGFTFSSYAMSWVR	TMTsixplex_Nterm:::Cys_CAM:::::::::::::::::	3	2356.12	2356.12	458285	57.37	Phenyx	8.27	19722	21313.3	21752.8	26936.8	35143.2	21864.5
P01764	1	1	1	NTLYLQMNSLR	TMTsixplex_Nterm:::::::Oxidation_M:::::	2	1596.85	1596.85	1673103	36.97	Phenyx	5.41	535511	195594	474025	729219	1.12274e+06	188022
P01764	1	1	1	NTLYLQMNSLR	TMTsixplex_Nterm::::::::::::	2	1580.86	1580.85	2193286	43.92	Phenyx	7.12	30836.3	13376.5	31227.6	43633.9	64745.4	11830
P01764	1	1	1	NTLYLQMNSLR	TMTsixplex_Nterm::::::::::::	3	1580.86	1580.86	3402010	43.97	Phenyx	5.93	249734	137295	201560	296462	398350	98839.5
P01764,P01765	1	2	2	AEDTAVYYCAK	TMTsixplex_Nterm:::::::::Cys_CAM::TMTsixplex_K:	2	1747.89	1747.89	4373043	34.53	Phenyx	7.82	89790.8	67591.8	86391.8	126177	123560	24784.3
P01764,P01765	1	2	2	AEDTAVYYCAK	TMTsixplex_Nterm:::::::::Cys_CAM::TMTsixplex_K:	3	1747.89	1747.89	5648718	34.53	Phenyx	5.56	514309	269234	963648	662092	380287	384823
P01764,P01765	1	2	2	AEDTAVYYCAK	TMTsixplex_Nterm:::::::::Cys_CAM::TMTsixplex_K:	2	1747.89	1747.89	1	35.25	Phenyx	7.77	161418	127410	163932	245590	238959	52332
P01764,P01765	1	2	2	EVQLLESGGGLVQPGGSLR	TMTsixplex_Nterm::::::::::::::::::::	2	2124.17	2124.17	1	44.6	Phenyx	7.51	393579	153160	295479	434655	695328	39220.6
P01764,P01765	1	2	2	EVQLLESGGGLVQPGGSLR	TMTsixplex_Nterm::::::::::::::::::::	3	2124.17	2124.17	1	45.03	Phenyx	8.28	1.41962e+06	1.60538e+06	1.57489e+06	1.50407e+06	1.87391e+06	791403
P01764,P01765	1	2	2	EVQLLESGGGLVQPGGSLR	TMTsixplex_Nterm::::::::::::::::::::	3	2124.17	2124.17	2998599	44.67	Phenyx	5.27	252550	248252	285728	259483	209873	156125
P01764,P01765	1	2	2	EVQLLESGGGLVQPGGSLR	TMTsixplex_Nterm::::::::::::::::::::	3	2124.17	2124.17	2	44.57	Phenyx	7.88	2.53523e+06	3.28783e+06	1.83783e+06	2.82847e+06	3.78081e+06	1.58905e+06
P01766	1	1	1	EVQLVESGGGLVQPGGSLR	TMTsixplex_Nterm::::::::::::::::::::	3	2110.16	2110.16	2	41.6	Phenyx	6.05	1.0396e+06	922383	1.25841e+06	1.27284e+06	1.24081e+06	532037
P01766	1	1	1	EVQLVESGGGLVQPGGSLR	TMTsixplex_Nterm::::::::::::::::::::	2	2110.16	2110.16	7493125	41.57	Phenyx	7.89	277779	297118	338050	334022	412546	101606
P01766	1	1	1	EVQLVESGGGLVQPGGSLR	TMTsixplex_Nterm::::::::::::::::::::	3	2110.16	2110.16	7059808	65.85	Phenyx	6.16	454696	497478	574051	471888	511501	244299
P01766	1	1	1	EVQLVESGGGLVQPGGSLR	TMTsixplex_Nterm::::::::::::::::::::	3	2110.16	2110.16	9149940	41.5	Phenyx	6.8	934931	1.10522e+06	1.44463e+06	513298	613389	755237
P01781	1	1	1	NSLYLQMNSLR	TMTsixplex_Nterm::::::::::::	2	1566.84	1566.84	2119109	43.48	Phenyx	7	36686.7	23403.2	32159.5	51484.1	61667.8	19730
P01781	1	1	1	NSLYLQMNSLR	TMTsixplex_Nterm::::::::::::	3	1566.84	1566.84	2509499	43.55	Phenyx	7.85	208689	95709.9	157510	278929	378415	96539.2
P01781	1	1	1	NSLYLQMNSLR	TMTsixplex_Nterm:::::::Oxidation_M:::::	2	1582.83	1582.84	2688639	36.5	Phenyx	6.44	789468	295193	594534	1.12909e+06	1.51211e+06	286497
P01781	1	1	1	NSLYLQMNSLR	TMTsixplex_Nterm::::::::::::	2	1566.84	1566.84	2156806	40.95	Phenyx	6.96	45649.7	21463.1	36875.3	30281.4	36946.5	8049.74
P01781	1	1	1	VEDTALYYCAR	TMTsixplex_Nterm:::::::::Cys_CAM:::	2	1588.78	1588.78	4794886	37.28	Phenyx	7.66	310130	348558	356521	257508	203982	289270
P01834	1	1	1	DSTYSLSSTLTLSK	TMTsixplex_Nterm::::::::::::::TMTsixplex_K:	2	1960.08	1960.08	9901049	44.68	Phenyx	7.32	209993	247721	252526	201642	213182	63965.9
P01834	1	1	1	DSTYSLSSTLTLSK	TMTsixplex_Nterm::::::::::::::TMTsixplex_K:	3	1960.08	1960.08	5659841	44.3	Phenyx	5.12	1.29218e+06	958506	1.10789e+06	1.45628e+06	1.34107e+06	1.27504e+06
P01834	1	1	1	DSTYSLSSTLTLSK	TMTsixplex_Nterm::::::::::::::TMTsixplex_K:	2	1960.08	1960.08	57819	68.22	Phenyx	7.47	987.227	1142.38	1057.22	848.153	963.044	235.078
P01834	1	1	1	DSTYSLSSTLTLSK	TMTsixplex_Nterm::::::::::::::TMTsixplex_K:	2	1960.08	1960.08	3446955	42.53	Phenyx	7.43	73092	82630.2	64063	67339.7	63015.6	17806.3
P01834	1	1	1	DSTYSLSSTLTLSK	TMTsixplex_Nterm::::::::::::::TMTsixplex_K:	3	1960.08	1960.08	1	44.93	Phenyx	5.79	2.75342e+06	3.69499e+06	3.82236e+06	2.63365e+06	2.38496e+06	1.83247e+06
P01834	1	1	1	DSTYSLSSTLTLSK	TMTsixplex_Nterm::::::::::::::TMTsixplex_K:	3	1960.08	1960.08	1	45.03	Phenyx	5.33	1.96637e+06	2.02816e+06	2.45035e+06	1.75403e+06	1.7377e+06	678943
P01834	1	1	1	DSTYSLSSTLTLSK	TMTsixplex_Nterm::::::::::::::TMTsixplex_K:	2	1960.08	1960.08	6599525	44.65	Phenyx	7.19	134150	164134	149814	126361	139378	42517.7
P01834	1	1	1	DSTYSLSSTLTLSK	TMTsixplex_Nterm::::::::::::::TMTsixplex_K:	2	1960.08	1960.08	3600056	44.35	Phenyx	7.34	126200	153590	152508	119777	135457	37153.3
P01834	1	1	1	DSTYSLSSTLTLSK	TMTsixplex_Nterm::::::::::::::TMTsixplex_K:	3	1960.08	1960.08	8334191	41.93	Phenyx	6.16	1.82169e+06	1.57619e+06	2.10744e+06	1.39179e+06	1.44016e+06	892318
P01834	1	1	1	DSTYSLSSTLTLSK	TMTsixplex_Nterm::::::::::::::TMTsixplex_K:	3	1960.08	1960.08	3810082	59.45	Phenyx	5.12	1.23709e+06	1.26292e+06	1.3739e+06	1.24505e+06	1.08017e+06	849766
P01834	1	1	1	DSTYSLSSTLTLSK	TMTsixplex_Nterm::::::::::::::TMTsixplex_K:	2	1960.08	1960.08	5596295	44.48	Phenyx	7.34	106211	130610	119975	109459	110306	30099.3
P01834	1	1	1	DSTYSLSSTLTLSK	TMTsixplex_Nterm::::::::::::::TMTsixplex_K:	2	1960.08	1960.08	7501850	44.67	Phenyx	7.53	152597	167740	165988	131892	149804	35785.9
P01834	1	1	1	DSTYSLSSTLTLSK	TMTsixplex_Nterm::::::::::::::TMTsixplex_K:	3	1960.08	1960.08	1	43.7	Phenyx	6.47	4.89541e+06	824435		469849	767447
P01834	1	1	1	DSTYSLSSTLTLSK	TMTsixplex_Nterm::::::::::::::TMTsixplex_K:	3	1960.08	1960.08	4602840	44.62	Phenyx	5.3	925701	824983	741198	993110	937563	462603
P01834	1	1	1	DSTYSLSSTLTLSK	TMTsixplex_Nterm::::::::::::::TMTsixplex_K:	2	1960.08	1960.08	2	44.45	Phenyx	7.02	663795	797907	808046	626512	686424	207159
P01834	1	1	1	DSTYSLSSTLTLSK	TMTsixplex_Nterm::::::::::::::TMTsixplex_K:	2	1960.08	1960.08	1	44.88	Phenyx	7.38	154483	177617	165529	140033	154159	45661.6
P01834	1	1	1	DSTYSLSSTLTLSK	TMTsixplex_Nterm::::::::::::::TMTsixplex_K:	2	1960.08	1960.08	3	43.7	Phenyx	7.08	918866	1.11081e+06	990028	825340	931540	250291
P01834	1	1	1	DSTYSLSSTLTLSK	TMTsixplex_Nterm::::::::::::::TMTsixplex_K:	2	1960.08	1960.08	1	43.75	Phenyx	7.62	283409	337840	331670	259667	276131	70527.1
P01834	1	1	1	DSTYSLSSTLTLSK	TMTsixplex_Nterm::::::::::::::TMTsixplex_K:	2	1960.08	1960.08	1	43.65	Phenyx	7.1	544794	639077	582387	520250	531320	128556
P01834	1	1	1	DSTYSLSSTLTLSK	TMTsixplex_Nterm::::::::::::::TMTsixplex_K:	2	1960.08	1960.08	1	44.55	Phenyx	7.07	218034	266056	246350	206670	228335	66711.1
P01834	1	1	1	DSTYSLSSTLTLSK	TMTsixplex_Nterm::::::::::::::TMTsixplex_K:	3	1960.08	1960.08	1	44.08	Phenyx	5.01	700738	964955	1.02901e+06	1.21497e+06	722486	1.08681e+06
P01834	1	1	1	DSTYSLSSTLTLSK	TMTsixplex_Nterm::::::::::::::TMTsixplex_K:	2	1960.08	1960.08	2	43.88	Phenyx	7.53	506164	608204	599018	455848	512448	140880
P01834	1	1	1	DSTYSLSSTLTLSK	TMTsixplex_Nterm::::::::::::::TMTsixplex_K:	2	1960.08	1960.08	3	44.4	Phenyx	7.3	562114	725385	660084	493613	595899	165324
P01834	1	1	1	DSTYSLSSTLTLSK	TMTsixplex_Nterm::::::::::::::TMTsixplex_K:	3	1960.08	1960.08	1	43.57	Phenyx	5.05	3.21281e+06	4.34375e+06	2.93601e+06	2.77982e+06	2.45519e+06	1.15086e+06
P01834	1	1	1	DSTYSLSSTLTLSK	TMTsixplex_Nterm::::::::::::::TMTsixplex_K:	2	1960.08	1960.08	1	44.38	Phenyx	6.9	418132	490605	480637	382853	427030	117152
P01834	1	1	1	DSTYSLSSTLTLSK	TMTsixplex_Nterm::::::::::::::TMTsixplex_K:	3	1960.08	1960.08	2	44.68	Phenyx	5.59	4.12995e+06	5.10405e+06	4.11385e+06	4.04508e+06	4.18503e+06	2.32056e+06
P01834	1	1	1	DSTYSLSSTLTLSK	TMTsixplex_Nterm::::::::::::::TMTsixplex_K:	2	1960.08	1960.08	5	44.32	Phenyx	6.93	1.1595e+06	1.41466e+06	1.26034e+06	999198	1.19679e+06	316737
P01834	1	1	1	DSTYSLSSTLTLSK	TMTsixplex_Nterm::::::::::::::TMTsixplex_K:	3	1960.08	1960.08	2065806	42.92	Phenyx	5.82	213360	216431	223482	196104	250239	92007.1
P01834	1	1	1	DSTYSLSSTLTLSK	TMTsixplex_Nterm::::::::::::::TMTsixplex_K:	2	1960.08	1960.08	9908169	44.58	Phenyx	7.55	215900	261940	265852	202265	220316	60319.3
P01834	1	1	1	DSTYSLSSTLTLSK	TMTsixplex_Nterm::::::::::::::TMTsixplex_K:	3	1960.08	1960.08	2703257	44.58	Phenyx	4.83	450061	416879	377030	426822	450456	273182
P01834	1	1	1	DSTYSLSSTLTLSK	TMTsixplex_Nterm::::::::::::::TMTsixplex_K:	2	1960.08	1960.08	3567746	42.8	Phenyx	7.29	111387	125355	100691	98364.6	93883.8	26729.8
P01834	1	1	1	DSTYSLSSTLTLSK	TMTsixplex_Nterm::::::::::::::TMTsixplex_K:	3	1960.08	1960.08	7530153	43.17	Phenyx	5.61	546608	691236	609525	588649	901215	296319
P01834	1	1	1	DSTYSLSSTLTLSK	TMTsixplex_Nterm::::::::::::::TMTsixplex_K:	2	1960.08	1960.08	8	44.05	Phenyx	7.63	1.68076e+06	1.90328e+06	2.08906e+06	1.53055e+06	1.70302e+06	432191
P01834	1	1	1	DSTYSLSSTLTLSK	TMTsixplex_Nterm::::::::::::::TMTsixplex_K:	3	1960.08	1960.08	497640	67.12	Phenyx	5.19	112518	131863	123126	100489	113848	32588.3
P01834	1	1	1	DSTYSLSSTLTLSK	TMTsixplex_Nterm::::::::::::::TMTsixplex_K:	3	1960.08	1960.08	3	43.78	Phenyx	5.09	1.13447e+07	6.12943e+06	6.18087e+06	4.9664e+06	5.70725e+06	984728
P01834	1	1	1	DSTYSLSSTLTLSK	TMTsixplex_Nterm::::::::::::::TMTsixplex_K:	3	1960.08	1960.08	3	44.6	Phenyx	4.8	5.77901e+06	6.51682e+06	6.34528e+06	5.1434e+06	5.84786e+06	1.02293e+06
P01834	1	1	1	DSTYSLSSTLTLSK	TMTsixplex_Nterm::::::::::::::TMTsixplex_K:	3	1960.08	1960.08	3162824	44.88	Phenyx	4.94	812169	1.07218e+06	690527	522918	444609	303930
P01834	1	1	1	DSTYSLSSTLTLSK	TMTsixplex_Nterm::::::::::::::TMTsixplex_K:	2	1960.08	1960.08	29069	69.02	Phenyx	6.96	577.974	701.105	607.08	534.525	576.727	132.456
P01834	1	1	1	DSTYSLSSTLTLSK	TMTsixplex_Nterm::::::::::::::TMTsixplex_K:	3	1960.08	1960.08	3745943	42.75	Phenyx	6.14	735247	626018	743389	706351	649060	502683
P01834	1	1	1	DSTYSLSSTLTLSK	TMTsixplex_Nterm::::::::::::::TMTsixplex_K:	2	1960.08	1960.08	7048255	44.13	Phenyx	6.99	179668	215148	200280	173355	178660	52607.8
P01834	1	1	1	DSTYSLSSTLTLSK	TMTsixplex_Nterm::::::::::::::TMTsixplex_K:	2	1960.08	1960.08	8988284	44.43	Phenyx	7.37	188135	223414	215869	184844	192300	52101.1
P01834	1	1	1	DSTYSLSSTLTLSK	TMTsixplex_Nterm::::::::::::::TMTsixplex_K:	2	1960.08	1960.08	2	44	Phenyx	7.21	704966	833050	795608	647226	732031	189485
P01834	1	1	1	DSTYSLSSTLTLSK	TMTsixplex_Nterm::::::::::::::TMTsixplex_K:	2	1960.08	1960.08	5283	78.43	Phenyx	6.03	132.456	150.446	235.63	113.399	158.611
P01834	1	1	1	DSTYSLSSTLTLSK	TMTsixplex_Nterm::::::::::::::TMTsixplex_K:	3	1960.08	1960.08	9235998	59.4	Phenyx	5.2	1.85829e+06	1.82673e+06	1.55028e+06	1.38472e+06	1.63309e+06	609090
P01834	1	1	1	DSTYSLSSTLTLSK	TMTsixplex_Nterm::::::::::::::TMTsixplex_K:	3	1960.08	1960.08	8025256	45.02	Phenyx	4.9	2.31558e+06	1.55821e+06	1.81105e+06	1.82284e+06	1.56508e+06	1.35436e+06
P01834	1	1	1	DSTYSLSSTLTLSK	TMTsixplex_Nterm::::::::::::::TMTsixplex_K:	3	1960.08	1960.08	6329805	42.78	Phenyx	6.78	939588	1.06029e+06	765266	850227	605300	507832
P01834	1	1	1	DSTYSLSSTLTLSK	TMTsixplex_Nterm::::::::::::::TMTsixplex_K:	3	1960.08	1960.08	4617460	44.7	Phenyx	4.78	883999	1.11753e+06	657087	699066	631248	418060
P01834	1	1	1	DSTYSLSSTLTLSK	TMTsixplex_Nterm::::::::::::::TMTsixplex_K:	3	1960.08	1960.08	1	44.82	Phenyx	5.07	3.48221e+06	3.53321e+06	2.56821e+06	2.62195e+06	2.61549e+06	1.19903e+06
P01834	1	1	1	HKVYACEVTHQGLSSPVTK	TMTsixplex_Nterm::TMTsixplex_K::::Cys_CAM:::::::::::::TMTsixplex_K:	3	2827.56	2827.56	5305467	30.4	Phenyx	7.24	154041	556031	277687	356037	365059	49517.6
P01834	1	1	1	HKVYACEVTHQGLSSPVTK	TMTsixplex_Nterm::TMTsixplex_K::::Cys_CAM:::::::::::::TMTsixplex_K:	3	2827.56	2827.56	1	30.12	Phenyx	7.4	283184	1.05978e+06	478609	618782	629109	96227.3
P01834	1	1	1	HKVYACEVTHQGLSSPVTK	TMTsixplex_Nterm::TMTsixplex_K::::Cys_CAM:::::::::::::TMTsixplex_K:	3	2827.56	2827.56	1	30.27	Phenyx	7.2	206495	763848	359507	455275	494998	67747.7
P01834	1	1	1	HKVYACEVTHQGLSSPVTK	TMTsixplex_Nterm::TMTsixplex_K::::Cys_CAM:::::::::::::TMTsixplex_K:	3	2827.56	2827.56	4869430	30.45	Phenyx	7.05	106097	396177	191146	241293	263077	37333.1
P01834	1	1	1	HKVYACEVTHQGLSSPVTK	TMTsixplex_Nterm::TMTsixplex_K::::Cys_CAM:::::::::::::TMTsixplex_K:	4	2827.56	2827.56	1	30.12	Phenyx	4.81	6.67249e+06	2.27209e+07	1.0473e+07	1.27638e+07	1.37321e+07	2.21892e+06
P01834	1	1	1	HKVYACEVTHQGLSSPVTK	TMTsixplex_Nterm::TMTsixplex_K::::Cys_CAM:::::::::::::TMTsixplex_K:	4	2827.56	2827.56	2988272	30.68	Phenyx	4.85	268072	390023	244816	280698	265954	92978.1
P01834	1	1	1	SFNRGEC	TMTsixplex_Nterm:::::::Cys_CAM:	2	1097.51	1097.51	616672	24.12	Phenyx	4.69	43686.5	47990.7	45913.5	41604.2	45124.6	12386
P01834	1	1	1	SGTASVVCLLNNFYPR	TMTsixplex_Nterm::::::::Cys_CAM:::::::::	3	2026.05	2026.05	1028559	57.88	Phenyx	6.27	146568	158280	156282	181562	191439	109677
P01834	1	1	1	SGTASVVCLLNNFYPR	TMTsixplex_Nterm::::::::Cys_CAM:::::::::	4	2026.05	2026.05	502771	55.77	Phenyx	5.71	28374.7	26659.8	32067.7	33635	30466.6	18868.7
P01834	1	1	1	SGTASVVCLLNNFYPR	TMTsixplex_Nterm::::::::Cys_CAM:::::::::	2	2026.05	2026.05	1667477	56.65	Phenyx	8.84	19492.2	22331.5	28449	25424.9	29247.4	7522.26
P01834	1	1	1	SGTASVVCLLNNFYPR	TMTsixplex_Nterm::::::::Cys_CAM:::::::::	2	2026.05	2026.05	2	55.8	Phenyx	8.99	321233	316190	435273	361731	414233	111776
P01834	1	1	1	SGTASVVCLLNNFYPR	TMTsixplex_Nterm::::::::Cys_CAM:::::::::	3	2026.05	2026.05	1816345	54.88	Phenyx	7.29	291469	319899	335919	358283	341426	104766
P01834	1	1	1	SGTASVVCLLNNFYPR	TMTsixplex_Nterm::::::::Cys_CAM:::::::::	2	2026.05	2026.05	1	55.68	Phenyx	8.78	222112	250422	297510	272351	298520	72388.7
P01834	1	1	1	SGTASVVCLLNNFYPR	TMTsixplex_Nterm::::::::Cys_CAM:::::::::	3	2026.05	2026.05	5	56.42	Phenyx	6.49	7.85227e+06	7.98574e+06	9.62498e+06	9.56536e+06	1.044e+07	1.95664e+06
P01834	1	1	1	SGTASVVCLLNNFYPR	TMTsixplex_Nterm::::::::Cys_CAM:::::::::	2	2026.05	2026.05	2	55.93	Phenyx	8.78	351261	401109	562549	437063	479854	112413
P01834	1	1	1	SGTASVVCLLNNFYPR	TMTsixplex_Nterm::::::::Cys_CAM:::::::::	2	2026.05	2026.05	1	56.45	Phenyx	9.02	109405	127043	164904	140700	166385	32368.2
P01834	1	1	1	SGTASVVCLLNNFYPR	TMTsixplex_Nterm::::::::Cys_CAM:::::::::	3	2026.05	2026.05	34997	60.22	Phenyx	5.3	6149.43	6696.05	14493.8	7166.58	6434.92	3894.36
P01834	1	1	1	SGTASVVCLLNNFYPR	TMTsixplex_Nterm::::::::Cys_CAM:::::::::	3	2026.05	2026.05	669280	53.57	Phenyx	6.99	120243	116673	128979	161373	111663	62132.4
P01834	1	1	1	SGTASVVCLLNNFYPR	TMTsixplex_Nterm::::::::Cys_CAM:::::::::	3	2026.05	2026.05	179159	59.05	Phenyx	6.06	42309.3	29232.1	39366.5	36894.3	31709.4	25481.3
P01834	1	1	1	SGTASVVCLLNNFYPR	TMTsixplex_Nterm::::::::Cys_CAM:::::::::	3	2026.05	2026.05	184215	58.25	Phenyx	6.09	40315.8	40528.5	54580.5	50479.3	44939.7	29184.8
P01834	1	1	1	SGTASVVCLLNNFYPR	TMTsixplex_Nterm::::::::Cys_CAM:::::::::	2	2026.05	2026.05	193087	56.83	Phenyx	8.13	4299.13	4859	6307.7	5668.24	5658.14	1842.68
P01834	1	1	1	SGTASVVCLLNNFYPR	TMTsixplex_Nterm::::::::Cys_CAM:::::::::	2	2026.05	2026.05	1667813	55.25	Phenyx	8.74	28734.7	30213	38318.6	33838.7	38336.3	9567.96
P01834	1	1	1	SGTASVVCLLNNFYPR	TMTsixplex_Nterm::::::::Cys_CAM:::::::::	2	2026.05	2026.05	1204515	55.18	Phenyx	9.07	26357.6	27999.4	32949.9	31484.2	34765.3	8067.25
P01834	1	1	1	SGTASVVCLLNNFYPR	TMTsixplex_Nterm::::::::Cys_CAM:::::::::	3	2026.05	2026.05	5	55.67	Phenyx	6.53	1.13033e+07	1.16393e+07	1.42754e+07	1.31608e+07	1.54565e+07	3.31185e+06
P01834	1	1	1	SGTASVVCLLNNFYPR	TMTsixplex_Nterm::::::::Cys_CAM:::::::::	3	2026.05	2026.05	1455915	57.2	Phenyx	7.26	183173	206099	269765	218721	246717	90625.9
P01834	1	1	1	SGTASVVCLLNNFYPR	TMTsixplex_Nterm::::::::Cys_CAM:::::::::	3	2026.05	2026.05	242687	55.92	Phenyx	4.85	36156	44084.8	49068.6	47150.6	47832	39427.7
P01834	1	1	1	TVAAPSVFLFPPSDEQLK	TMTsixplex_Nterm::::::::::::::::::TMTsixplex_K:	2	2403.35	2403.34	1	51.93	Phenyx	6.4	1.58868e+06	1.8037e+06	1.70696e+06	1.69129e+06	1.77003e+06	449686
P01834	1	1	1	TVAAPSVFLFPPSDEQLK	TMTsixplex_Nterm::::::::::::::::::TMTsixplex_K:	2	2403.35	2403.34	1	51.87	Phenyx	6.65	1.60444e+06	2.09819e+06	1.90837e+06	1.6578e+06	1.98098e+06	478037
P01834	1	1	1	TVAAPSVFLFPPSDEQLK	TMTsixplex_Nterm::::::::::::::::::TMTsixplex_K:	2	2403.35	2403.35	2	51.55	Phenyx	6.19	2.00128e+06	2.2946e+06	2.22999e+06	2.15116e+06	2.16251e+06	560756
P01834	1	1	1	TVAAPSVFLFPPSDEQLK	TMTsixplex_Nterm::::::::::::::::::TMTsixplex_K:	2	2403.35	2403.35	9	50.77	Phenyx	6.35	6.47864e+06	7.89164e+06	7.94102e+06	7.37016e+06	7.60791e+06	2.10398e+06
P01834	1	1	1	TVAAPSVFLFPPSDEQLK	TMTsixplex_Nterm::::::::::::::::::TMTsixplex_K:	2	2403.35	2403.35	5	50.97	Phenyx	6.28	4.4023e+06	5.06529e+06	5.04824e+06	4.6501e+06	4.98786e+06	1.2962e+06
P01834	1	1	1	TVAAPSVFLFPPSDEQLK	TMTsixplex_Nterm::::::::::::::::::TMTsixplex_K:	2	2403.35	2403.35	4	52.4	Phenyx	6.35	2.89623e+06	3.30196e+06	2.99989e+06	2.98477e+06	3.17779e+06	920328
P01834	1	1	1	TVAAPSVFLFPPSDEQLK	TMTsixplex_Nterm::::::::::::::::::TMTsixplex_K:	3	2403.35	2403.35	43416	73.65	Phenyx	4.73	7968.99	5687.43		9428.59	6909.72	5827.02
P01834	1	1	1	TVAAPSVFLFPPSDEQLK	TMTsixplex_Nterm::::::::::::::::::TMTsixplex_K:	2	2403.35	2403.35	3	52.12	Phenyx	6.61	3.77393e+06	4.40822e+06	4.44277e+06	3.86942e+06	4.16333e+06	981882
P01834	1	1	1	TVAAPSVFLFPPSDEQLK	TMTsixplex_Nterm::::::::::::::::::TMTsixplex_K:	2	2403.35	2403.35	4	51.1	Phenyx	6.45	3.67415e+06	4.29952e+06	4.30094e+06	4.25199e+06	4.0666e+06	1.24571e+06
P01834	1	1	1	TVAAPSVFLFPPSDEQLK	TMTsixplex_Nterm::::::::::::::::::TMTsixplex_K:	3	2403.35	2403.34	3	50.03	Phenyx	4.79	8.33167e+06	1.06194e+07	1.12033e+07	9.05618e+06	9.73604e+06	3.46962e+06
P01834	1	1	1	VDNALQSGNSQESVTEQDSK	TMTsixplex_Nterm::::::::::::::::::::TMTsixplex_K:	3	2593.29	2593.29	1	31.97	Phenyx	8.37	617703	642205	319353	562539	599916	193859
P01834	1	1	1	VDNALQSGNSQESVTEQDSK	TMTsixplex_Nterm::::::::::::::::::::TMTsixplex_K:	2	2593.29	2593.29	1	31.9	Phenyx	6.89	147608	196555	147703	150817	171209	37047.9
P01834	1	1	1	VDNALQSGNSQESVTEQDSKDSTYSLSSTLTLSK	TMTsixplex_Nterm::::::::::::::::::::TMTsixplex_K::::::::::::::TMTsixplex_K:	5	4306.19	4306.19	905505	44.77	Phenyx	4.81	60731.7	58531.6	72069	70650.5	65495.3	44302.9
P01834	1	1	1	VDNALQSGNSQESVTEQDSKDSTYSLSSTLTLSK	TMTsixplex_Nterm::::::::::::::::::::TMTsixplex_K::::::::::::::TMTsixplex_K:	4	4306.19	4306.19	1	44.82	Phenyx	4.74	349927	523185	419381	370921	506972	177752
P01834	1	1	1	VDNALQSGNSQESVTEQDSKDSTYSLSSTLTLSK	TMTsixplex_Nterm::::::::::::::::::::TMTsixplex_K::::::::::::::TMTsixplex_K:	4	4306.19	4306.19	4081124	42.55	Phenyx	5.85	184710	229859	165963	165734	159479
P01834	1	1	1	VYACEVTHQGLSSPVTK	TMTsixplex_Nterm::::Cys_CAM:::::::::::::TMTsixplex_K:	2	2333.24	2333.25	2	35.55	Phenyx	7.04	230112	1.19538e+06	511630	592510	589130	87004.6
P01834	1	1	1	VYACEVTHQGLSSPVTK	TMTsixplex_Nterm::::Cys_CAM:::::::::::::TMTsixplex_K:	3	2333.24	2333.24	1087607	36.67	Phenyx	6.6	42554.3	97286.8	59864.1	91070.8	94538.2	17040.2
P01834	1	1	1	VYACEVTHQGLSSPVTK	TMTsixplex_Nterm::::Cys_CAM:::::::::::::TMTsixplex_K:	2	2333.24	2333.25	1	35.97	Phenyx	7.39	128004	641337	223121	343241	319608	42127.1
P01834	1	1	1	VYACEVTHQGLSSPVTK	TMTsixplex_Nterm::::Cys_CAM:::::::::::::TMTsixplex_K:	3	2333.24	2333.24	2450125	36.62	Phenyx	6.92	111315	355503	204474	154007	232351	30780.4
P01834	1	1	1	VYACEVTHQGLSSPVTK	TMTsixplex_Nterm::::Cys_CAM:::::::::::::TMTsixplex_K:	3	2333.24	2333.24	3	36.15	Phenyx	6.61	1.1673e+07	5.9805e+07	2.62978e+07	2.86993e+07	2.99408e+07	3.74831e+06
P01834	1	1	1	VYACEVTHQGLSSPVTK	TMTsixplex_Nterm::::Cys_CAM:::::::::::::TMTsixplex_K:	3	2333.24	2333.25	3	34.65	Phenyx	8.18	937430	1.0996e+06	1.06275e+06	2.01687e+06	2.08731e+06	258765
P01834	1	1	1	VYACEVTHQGLSSPVTK	TMTsixplex_Nterm::::Cys_CAM:::::::::::::TMTsixplex_K:	3	2333.24	2333.24	1148717	36.55	Phenyx	6.87	43835	32108	40526.1	90228.7	79652.8	17040.3
P01834	1	1	1	VYACEVTHQGLSSPVTK	TMTsixplex_Nterm::::Cys_CAM:::::::::::::TMTsixplex_K:	2	2333.24	2333.25	1	35.88	Phenyx	7.9	184950	934701	382880	470959	434086	45605.4
P01834	1	1	1	VYACEVTHQGLSSPVTK	TMTsixplex_Nterm::::Cys_CAM:::::::::::::TMTsixplex_K:	3	2333.24	2333.25	4260733	36.62	Phenyx	6.47	121529	427027	200879	228646	221245	59375.3
P01834	1	1	1	VYACEVTHQGLSSPVTK	TMTsixplex_Nterm::::Cys_CAM:::::::::::::TMTsixplex_K:	3	2333.24	2333.25	1	35.28	Phenyx	6.2	319487	1.68965e+06	720441	755140	672513	109153
P01834	1	1	1	VYACEVTHQGLSSPVTK	TMTsixplex_Nterm::::Cys_CAM:::::::::::::TMTsixplex_K:	3	2333.24	2333.24	1	36.67	Phenyx	7.07	438141	1.41068e+06	768009	625066	900992	103863
P01857	1	1	1	EPQVYTLPPSRDELTK	TMTsixplex_Nterm::::::::::::::::TMTsixplex_K:	3	2330.29	2330.29	6	39.6	Phenyx	5.63	4.24149e+06	4.48725e+06	4.87296e+06	5.16853e+06	5.36888e+06	2.11516e+06
P01857	1	1	1	EPQVYTLPPSRDELTK	TMTsixplex_Nterm::::::::::::::::TMTsixplex_K:	3	2330.29	2330.29	3	37.22	Phenyx	7.42	3.24052e+07	3.30151e+07	3.96712e+07	3.79512e+07	4.04472e+07	1.72855e+07
P01857	1	1	1	EPQVYTLPPSRDELTK	TMTsixplex_Nterm::::::::::::::::TMTsixplex_K:	3	2330.29	2330.29	1	36.45	Phenyx	7.04	1.36559e+06	1.38487e+06	1.61386e+06	1.55841e+06	1.59367e+06	744250
P01857	1	1	1	EPQVYTLPPSRDELTK	TMTsixplex_Nterm::::::::::::::::TMTsixplex_K:	3	2330.29	2330.29	7	39.73	Phenyx	5.83	4.34776e+06	4.40956e+06	4.96583e+06	5.35058e+06	5.1123e+06	2.25478e+06
P01857	1	1	1	EPQVYTLPPSRDELTK	TMTsixplex_Nterm::::::::::::::::TMTsixplex_K:	3	2330.29	2330.29	8	38.45	Phenyx	5.88	5.47204e+06	5.86757e+06	7.08662e+06	6.74497e+06	6.98722e+06	3.06725e+06
P01857	1	1	1	EPQVYTLPPSRDELTK	TMTsixplex_Nterm::::::::::::::::TMTsixplex_K:	3	2330.29	2330.29	8	40.97	Phenyx	6.76	4.02285e+06	4.2878e+06	4.93375e+06	5.25087e+06	5.20592e+06	2.37098e+06
P01857	1	1	1	EPQVYTLPPSRDELTK	TMTsixplex_Nterm::::::::::::::::TMTsixplex_K:	3	2330.29	2330.29	7	39.28	Phenyx	5.95	4.21217e+06	5.53779e+06	6.15946e+06	5.52821e+06	5.29916e+06	2.94378e+06
P01857	1	1	1	EPQVYTLPPSRDELTK	TMTsixplex_Nterm::::::::::::::::TMTsixplex_K:	3	2330.29	2330.29	1	37.93	Phenyx	6.31	6.06674e+06	6.47206e+06	7.35673e+06	7.67203e+06	7.64812e+06	3.13881e+06
P01857	1	1	1	EPQVYTLPPSRDELTK	TMTsixplex_Nterm::::::::::::::::TMTsixplex_K:	3	2330.29	2330.29	6	39.88	Phenyx	7.12	3.03171e+06	3.06174e+06	3.72865e+06	3.54705e+06	3.81547e+06	1.47657e+06
P01857	1	1	1	EPQVYTLPPSRDELTK	TMTsixplex_Nterm::::::::::::::::TMTsixplex_K:	3	2330.29	2330.29	7	39.5	Phenyx	6.55	3.46117e+06	3.62736e+06	4.29619e+06	4.20042e+06	4.45388e+06	1.91121e+06
P01857	1	1	1	EPQVYTLPPSRDELTK	TMTsixplex_Nterm::::::::::::::::TMTsixplex_K:	3	2330.29	2330.29	7	40.22	Phenyx	6.29	3.65274e+06	3.75522e+06	4.47556e+06	4.61139e+06	4.75274e+06	2.06909e+06
P01857	1	1	1	EPQVYTLPPSRDELTK	TMTsixplex_Nterm::::::::::::::::TMTsixplex_K:	3	2330.29	2330.29	40738	0.33	Phenyx	6.18	11684.9	12116.5	12668.5	14809.9	14234.6	7071.42
P01857	1	1	1	FNWYVDGVEVHNAK	TMTsixplex_Nterm::::::::::::::TMTsixplex_K:	2	2135.12	2135.12	2	44.37	Phenyx	7.29	633517	590415	916770	737207	1.08147e+06	381570
P01857	1	1	1	FNWYVDGVEVHNAK	TMTsixplex_Nterm::::::::::::::TMTsixplex_K:	3	2135.12	2135.12	3739436	59.3	Phenyx	7.07	201500	239190	301291	251866	311434	155068
P01857	1	1	1	FNWYVDGVEVHNAK	TMTsixplex_Nterm::::::::::::::TMTsixplex_K:	4	2135.12	2135.12	2	44.45	Phenyx	4.8	4.50032e+06	4.12501e+06	5.92179e+06	5.01929e+06	6.82252e+06	2.70963e+06
P01857	1	1	1	FNWYVDGVEVHNAK	TMTsixplex_Nterm::::::::::::::TMTsixplex_K:	2	2135.12	2135.12	1	43.65	Phenyx	7.12	832105	743328	1.07754e+06	948116	1.21285e+06	466288
P01857	1	1	1	FNWYVDGVEVHNAK	TMTsixplex_Nterm::::::::::::::TMTsixplex_K:	3	2135.12	2135.12	5051824	44.53	Phenyx	6.98	188200	164893	264545	222181	290677	111519
P01857	1	1	1	FNWYVDGVEVHNAK	TMTsixplex_Nterm::::::::::::::TMTsixplex_K:	3	2135.12	2135.12	950686	53.5	Phenyx	6.99	51719.3	52509.2	69818.8	57329.6	79141.7	31722
P01857	1	1	1	FNWYVDGVEVHNAK	TMTsixplex_Nterm::::::::::::::TMTsixplex_K:	3	2135.12	2135.12	3236210	45.65	Phenyx	7.22	159888	166930	210878	194170	209510	127387
P01857	1	1	1	FNWYVDGVEVHNAK	TMTsixplex_Nterm::::::::::::::TMTsixplex_K:	2	2135.12	2135.12	8617358	44.8	Phenyx	7.37	229765	211713	340185	266569	387245	141488
P01857	1	1	1	FNWYVDGVEVHNAK	TMTsixplex_Nterm::::::::::::::TMTsixplex_K:	2	2135.12	2135.12	2	44.25	Phenyx	7.34	963142	893111	1.33321e+06	1.05605e+06	1.57897e+06	559186
P01857	1	1	1	FNWYVDGVEVHNAK	TMTsixplex_Nterm::::::::::::::TMTsixplex_K:	3	2135.12	2135.12	511241	61.82	Phenyx	6.78	24607.2	23575.2	33713.4	26538.2	37716.3	15441.9
P01857	1	1	1	FNWYVDGVEVHNAK	TMTsixplex_Nterm::::::::::::::TMTsixplex_K:	3	2135.12	2135.12	32325	76.23	Phenyx	5.92	3294.07	2902.4	3900.79	3500.78	5088.06	2067.18
P01857	1	1	1	FNWYVDGVEVHNAK	TMTsixplex_Nterm::::::::::::::TMTsixplex_K:	3	2135.12	2135.12	34930	2.82	Phenyx	7.84	1328.83	1317.78	1560.62	1671.47	2203	1017.98
P01857	1	1	1	FNWYVDGVEVHNAK	TMTsixplex_Nterm::::::::::::::TMTsixplex_K:	3	2135.12	2135.12	7791703	53.93	Phenyx	7.22	349803	346705	476039	385856	558487	207910
P01857	1	1	1	FNWYVDGVEVHNAK	TMTsixplex_Nterm::::::::::::::TMTsixplex_K:	3	2135.12	2135.12	6253459	45.13	Phenyx	5.62	221152	198612	314051	291318	312497	335967
P01857	1	1	1	FNWYVDGVEVHNAK	TMTsixplex_Nterm::::::::::::::TMTsixplex_K:	3	2135.12	2135.12	7714188	53.72	Phenyx	6.76	218324	238973	310066	263024	395304	146789
P01857	1	1	1	FNWYVDGVEVHNAK	TMTsixplex_Nterm::::::::::::::TMTsixplex_K:	2	2135.12	2135.12	1	44.12	Phenyx	7.24	652104	615646	857377	723310	1.02548e+06	393164
P01857	1	1	1	FNWYVDGVEVHNAK	TMTsixplex_Nterm::::::::::::::TMTsixplex_K:	3	2135.12	2135.12	3722488	44.83	Phenyx	6.2	128970	105488	157475	147845	197433	85436.5
P01857	1	1	1	FNWYVDGVEVHNAK	TMTsixplex_Nterm::::::::::::::TMTsixplex_K:	3	2135.12	2135.12	5474418	46.35	Phenyx	4.99	49438.2	51863.9	57513.4	46542.1	67454	31915.6
P01857	1	1	1	FNWYVDGVEVHNAK	TMTsixplex_Nterm::::::::::::::TMTsixplex_K:	3	2135.12	2135.12	2	44.77	Phenyx	6.3	1.22249e+07	1.14727e+07	1.81332e+07	1.4503e+07	2.01528e+07	7.88417e+06
P01857	1	1	1	FNWYVDGVEVHNAK	TMTsixplex_Nterm::::::::::::::TMTsixplex_K:	3	2135.12	2135.12	776347	0.43	Phenyx	6.18	18097.3	16032.7	26232.4	20836.9	27562.7	10528.3
P01857	1	1	1	FNWYVDGVEVHNAK	TMTsixplex_Nterm::::::::::::::TMTsixplex_K:	3	2135.12	2135.12	6815	78.33	Phenyx	6.05	1684.08	1483	2601.61	1809.68	2484.92	923.361
P01857	1	1	1	FNWYVDGVEVHNAK	TMTsixplex_Nterm::::::::::::::TMTsixplex_K:	3	2135.12	2135.12	37830	67.83	Phenyx	5.7	2613.77	2925.75	2618.16	3255.44	3800.22	1635.99
P01857	1	1	1	FNWYVDGVEVHNAK	TMTsixplex_Nterm::::::::::::::TMTsixplex_K:	3	2135.12	2135.12	22072	2.68	Phenyx	5.88	499.953	519.026	759.097	634.583	911.01	327.567
P01857	1	1	1	FNWYVDGVEVHNAK	TMTsixplex_Nterm::::::::::::::TMTsixplex_K:	3	2135.12	2135.12	9183	1.3	Phenyx	5.55	397.012	326.165	447.941	376.259	594.193	180.075
P01857	1	1	1	FNWYVDGVEVHNAK	TMTsixplex_Nterm::::::::::::::TMTsixplex_K:	3	2135.12	2135.12	1012136	67.15	Phenyx	4.81	16181.7	15826.1	17401.7	19283.2	21059.7	9635.32
P01857	1	1	1	FNWYVDGVEVHNAK	TMTsixplex_Nterm::::::::::::::TMTsixplex_K:	2	2135.12	2135.12	4	44.22	Phenyx	6.96	1.39586e+06	1.28807e+06	1.8595e+06	1.71228e+06	2.35116e+06	876432
P01857	1	1	1	FNWYVDGVEVHNAK	TMTsixplex_Nterm::::::::::::::TMTsixplex_K:	3	2135.12	2135.12	3	44	Phenyx	7.16	1.74112e+06	1.47409e+06	2.02356e+06	1.92362e+06	2.31955e+06	992166
P01857	1	1	1	FNWYVDGVEVHNAK	TMTsixplex_Nterm::::::::::::::TMTsixplex_K:	3	2135.12	2135.12	40430	68.58	Phenyx	5.45	2129.03	1901.31	2602.11	2551.73	2993.99	1178.16
P01857	1	1	1	FNWYVDGVEVHNAK	TMTsixplex_Nterm::::::::::::::TMTsixplex_K:	3	2135.12	2135.12	1876861	45.1	Phenyx	6.21	105264	98233.4	142316	115342	154582	65153.6
P01857	1	1	1	FNWYVDGVEVHNAK	TMTsixplex_Nterm::::::::::::::TMTsixplex_K:	3	2135.12	2135.12	424975	0.4	Phenyx	6.33	8291.75	7743.05	11039.1	9212.41	12789.7	4948.43
P01857	1	1	1	FNWYVDGVEVHNAK	TMTsixplex_Nterm::::::::::::::TMTsixplex_K:	3	2135.12	2135.12	6287875	45.18	Phenyx	6.19	239284	264413	409121	425141	408965	514749
P01857	1	1	1	FNWYVDGVEVHNAK	TMTsixplex_Nterm::::::::::::::TMTsixplex_K:	3	2135.12	2135.12	4407870	43.38	Phenyx	6.74	168268	156142	191686	200444	228480	106203
P01857	1	1	1	FNWYVDGVEVHNAK	TMTsixplex_Nterm::::::::::::::TMTsixplex_K:	2	2135.12	2135.12	2	44.45	Phenyx	7.07	567260	574713	823947	666459	953737	367764
P01857	1	1	1	FNWYVDGVEVHNAK	TMTsixplex_Nterm::::::::::::::TMTsixplex_K:	2	2135.12	2135.12	1	44.67	Phenyx	7.54	495662	444068	653952	587421	778943	330035
P01857	1	1	1	FNWYVDGVEVHNAK	TMTsixplex_Nterm::::::::::::::TMTsixplex_K:	3	2135.12	2135.12	5698715	53.67	Phenyx	6.37	220359	219290	308992	247983	379662	154044
P01857	1	1	1	FNWYVDGVEVHNAK	TMTsixplex_Nterm::::::::::::::TMTsixplex_K:	3	2135.12	2135.12	11614	77.53	Phenyx	5.4	7894.87	7276.78	8801.49	8892.05	11260	5239.6
P01857	1	1	1	FNWYVDGVEVHNAK	TMTsixplex_Nterm::::::::::::::TMTsixplex_K:	2	2135.12	2135.12	2	44.3	Phenyx	6.99	690788	694158	897033	817752	1.16051e+06	448297
P01857	1	1	1	FNWYVDGVEVHNAK	TMTsixplex_Nterm::::::::::::::TMTsixplex_K:	3	2135.12	2135.12	1	45.78	Phenyx	7.24	476952	425183	553366	534518	661345	262350
P01857	1	1	1	GPSVFPLAPSSK	TMTsixplex_Nterm::::::::::::TMTsixplex_K:	2	1643.96	1643.96	1756263	43.38	Phenyx	5.75	78013.2	83471.6	98707.2	104319	99698.3	43313.8
P01857	1	1	1	GPSVFPLAPSSK	TMTsixplex_Nterm::::::::::::TMTsixplex_K:	2	1643.96	1643.97	144033	57.8	Phenyx	5.2	11935.5	13134.8	16455.1	13150.5	15177.4	6569.53
P01857	1	1	1	GPSVFPLAPSSK	TMTsixplex_Nterm::::::::::::TMTsixplex_K:	2	1643.96	1643.97	2	42	Phenyx	5.55	1.54608e+06	1.37789e+06	2.00299e+06	1.39284e+06	1.96598e+06	735894
P01857	1	1	1	GPSVFPLAPSSK	TMTsixplex_Nterm::::::::::::TMTsixplex_K:	2	1643.96	1643.96	4480310	42.62	Phenyx	5.44	304957	304970	385723	321145	379870	175488
P01857	1	1	1	GPSVFPLAPSSKSTSGGTAALGCLVK	TMTsixplex_Nterm::::::::::::TMTsixplex_K:::::::::::Cys_CAM:::TMTsixplex_K:	4	3175.79	3175.79	3815064	47.35	Phenyx	5.15	419551	338745	438674	421934	392164	354355
P01857	1	1	1	SCDKTHTCPPCPAPELLGGPSVFLFPPK	TMTsixplex_Nterm::Cys_CAM::TMTsixplex_K::::Cys_CAM:::Cys_CAM:::::::::::::::::TMTsixplex_K:	4	3795.98	3795.98	935850	50.47	Phenyx	4.94	125970	142920	205921	159262	184642	81267.8
P01857	1	1	1	THTCPPCPAPELLGGPSVFLFPPK	TMTsixplex_Nterm::::Cys_CAM:::Cys_CAM:::::::::::::::::TMTsixplex_K:	3	3076.63	3076.63	774129	52.38	Phenyx	6.38	70668.2	46175.3	111341	84732.9	112811	39433.7
P01857	1	1	1	THTCPPCPAPELLGGPSVFLFPPKPK	TMTsixplex_Nterm::::Cys_CAM:::Cys_CAM:::::::::::::::::TMTsixplex_K::TMTsixplex_K:	3	3530.94	3530.94	1	48	Phenyx	7.05	1.25761e+06	874321	2.25392e+06	1.72793e+06	2.21151e+06	805189
P01857	1	1	1	THTCPPCPAPELLGGPSVFLFPPKPK	TMTsixplex_Nterm::::Cys_CAM:::Cys_CAM:::::::::::::::::TMTsixplex_K::TMTsixplex_K:	3	3530.94	3530.94	1	47.92	Phenyx	7.89	940848	667896	1.22824e+06	1.17395e+06	1.69973e+06	654819
P01857	1	1	1	THTCPPCPAPELLGGPSVFLFPPKPK	TMTsixplex_Nterm::::Cys_CAM:::Cys_CAM:::::::::::::::::TMTsixplex_K::TMTsixplex_K:	4	3530.94	3530.94	2	48.25	Phenyx	5.25	9.78355e+06	6.66707e+06	1.37882e+07	1.24626e+07	1.72103e+07	6.2607e+06
P01857	1	1	1	THTCPPCPAPELLGGPSVFLFPPKPK	TMTsixplex_Nterm::::Cys_CAM:::Cys_CAM:::::::::::::::::TMTsixplex_K::TMTsixplex_K:	4	3530.94	3530.94	580769	50.02	Phenyx	5.31	19695.3	16466.3	28056.3	25424.3	37501.1	12787.8
P01857	1	1	1	THTCPPCPAPELLGGPSVFLFPPKPK	TMTsixplex_Nterm::::Cys_CAM:::Cys_CAM:::::::::::::::::TMTsixplex_K::TMTsixplex_K:	5	3530.94	3530.94	2	48.5	Phenyx	4.89	2.33439e+07	1.73735e+07	3.50269e+07	3.01213e+07	4.39294e+07	1.60217e+07
P01857	1	1	1	THTCPPCPAPELLGGPSVFLFPPKPK	TMTsixplex_Nterm::::Cys_CAM:::Cys_CAM:::::::::::::::::TMTsixplex_K::TMTsixplex_K:	5	3530.94	3530.94	2	48.67	Phenyx	4.94	1.85808e+07	1.14224e+07	2.64186e+07	2.1767e+07	3.04133e+07	1.17988e+07
P01857	1	1	1	THTCPPCPAPELLGGPSVFLFPPKPK	TMTsixplex_Nterm::::Cys_CAM:::Cys_CAM:::::::::::::::::TMTsixplex_K::TMTsixplex_K:	3	3530.94	3530.94	1	48.2	Phenyx	7.29	1.12564e+06	709466	1.64767e+06	1.29377e+06	1.69857e+06	621969
P01857	1	1	1	THTCPPCPAPELLGGPSVFLFPPKPK	TMTsixplex_Nterm::::Cys_CAM:::Cys_CAM:::::::::::::::::TMTsixplex_K::TMTsixplex_K:	4	3530.94	3530.94	2	48.02	Phenyx	5.8	1.53882e+07	1.03903e+07	2.32038e+07	1.74879e+07	2.50611e+07	9.75014e+06
P01857	1	1	1	THTCPPCPAPELLGGPSVFLFPPKPK	TMTsixplex_Nterm::::Cys_CAM:::Cys_CAM:::::::::::::::::TMTsixplex_K::TMTsixplex_K:	4	3530.94	3530.94	447812	50.1	Phenyx	5.07	19916.7	20781.3	32710	24454.9	34290.9	10977.1
P01857	1	1	1	THTCPPCPAPELLGGPSVFLFPPKPK	TMTsixplex_Nterm::::Cys_CAM:::Cys_CAM:::::::::::::::::TMTsixplex_K::TMTsixplex_K:	4	3530.94	3530.94	2	48.6	Phenyx	5.8	6.91297e+06	4.63755e+06	1.1167e+07	9.03581e+06	1.26983e+07	4.82719e+06
P01857	1	1	1	THTCPPCPAPELLGGPSVFLFPPKPK	TMTsixplex_Nterm::::Cys_CAM:::Cys_CAM:::::::::::::::::TMTsixplex_K::TMTsixplex_K:	4	3530.94	3530.94	6	49.32	Phenyx	6.52	2.18797e+06	1.46949e+06	3.35113e+06	2.77471e+06	3.87201e+06	1.36194e+06
P01857	1	1	1	THTCPPCPAPELLGGPSVFLFPPKPK	TMTsixplex_Nterm::::Cys_CAM:::Cys_CAM:::::::::::::::::TMTsixplex_K::TMTsixplex_K:	5	3530.94	3530.94	1	48.93	Phenyx	5	1.48627e+07	1.0607e+07	2.21737e+07	1.93101e+07	2.64637e+07	9.69512e+06
P01857	1	1	1	THTCPPCPAPELLGGPSVFLFPPKPK	TMTsixplex_Nterm::::Cys_CAM:::Cys_CAM:::::::::::::::::TMTsixplex_K::TMTsixplex_K:	3	3530.94	3530.94	8577938	48.38	Phenyx	6.61	673201	436536	823738	797068	1.13065e+06	405557
P01857	1	1	1	THTCPPCPAPELLGGPSVFLFPPKPK	TMTsixplex_Nterm::::Cys_CAM:::Cys_CAM:::::::::::::::::TMTsixplex_K::TMTsixplex_K:	3	3530.94	3530.94	2	48.1	Phenyx	6.74	1.38601e+06	997635	2.00047e+06	1.81576e+06	2.38808e+06	931868
P01857	1	1	1	THTCPPCPAPELLGGPSVFLFPPKPK	TMTsixplex_Nterm::::Cys_CAM:::Cys_CAM:::::::::::::::::TMTsixplex_K::TMTsixplex_K:	4	3530.94	3530.94	6549204	47.77	Phenyx	5.42	343743	241274	534996	425551	548592	211571
P01857	1	1	1	THTCPPCPAPELLGGPSVFLFPPKPK	TMTsixplex_Nterm::::Cys_CAM:::Cys_CAM:::::::::::::::::TMTsixplex_K::TMTsixplex_K:	3	3530.94	3530.94	3898139	48.83	Phenyx	7.5	233316	159188	408398	332756	456873	185056
P01857	1	1	1	THTCPPCPAPELLGGPSVFLFPPKPK	TMTsixplex_Nterm::::Cys_CAM:::Cys_CAM:::::::::::::::::TMTsixplex_K::TMTsixplex_K:	4	3530.94	3530.94	1	48.42	Phenyx	6.18	8.02244e+06	5.88335e+06	1.17798e+07	1.10716e+07	1.48787e+07	5.75617e+06
P01857	1	1	1	THTCPPCPAPELLGGPSVFLFPPKPK	TMTsixplex_Nterm::::Cys_CAM:::Cys_CAM:::::::::::::::::TMTsixplex_K::TMTsixplex_K:	3	3530.94	3530.94	9372676	48.57	Phenyx	7.4	446926	232139	569083	512335	802358	251349
P01857	1	1	1	THTCPPCPAPELLGGPSVFLFPPKPK	TMTsixplex_Nterm::::Cys_CAM:::Cys_CAM:::::::::::::::::TMTsixplex_K::TMTsixplex_K:	3	3530.94	3530.94	9041118	48.3	Phenyx	7.28	582266	391956	898452	750906	1.03023e+06	351167
P01857	1	1	1	THTCPPCPAPELLGGPSVFLFPPKPK	TMTsixplex_Nterm::::Cys_CAM:::Cys_CAM:::::::::::::::::TMTsixplex_K::TMTsixplex_K:	5	3530.94	3530.94	2	49.57	Phenyx	4.71	1.52382e+06	878273	1.98336e+06	1.7653e+06	2.27366e+06	879342
P01857	1	1	1	THTCPPCPAPELLGGPSVFLFPPKPK	TMTsixplex_Nterm::::Cys_CAM:::Cys_CAM:::::::::::::::::TMTsixplex_K::TMTsixplex_K:	4	3530.94	3530.94	4	49.42	Phenyx	5.78	989958	716503	1.45349e+06	1.27623e+06	1.72743e+06	696688
P01857	1	1	1	TPEVTCVVVDVSHEDPEVK	TMTsixplex_Nterm::::::Cys_CAM:::::::::::::TMTsixplex_K:	3	2596.35	2596.35	131461	70.95	Phenyx	7.34	5581.24	6308.47	7816.64	6537.47	8372.41	3403.03
P01857	1	1	1	TPEVTCVVVDVSHEDPEVK	TMTsixplex_Nterm::::::Cys_CAM:::::::::::::TMTsixplex_K:	4	2596.35	2596.34	2	43.05	Phenyx	4.73	3.36647e+07	3.38442e+07	4.6218e+07	4.039e+07	5.49591e+07	1.96935e+07
P01857	1	1	1	TPEVTCVVVDVSHEDPEVK	TMTsixplex_Nterm::::::Cys_CAM:::::::::::::TMTsixplex_K:	3	2596.35	2596.35	4233356	65.8	Phenyx	7.59	343670	365814	436928	372462	507494	189525
P01857	1	1	1	TPEVTCVVVDVSHEDPEVK	TMTsixplex_Nterm::::::Cys_CAM:::::::::::::TMTsixplex_K:	3	2596.35	2596.35	2	44.3	Phenyx	7.6	1.5153e+06	1.58592e+06	1.99071e+06	1.70221e+06	2.27209e+06	837573
P01857	1	1	1	TPEVTCVVVDVSHEDPEVK	TMTsixplex_Nterm::::::Cys_CAM:::::::::::::TMTsixplex_K:	4	2596.35	2596.35	2	43.1	Phenyx	4.82	3.00194e+07	3.13116e+07	3.92202e+07	3.70691e+07	4.86458e+07	1.91291e+07
P01857	1	1	1	TPEVTCVVVDVSHEDPEVK	TMTsixplex_Nterm::::::Cys_CAM:::::::::::::TMTsixplex_K:	3	2596.35	2596.35	5465413	39.68	Phenyx	8.23	559289	597598	587866	653076	646541	238897
P01857	1	1	1	TPEVTCVVVDVSHEDPEVK	TMTsixplex_Nterm::::::Cys_CAM:::::::::::::TMTsixplex_K:	3	2596.35	2596.35	942427	65.32	Phenyx	8.09	110783	121311	137365	125142	159748	65521.2
P01857	1	1	1	TPEVTCVVVDVSHEDPEVK	TMTsixplex_Nterm::::::Cys_CAM:::::::::::::TMTsixplex_K:	3	2596.35	2596.35	273519	68.33	Phenyx	6.66	16860.4	20332.9	23117.1	17942	21193.5	7762.61
P01857	1	1	1	TPEVTCVVVDVSHEDPEVK	TMTsixplex_Nterm::::::Cys_CAM:::::::::::::TMTsixplex_K:	3	2596.35	2596.35	239760	68.57	Phenyx	5.88	19973	23316.3	27232.1	22766.8	27027.2	10060.7
P01857	1	1	1	TPEVTCVVVDVSHEDPEVK	TMTsixplex_Nterm::::::Cys_CAM:::::::::::::TMTsixplex_K:	4	2596.35	2596.34	1	43.32	Phenyx	5.22	1.34687e+07	1.40434e+07	1.97979e+07	1.53505e+07	2.41223e+07	9.27618e+06
P01857	1	1	1	TPEVTCVVVDVSHEDPEVK	TMTsixplex_Nterm::::::Cys_CAM:::::::::::::TMTsixplex_K:	3	2596.35	2596.34	1	44.58	Phenyx	8.49	1.04397e+06	1.0813e+06	1.32991e+06	1.19802e+06	1.51407e+06	650344
P01857	1	1	1	TPEVTCVVVDVSHEDPEVK	TMTsixplex_Nterm::::::Cys_CAM:::::::::::::TMTsixplex_K:	4	2596.35	2596.35	1861796	65.35	Phenyx	4.82	233826	241172	296483	249350	345898	157346
P01857	1	1	1	TPEVTCVVVDVSHEDPEVK	TMTsixplex_Nterm::::::Cys_CAM:::::::::::::TMTsixplex_K:	3	2596.35	2596.34	3685954	56.33	Phenyx	7.53	368351	333622	461647	391010	453496	259763
P01857	1	1	1	TPEVTCVVVDVSHEDPEVK	TMTsixplex_Nterm::::::Cys_CAM:::::::::::::TMTsixplex_K:	3	2596.35	2596.34	8	43.5	Phenyx	8.17	5.50397e+06	5.57574e+06	6.54342e+06	6.41795e+06	8.65324e+06	3.19251e+06
P01857	1	1	1	TPEVTCVVVDVSHEDPEVK	TMTsixplex_Nterm::::::Cys_CAM:::::::::::::TMTsixplex_K:	3	2596.35	2596.35	40914	74.83	Phenyx	7.57	1480.16	1701.05	2139.22	1534.15	2315.44	715.508
P01857	1	1	1	TPEVTCVVVDVSHEDPEVK	TMTsixplex_Nterm::::::Cys_CAM:::::::::::::TMTsixplex_K:	3	2596.35	2596.34	3	43.22	Phenyx	8.79	1.93966e+07	2.02233e+07	2.62473e+07	2.26607e+07	3.26615e+07	1.24958e+07
P01857	1	1	1	TPEVTCVVVDVSHEDPEVK	TMTsixplex_Nterm::::::Cys_CAM:::::::::::::TMTsixplex_K:	3	2596.35	2596.35	1002219	43.82	Phenyx	7.24	63106.3	63762.2	89470.1	75503.9	96484.1	38993.7
P01857	1	1	1	TPEVTCVVVDVSHEDPEVK	TMTsixplex_Nterm::::::Cys_CAM:::::::::::::TMTsixplex_K:	3	2596.35	2596.34	78336	76.67	Phenyx	7.58	3823.42	4228.35	4913.72	4712.38	5827.66	2165.08
P01857	1	1	1	TPEVTCVVVDVSHEDPEVK	TMTsixplex_Nterm::::::Cys_CAM:::::::::::::TMTsixplex_K:	3	2596.35	2596.34	3905789	48.72	Phenyx	7.1	256269	263103	233627	294949	276704	191255
P01857	1	1	1	TPEVTCVVVDVSHEDPEVK	TMTsixplex_Nterm::::::Cys_CAM:::::::::::::TMTsixplex_K:	3	2596.35	2596.35	6333298	46.08	Phenyx	8.21	407696	387634	575588	423543	635325	219312
P01857	1	1	1	TPEVTCVVVDVSHEDPEVK	TMTsixplex_Nterm::::::Cys_CAM:::::::::::::TMTsixplex_K:	3	2596.35	2596.34	1295299	60.47	Phenyx	8.62	500914	406344	434029	363257	397751	274550
P01857	1	1	1	TPEVTCVVVDVSHEDPEVK	TMTsixplex_Nterm::::::Cys_CAM:::::::::::::TMTsixplex_K:	3	2596.35	2596.35	1	38.45	Phenyx	8.46	591176	629764	777310	821093	904090	368424
P01857	1	1	1	TPEVTCVVVDVSHEDPEVK	TMTsixplex_Nterm::::::Cys_CAM:::::::::::::TMTsixplex_K:	3	2596.35	2596.35	82344	71.77	Phenyx	7.93	4901.99	5644.52	6212	5812.29	7427.43	2974.14
P01857	1	1	1	TPEVTCVVVDVSHEDPEVK	TMTsixplex_Nterm::::::Cys_CAM:::::::::::::TMTsixplex_K:	3	2596.35	2596.34	1306734	59.75	Phenyx	5.91	66817.2	75794.1	95495.3	76077.3	95543.2	48107.6
P01857	1	1	1	TPEVTCVVVDVSHEDPEVK	TMTsixplex_Nterm::::::Cys_CAM:::::::::::::TMTsixplex_K:	3	2596.35	2596.35	146811	69.4	Phenyx	7.93	11408.1	13538.9	15382.9	12899.8	16518.2	6419
P01857	1	1	1	TPEVTCVVVDVSHEDPEVK	TMTsixplex_Nterm::::::Cys_CAM:::::::::::::TMTsixplex_K:	3	2596.35	2596.35	81292	70.18	Phenyx	7.78	8253.14	9401.93	10930.8	9750.72	11793.1	4724.17
P01857	1	1	1	TPEVTCVVVDVSHEDPEVK	TMTsixplex_Nterm::::::Cys_CAM:::::::::::::TMTsixplex_K:	3	2596.35	2596.34	113043	72.57	Phenyx	7.28	3696.75	3929.44	4663.74	4058.2	5637.33	2326.2
P01857	1	1	1	TPEVTCVVVDVSHEDPEVK	TMTsixplex_Nterm::::::Cys_CAM:::::::::::::TMTsixplex_K:	3	2596.35	2596.34	9	42.42	Phenyx	8.68	8.06085e+07	7.68657e+07	1.0506e+08	9.02206e+07	1.24223e+08	4.7097e+07
P01857	1	1	1	TPEVTCVVVDVSHEDPEVK	TMTsixplex_Nterm::::::Cys_CAM:::::::::::::TMTsixplex_K:	4	2596.35	2596.35	7502684	39.75	Phenyx	4.81	678398	645784	1.2364e+06	1.02005e+06	710272	490600
P01857	1	1	1	TPEVTCVVVDVSHEDPEVK	TMTsixplex_Nterm::::::Cys_CAM:::::::::::::TMTsixplex_K:	4	2596.35	2596.35	2	65.85	Phenyx	5.02	2.92326e+06	2.95022e+06	3.66689e+06	3.31031e+06	4.74595e+06	1.88712e+06
P01857	1	1	1	TPEVTCVVVDVSHEDPEVK	TMTsixplex_Nterm::::::Cys_CAM:::::::::::::TMTsixplex_K:	3	2596.35	2596.35	66323	73.78	Phenyx	8.18	1911.82	2114.12	2661.94	2277.92	3053.04	1142.68
P01857	1	1	1	TPEVTCVVVDVSHEDPEVK	TMTsixplex_Nterm::::::Cys_CAM:::::::::::::TMTsixplex_K:	3	2596.35	2596.34	2612059	56.5	Phenyx	6.74	202188	193456	264159	217429	253406	140716
P01857	1	1	1	TPEVTCVVVDVSHEDPEVK	TMTsixplex_Nterm::::::Cys_CAM:::::::::::::TMTsixplex_K:	3	2596.35	2596.34	1	44.72	Phenyx	7.86	979561	991908	1.21857e+06	1.03944e+06	1.34241e+06	627497
P01857	1	1	1	TPEVTCVVVDVSHEDPEVK	TMTsixplex_Nterm::::::Cys_CAM:::::::::::::TMTsixplex_K:	3	2596.35	2596.34	2	44.38	Phenyx	8.29	1.9081e+06	1.86096e+06	2.51075e+06	2.01719e+06	2.69418e+06	1.02398e+06
P01857	1	1	1	TPEVTCVVVDVSHEDPEVK	TMTsixplex_Nterm::::::Cys_CAM:::::::::::::TMTsixplex_K:	3	2596.35	2596.35	11137	78.48	Phenyx	7.31	814.042	964.91	732.773	961.485	1186.05	574.208
P01857	1	1	1	TTPPVLDSDGSFFLYSK	TMTsixplex_Nterm:::::::::::::::::TMTsixplex_K:	2	2331.24	2331.24	4	50.27	Phenyx	7.38	9.62957e+06	7.75861e+06	1.07268e+07	1.18513e+07	1.29915e+07	4.23229e+06
P01857	1	1	1	TTPPVLDSDGSFFLYSK	TMTsixplex_Nterm:::::::::::::::::TMTsixplex_K:	3	2331.24	2331.24	1	50.22	Phenyx	6.84	1.18133e+07	8.98804e+06	1.26421e+07	1.44452e+07	1.4027e+07	5.81676e+06
P01857	1	1	1	TTPPVLDSDGSFFLYSK	TMTsixplex_Nterm:::::::::::::::::TMTsixplex_K:	3	2331.24	2331.24	136157	68.67	Phenyx	4.83	7367.12	6137.65	8427.66	7713.95	6914.32	6383.41
P01857	1	1	1	TTPPVLDSDGSFFLYSK	TMTsixplex_Nterm:::::::::::::::::TMTsixplex_K:	2	2331.24	2331.24	5	50.22	Phenyx	7.41	2.75048e+06	2.03221e+06	3.08908e+06	3.46386e+06	3.28281e+06	1.32617e+06
P01857	1	1	1	TTPPVLDSDGSFFLYSK	TMTsixplex_Nterm:::::::::::::::::TMTsixplex_K:	3	2331.24	2331.24	1	50.17	Phenyx	5.11	716560	1.15515e+06	797661	803377	784094	440721
P01857	1	1	1	TTPPVLDSDGSFFLYSK	TMTsixplex_Nterm:::::::::::::::::TMTsixplex_K:	2	2331.24	2331.24	3	50.95	Phenyx	6.95	810042	574514	870957	930046	966794	354789
P01857	1	1	1	TTPPVLDSDGSFFLYSK	TMTsixplex_Nterm:::::::::::::::::TMTsixplex_K:	2	2331.24	2331.24	3	51.1	Phenyx	6.84	1.06763e+06	681347	1.13383e+06	1.20236e+06	1.1689e+06	610025
P01857	1	1	1	TTPPVLDSDGSFFLYSK	TMTsixplex_Nterm:::::::::::::::::TMTsixplex_K:	3	2331.24	2331.24	1	51.77	Phenyx	5.78	631271	446392	649006	726938	658597	495449
P01857	1	1	1	TTPPVLDSDGSFFLYSK	TMTsixplex_Nterm:::::::::::::::::TMTsixplex_K:	3	2331.24	2331.24	370590	51.67	Phenyx	5.1	30005	18387.3	27657.8	36217.6	41835.4	20601.6
P01857	1	1	1	TTPPVLDSDGSFFLYSK	TMTsixplex_Nterm:::::::::::::::::TMTsixplex_K:	4	2331.24	2331.24	8836011	50.9	Phenyx	4.77	168376	237572	302284	341289	226583	118490
P01857	1	1	1	TTPPVLDSDGSFFLYSK	TMTsixplex_Nterm:::::::::::::::::TMTsixplex_K:	4	2331.24	2331.24	2	50.37	Phenyx	4.84	845904	837834		1.01911e+06	864206	511988
P01857	1	1	1	TTPPVLDSDGSFFLYSK	TMTsixplex_Nterm:::::::::::::::::TMTsixplex_K:	2	2331.24	2331.24	2	51	Phenyx	7.52	532204	436287	635343	702841	705683	304197
P01857;P01859	2	2	2	WQQGNVFSCSVMHEALHNHYTQK	TMTsixplex_Nterm:::::::::Cys_CAM::::::::::::::TMTsixplex_K:	4	3258.59	3258.59	2298466	41.9	Phenyx	5.37	60749.6	118335	77541	61215.7	56991.3	34569.5
P01857;P01859	2	2	2	WQQGNVFSCSVMHEALHNHYTQK	TMTsixplex_Nterm:::::::::Cys_CAM::::::::::::::TMTsixplex_K:	4	3258.59	3258.58	1291239	43.05	Phenyx	6.63	26313.3	30058.9	31282.1	29338.2	32876.4	20219.2
P01857;P01859	2	2	2	WQQGNVFSCSVMHEALHNHYTQK	TMTsixplex_Nterm:::::::::Cys_CAM::::::::::::::TMTsixplex_K:	4	3258.59	3258.59	4	42.73	Phenyx	7.25	676783	2.26156e+06	1.26097e+06	827871	906200	501304
P01857;P01859	2	2	2	WQQGNVFSCSVMHEALHNHYTQK	TMTsixplex_Nterm:::::::::Cys_CAM::::::::::::::TMTsixplex_K:	4	3258.59	3258.59	1	43.02	Phenyx	7.71	232113	649820	406216	259897	280345	172126
P01857;P01859	2	2	2	WQQGNVFSCSVMHEALHNHYTQK	TMTsixplex_Nterm:::::::::Cys_CAM::::::::::::::TMTsixplex_K:	4	3258.59	3258.59	7883802	42.37	Phenyx	7.06	244856	202070	250474	262430	281445	175814
P01857;P01859	2	2	2	WQQGNVFSCSVMHEALHNHYTQK	TMTsixplex_Nterm:::::::::Cys_CAM::::::::::::::TMTsixplex_K:	3	3258.59	3258.58	4496124	42.63	Phenyx	9.26	68938.3	187162	119527	63684.3	78306.7	33573.5
P01857;P01859	2	2	2	WQQGNVFSCSVMHEALHNHYTQK	TMTsixplex_Nterm:::::::::Cys_CAM:::Oxidation_M:::::::::::TMTsixplex_K:	4	3274.58	3274.58	8001711	37.8	Phenyx	7.32	223594	387885	266898	93106.4	166881	71712.2
P01857;P01859	2	2	2	WQQGNVFSCSVMHEALHNHYTQK	TMTsixplex_Nterm:::::::::Cys_CAM::::::::::::::TMTsixplex_K:	4	3258.59	3258.59	3960015	43.07	Phenyx	5.89	80155.2	150287	76151.4	136316	102505	133168
P01857;P01859	2	2	2	WQQGNVFSCSVMHEALHNHYTQK	TMTsixplex_Nterm:::::::::Cys_CAM:::Oxidation_M:::::::::::TMTsixplex_K:	5	3274.58	3274.58	4599260	37.58	Phenyx	4.69	2.49338e+06	921305	2.05551e+06	2.29258e+06	1.43572e+06	1.97076e+06
P01857;P01859	2	2	2	WQQGNVFSCSVMHEALHNHYTQK	TMTsixplex_Nterm:::::::::Cys_CAM:::Oxidation_M:::::::::::TMTsixplex_K:	4	3274.58	3274.58	7228704	37.55	Phenyx	6.89	351830	430359	281647	141761	181213	98077
P01857;P01859;P01860	3	3	3	EPQVYTLPPSR	TMTsixplex_Nterm::::::::::::	2	1514.83	1514.83	1	38.4	Phenyx	6.87	452103	524296	494033	509092	536117	287809
P01857;P01859;P01860	3	3	3	EPQVYTLPPSR	TMTsixplex_Nterm::::::::::::	2	1514.83	1514.83	3524570	35.73	Phenyx	6.61	159173	209386	185307	174663	209282	107415
P01857;P01859;P01860	3	3	3	EPQVYTLPPSR	TMTsixplex_Nterm::::::::::::	2	1514.83	1514.83	3605345	36.53	Phenyx	5.96	167759	195625	199746	218801	217170	117610
P01857;P01859;P01860	3	3	3	EPQVYTLPPSR	TMTsixplex_Nterm::::::::::::	3	1514.83	1514.83	1304066	35.7	Phenyx	5.47	229061	192136	192475	165619	133011	152460
P01857;P01859;P01860	3	3	3	EPQVYTLPPSR	TMTsixplex_Nterm::::::::::::	2	1514.83	1514.83	568145	34.47	Phenyx	6.33	32103	49627.5	38344	38404.3	43960	22940.4
P01857;P01859;P01860	3	3	3	EPQVYTLPPSR	TMTsixplex_Nterm::::::::::::	2	1514.83	1514.83	3355483	37.53	Phenyx	6.66	153495	192155	180590	178872	195305	108196
P01857;P01859;P01860	3	3	3	EPQVYTLPPSR	TMTsixplex_Nterm::::::::::::	2	1514.83	1514.83	8506329	33.37	Phenyx	7.72	450815	601173	532172	436635	560951	267435
P01857;P01859;P01860	3	3	3	EPQVYTLPPSR	TMTsixplex_Nterm::::::::::::	3	1514.83	1514.83	1	33.05	Phenyx	6.24	1.28188e+06	1.45493e+06	804319	1.10348e+06	788783	1.0824e+06
P01857;P01859;P01860	3	3	3	EPQVYTLPPSR	TMTsixplex_Nterm::::::::::::	2	1514.83	1514.83	681043	34.83	Phenyx	6.59	37988.1	46361.1	34144.9	34583.6	41481.1	21128.2
P01857;P01859;P01860	3	3	3	EPQVYTLPPSR	TMTsixplex_Nterm::::::::::::	2	1514.83	1514.83	3	33.52	Phenyx	6.37	1.19819e+06	1.54997e+06	1.51157e+06	1.16277e+06	1.58729e+06	718296
P01857;P01859;P01860	3	3	3	EPQVYTLPPSR	TMTsixplex_Nterm::::::::::::	2	1514.83	1514.83	1	37.37	Phenyx	7.03	1.02105e+06	1.0909e+06	1.03015e+06	1.05115e+06	1.17343e+06	812175
P01857;P01859;P01860	3	3	3	EPQVYTLPPSR	TMTsixplex_Nterm::::::::::::	2	1514.83	1514.83	2	34.12	Phenyx	6.82	1.04494e+06	1.37328e+06	1.18065e+06	1.10242e+06	1.38589e+06	606483
P01857;P01859;P01860	3	3	3	EPQVYTLPPSR	TMTsixplex_Nterm::::::::::::	2	1514.83	1514.83	4070484	34.07	Phenyx	6.8	205115	285231	244317	198287	258513	119274
P01857;P01859;P01860	3	3	3	EPQVYTLPPSR	TMTsixplex_Nterm::::::::::::	3	1514.83	1514.83	1210528	36.68	Phenyx	5.79	339617	313837	269300	325173	251537	284641
P01857;P01859;P01860	3	3	3	EPQVYTLPPSR	TMTsixplex_Nterm::::::::::::	2	1514.83	1514.83	3210407	35.32	Phenyx	7.3	128487	185131	145910	135532	176356	78445.7
P01857;P01859;P01860	3	3	3	EPQVYTLPPSR	TMTsixplex_Nterm::::::::::::	2	1514.83	1514.83	5403457	36.85	Phenyx	7.11	195056	237807	231953	212748	255649	147979
P01857;P01859;P01860	3	3	3	EPQVYTLPPSR	TMTsixplex_Nterm::::::::::::	2	1514.83	1514.83	3265298	38.48	Phenyx	7.43	219983	242727	255554	219745	239236	181461
P01857;P01859;P01860	3	3	3	EPQVYTLPPSR	TMTsixplex_Nterm::::::::::::	2	1514.83	1514.83	3094574	36.08	Phenyx	6.46	134374	227585	174416	148674	187608	86470.1
P01857;P01859;P01860	3	3	3	EPQVYTLPPSR	TMTsixplex_Nterm::::::::::::	2	1514.83	1514.83	420173	35.67	Phenyx	6.67	27549.7	27619.6	25069.1	24051.1	25617.2	15743.3
P01857;P01859;P01860	3	3	3	EPQVYTLPPSR	TMTsixplex_Nterm::::::::::::	2	1514.83	1514.83	3615324	34.98	Phenyx	7.03	144750	192146	176428	156595	203968	96566.4
P01857;P01859;P01860	3	3	3	EPQVYTLPPSR	TMTsixplex_Nterm::::::::::::	2	1514.83	1514.83	1	32.95	Phenyx	8.03	696861	932150	804843	706303	881471	450564
P01857;P01859;P01860	3	3	3	EPQVYTLPPSR	TMTsixplex_Nterm::::::::::::	2	1514.83	1514.83	2755573	34.77	Phenyx	7.46	129139	167072	147482	143447	165103	74029
P01857;P01859;P01860	3	3	3	EPQVYTLPPSR	TMTsixplex_Nterm::::::::::::	2	1514.83	1514.83	5612368	35.08	Phenyx	7.19	239640	263469	261554	223397	300090	174696
P01857;P01859;P01860	3	3	3	EPQVYTLPPSR	TMTsixplex_Nterm::::::::::::	3	1514.83	1514.83	958754	34.57	Phenyx	6.45	83415	76695.6	68460.9	100590	80144.5	97926.9
P01857;P01859;P01860	3	3	3	EPQVYTLPPSR	TMTsixplex_Nterm::::::::::::	2	1514.83	1514.83	3784052	35.52	Phenyx	6.12	155580	168632	165357	147330	206542	95585.2
P01857;P01859;P01860	3	3	3	EPQVYTLPPSR	TMTsixplex_Nterm::::::::::::	2	1514.83	1514.83	5359202	34.22	Phenyx	7.27	249104	341856	299756	259499	324077	154498
P01857;P01859;P01860;P01861	4	4	4	DTLMLSR	TMTsixplex_Nterm::::::::	2	1063.59	1063.59	2	32.62	Phenyx	6.42	7.31882e+06	7.83462e+06	9.05698e+06	7.76751e+06	1.09256e+07	4.39894e+06
P01857;P01859;P01860;P01861	4	4	4	DTLMLSR	TMTsixplex_Nterm::::::::	2	1063.59	1063.59	3568207	34.35	Phenyx	5.21	137134	179221	183208	187202	215666	99168.8
P01857;P01859;P01860;P01861	4	4	4	DTLMLSR	TMTsixplex_Nterm::::::::	2	1063.59	1063.59	2	34	Phenyx	4.96	658617	626587	556951	554269	627401	581431
P01857;P01859;P01860;P01861	4	4	4	DTLMLSR	TMTsixplex_Nterm::::::::	2	1063.59	1063.59	2	33.95	Phenyx	5.82	8.65314e+06	9.98173e+06	1.16274e+07	1.00643e+07	1.46624e+07	5.47924e+06
P01857;P01859;P01860;P01861	4	4	4	DTLMLSR	TMTsixplex_Nterm::::::::	2	1063.59	1063.59	3	34.17	Phenyx	5.78	9.81057e+06	1.12667e+07	1.25468e+07	1.16578e+07	1.60529e+07	6.99888e+06
P01857;P01859;P01860;P01861	4	4	4	DTLMLSR	TMTsixplex_Nterm::::::::	2	1063.59	1063.59	2	34.53	Phenyx	5.84	613364	711212	776761	859963	994162	420645
P01857;P01859;P01860;P01861	4	4	4	DTLMLSR	TMTsixplex_Nterm::::::::	2	1063.59	1063.59	3849087	39.02	Phenyx	4.86	100558	121446	103699	165816	137156	101567
P01857;P01859;P01860;P01861	4	4	4	DTLMLSR	TMTsixplex_Nterm::::::::	2	1063.59	1063.59	6	33.35	Phenyx	4.8	1.50045e+06	1.98787e+06	1.79275e+06	1.86747e+06	2.03265e+06	1.07601e+06
P01857;P01859;P01860;P01861	4	4	4	DTLMLSR	TMTsixplex_Nterm::::::::	2	1063.59	1063.59	599798	2.75	Phenyx	6.17	14314.9	20332.4	22266.5	18280.2	25405.4	12073.4
P01857;P01859;P01860;P01861	4	4	4	DTLMLSR	TMTsixplex_Nterm::::::::	2	1063.59	1063.59	3	33.23	Phenyx	6.12	1.28998e+06	1.50972e+06	1.88228e+06	1.53465e+06	2.04842e+06	986658
P01857;P01859;P01860;P01861	4	4	4	NQVSLTCLVK	TMTsixplex_Nterm:::::::Cys_CAM:::TMTsixplex_K:	3	1618.95	1618.95	2	42.65	Phenyx	5.52	2.06573e+06	1.43462e+06	2.22366e+06	2.6122e+06	2.80352e+06	1.43836e+06
P01857;P01859;P01860;P01861	4	4	4	NQVSLTCLVK	TMTsixplex_Nterm:::::::Cys_CAM:::TMTsixplex_K:	2	1618.95	1618.95	2	42.65	Phenyx	7.19	483073	343632	503337	613833	643211	325812
P01857;P01859;P01860;P01861	4	4	4	NQVSLTCLVK	TMTsixplex_Nterm:::::::Cys_CAM:::TMTsixplex_K:	3	1618.95	1618.95	332830	57.65	Phenyx	6.84	34095.6	27649.5	40084.6	50128.4	49800.3	29181.6
P01857;P01859;P01860;P01861	4	4	4	NQVSLTCLVK	TMTsixplex_Nterm:::::::Cys_CAM:::TMTsixplex_K:	2	1618.95	1618.95	1	41.98	Phenyx	6.62	386938	237796	383924	390958	506248	233515
P01857;P01859;P01860;P01861	4	4	4	NQVSLTCLVK	TMTsixplex_Nterm:::::::Cys_CAM:::TMTsixplex_K:	2	1618.95	1618.95	305837	57.68	Phenyx	6.89	5603.08	4367.76	6257.56	7407.77	7894.24	4152.21
P01857;P01859;P01860;P01861	4	4	4	NQVSLTCLVK	TMTsixplex_Nterm:::::::Cys_CAM:::TMTsixplex_K:	3	1618.95	1618.95	271839	58.45	Phenyx	4.75	9718.28	8942.78	10520.9	11334.7	11987.1	8550.38
P01857;P01859;P01860;P01861	4	4	4	NQVSLTCLVK	TMTsixplex_Nterm:::::::Cys_CAM:::TMTsixplex_K:	2	1618.95	1618.95	121078	58.58	Phenyx	6.55	2125.29	1591.73	2363.76	2757.38	2724.4	1403.85
P01857;P01859;P01860;P01861	4	4	4	NQVSLTCLVK	TMTsixplex_Nterm:::::::Cys_CAM:::TMTsixplex_K:	3	1618.95	1618.95	1	41.98	Phenyx	6.22	2.24935e+06	1.45966e+06	2.04708e+06	2.11237e+06	2.49549e+06	1.21537e+06
P01857;P01860	2	2	2	ALPAPLEK	TMTsixplex_Nterm::::::::TMTsixplex_K:	2	1295.82	1295.82	4914909	37.22	Phenyx	5.1	265757	311091	374045	347801	386335	214523
P01857;P01860	2	2	2	ALPAPLEK	TMTsixplex_Nterm::::::::TMTsixplex_K:	2	1295.82	1295.82	12494	11.27	Phenyx	4.92
P01857;P01860	2	2	2	ALPAPLEK	TMTsixplex_Nterm::::::::TMTsixplex_K:	2	1295.82	1295.82	6	37.47	Phenyx	4.87	3.88517e+06	5.10584e+06	4.97849e+06	4.42998e+06	6.15026e+06	2.18185e+06
P01857;P01860	2	2	2	ALPAPLEK	TMTsixplex_Nterm::::::::TMTsixplex_K:	2	1295.82	1295.82	1672665	0.58	Phenyx	4.71	94919.3	109225	124897	110022	149776	54136.5
P01857;P01860	2	2	2	ALPAPLEK	TMTsixplex_Nterm::::::::TMTsixplex_K:	2	1295.82	1295.82	1	35.07	Phenyx	4.85	1.1172e+07	1.26633e+07	1.44984e+07	1.27838e+07	1.63638e+07	6.9858e+06
P01857;P01860	2	2	2	ALPAPLEK	TMTsixplex_Nterm::::::::TMTsixplex_K:	2	1295.82	1295.82	1	36.58	Phenyx	4.98	6.33821e+06	7.96134e+06	8.72426e+06	8.17152e+06	1.09749e+07	3.94979e+06
P01857;P01860	2	2	2	ALPAPLEK	TMTsixplex_Nterm::::::::TMTsixplex_K:	2	1295.82	1295.82	2831545	37.47	Phenyx	4.71	197659	301053	253041	208762	284164	112386
P01857;P01860	2	2	2	ALPAPLEK	TMTsixplex_Nterm::::::::TMTsixplex_K:	2	1295.82	1295.82	4	34.65	Phenyx	4.87	2.46885e+06	1.83085e+06	2.29521e+06	2.54923e+06	2.60966e+06	1.8224e+06
P01857;P01860	2	2	2	ALPAPLEK	TMTsixplex_Nterm::::::::TMTsixplex_K:	2	1295.82	1295.82	5655	3.42	Phenyx	5.12	421.904	597.277	558.853	624.059	853.669	311.074
P01857;P01860	2	2	2	ALPAPLEK	TMTsixplex_Nterm::::::::TMTsixplex_K:	2	1295.82	1295.82	14057	78.1	Phenyx	4.77	1052.25	1345.47	1466.27	1354.91	1687.33	743.894
P01857;P01860	2	2	2	ALPAPLEK	TMTsixplex_Nterm::::::::TMTsixplex_K:	2	1295.82	1295.82	9	35.83	Phenyx	4.91	6.1441e+07	7.63493e+07	8.29919e+07	8.014e+07	1.01729e+08	3.76375e+07
P01857;P01860	2	2	2	ALPAPLEK	TMTsixplex_Nterm::::::::TMTsixplex_K:	2	1295.82	1295.82	5783	78.95	Phenyx	5.02	908.229	979.176	902.164	972.273	1537.75	556.551
P01857;P01860	2	2	2	ALPAPLEK	TMTsixplex_Nterm::::::::TMTsixplex_K:	2	1295.82	1295.82	3548982	36.57	Phenyx	5.01	273683	299629	298466	319732	383406	138081
P01857;P01860	2	2	2	ALPAPLEK	TMTsixplex_Nterm::::::::TMTsixplex_K:	2	1295.82	1295.82	3405816	37.3	Phenyx	4.81	240807	256227	306782	298212	329877	225575
P01857;P01860	2	2	2	ALPAPLEK	TMTsixplex_Nterm::::::::TMTsixplex_K:	2	1295.82	1295.82	6036	78.85	Phenyx	5.73	692.222	781.197	995.112	684.798	964.77	304.702
P01857;P01860	2	2	2	ALPAPLEK	TMTsixplex_Nterm::::::::TMTsixplex_K:	2	1295.82	1295.82	29194	68.53	Phenyx	4.79	3709.09	3657.13	5029.31	4090.45	4949.03	2116.44
P01857;P01860	2	2	2	ALPAPLEK	TMTsixplex_Nterm::::::::TMTsixplex_K:	2	1295.82	1295.82	1309043	2.65	Phenyx	5.64	69263.3	85271.7	91822.4	80416.5	107931	40837.4
P01857;P01860	2	2	2	ALPAPLEK	TMTsixplex_Nterm::::::::TMTsixplex_K:	2	1295.82	1295.82	1	36.2	Phenyx	4.83	6.04938e+06	7.18016e+06	8.65993e+06	7.4893e+06	1.08239e+07	4.24806e+06
P01857;P01860	2	2	2	STSGGTAALGCLVK	TMTsixplex_Nterm:::::::::::Cys_CAM:::TMTsixplex_K:	2	1779	1779	1	38.23	Phenyx	6.07	380204	291907	446141	363668	495205	186395
P01857;P01860	2	2	2	STSGGTAALGCLVK	TMTsixplex_Nterm:::::::::::Cys_CAM:::TMTsixplex_K:	2	1779	1779	7976630	39.78	Phenyx	6.28	162123	144535	187865	181259	217774	81592.9
P01857;P01860	2	2	2	STSGGTAALGCLVK	TMTsixplex_Nterm:::::::::::Cys_CAM:::TMTsixplex_K:	2	1779	1779	2	38.43	Phenyx	5.74	3.53702e+06	3.10799e+06	4.54939e+06	3.9709e+06	5.52085e+06	1.78004e+06
P01857;P01860;P01861	3	3	3	VVSVLTVLHQDWLNGK	TMTsixplex_Nterm::::::::::::::::TMTsixplex_K:	3	2265.32	2265.33	1508759	54.53	Phenyx	7.72	61359.1	84860.9	111186	78104.4	116289	49557.2
P01857;P01860;P01861	3	3	3	VVSVLTVLHQDWLNGK	TMTsixplex_Nterm::::::::::::::::TMTsixplex_K:	3	2265.32	2265.32	716300	57.8	Phenyx	5.87	12947.2	6363.28	21635.9	17489.2	27918.1	13438.3
P01857;P01860;P01861	3	3	3	VVSVLTVLHQDWLNGK	TMTsixplex_Nterm::::::::::::::::TMTsixplex_K:	2	2265.32	2265.32	516962	58.22	Phenyx	8.06	9365.62	14410.3	23625.5	12370.5	22019.8	8563.08
P01857;P01860;P01861	3	3	3	VVSVLTVLHQDWLNGK	TMTsixplex_Nterm::::::::::::::::TMTsixplex_K:	3	2265.32	2265.32	1	58.1	Phenyx	7.19	3.28759e+06	4.78678e+06	8.88066e+06	4.21819e+06	8.28101e+06	2.75673e+06
P01857;P01860;P01861	3	3	3	VVSVLTVLHQDWLNGK	TMTsixplex_Nterm::::::::::::::::TMTsixplex_K:	2	2265.32	2265.33	935918	58.13	Phenyx	8.03	18404.9	24622	42338.5	24641.8	40739.4	14258
P01857;P01860;P01861	3	3	3	VVSVLTVLHQDWLNGK	TMTsixplex_Nterm::::::::::::::::TMTsixplex_K:	3	2265.32	2265.32	2	57.93	Phenyx	7.36	8.04138e+06	1.16436e+07	2.13281e+07	1.06668e+07	1.92339e+07	7.22515e+06
P01857;P01860;P01861	3	3	3	VVSVLTVLHQDWLNGK	TMTsixplex_Nterm::::::::::::::::TMTsixplex_K:	3	2265.32	2265.32	3	57.7	Phenyx	7.44	1.3939e+06	2.07899e+06	3.63886e+06	1.83165e+06	3.30719e+06	1.28002e+06
P01857;P01860;P01861	3	3	3	VVSVLTVLHQDWLNGK	TMTsixplex_Nterm::::::::::::::::TMTsixplex_K:	3	2265.32	2265.32	881838	57.85	Phenyx	6.69	49228.2	57278.8	100122	63807.2	109275	42590.6
P01857;P01860;P01861	3	3	3	VVSVLTVLHQDWLNGK	TMTsixplex_Nterm::::::::::::::::TMTsixplex_K:	2	2265.32	2265.33	2878016	57.78	Phenyx	8.28	51909.6	77148.1	135604	63291.5	125190	43838.6
P01857;P01860;P01861	3	3	3	VVSVLTVLHQDWLNGK	TMTsixplex_Nterm::::::::::::::::TMTsixplex_K:	3	2265.32	2265.32	3126746	57.9	Phenyx	7.77	72611.3	34354.3	133056	106824	187248	83757.7
P01857;P01860;P01861	3	3	3	VVSVLTVLHQDWLNGK	TMTsixplex_Nterm::::::::::::::::TMTsixplex_K:	3	2265.32	2265.32	1	58.05	Phenyx	7.56	3.32342e+06	5.16965e+06	9.34574e+06	4.47931e+06	8.62384e+06	3.26216e+06
P01857;P01860;P01861	3	3	3	VVSVLTVLHQDWLNGKEYK	TMTsixplex_Nterm::::::::::::::::TMTsixplex_K:::TMTsixplex_K:	4	2914.69	2914.69	849473	55.35	Phenyx	5.98	81360.4	110877	132902	98035.5	149452	66308.3
P01857;P01860;P01861	3	3	3	VVSVLTVLHQDWLNGKEYK	TMTsixplex_Nterm::::::::::::::::TMTsixplex_K:::TMTsixplex_K:	4	2914.69	2914.69	732107	55.8	Phenyx	5.05	26417.4	38638.8	48662.6	31901.4	57965.5	23411.5
P01857;P01861	2	2	2	GFYPSDLAVEWESNGQPENNYK	TMTsixplex_Nterm::::::::::::::::::::::TMTsixplex_K:	3	3001.45	3001.45	2	49.72	Phenyx	8.26	2.85638e+06	3.4326e+06	4.93846e+06	3.87051e+06	4.60038e+06	1.53854e+06
P01857;P01861	2	2	2	GFYPSDLAVEWESNGQPENNYK	TMTsixplex_Nterm::::::::::::::::::::::TMTsixplex_K:	3	3001.45	3001.45	3	49.97	Phenyx	7.36	588723	750010	892041	763490	896040	352132
P01857;P01861	2	2	2	GFYPSDLAVEWESNGQPENNYK	TMTsixplex_Nterm::::::::::::::::::::::TMTsixplex_K:	4	3001.45	3001.45	2	49.97	Phenyx	5.79	1.25197e+06	1.51135e+06	1.90094e+06	1.45939e+06	1.7526e+06	856551
P01857;P01861	2	2	2	GFYPSDLAVEWESNGQPENNYK	TMTsixplex_Nterm::::::::::::::::::::::TMTsixplex_K:	4	3001.45	3001.45	1	49.33	Phenyx	6.06	584413	693898	907925	718583	795121	419669
P01857;P01861	2	2	2	GFYPSDLAVEWESNGQPENNYK	TMTsixplex_Nterm::::::::::::::::::::::TMTsixplex_K:	3	3001.45	3001.45	1	49.87	Phenyx	7.04	1.44433e+06	1.70786e+06	2.01081e+06	1.85271e+06	2.35648e+06	866773
P01857;P01861	2	2	2	GFYPSDLAVEWESNGQPENNYK	TMTsixplex_Nterm::::::::::::::::::::::TMTsixplex_K:	3	3001.45	3001.45	6145864	49.25	Phenyx	7.15	144675	169413	228952	192458	213444	99229
P01857;P01861	2	2	2	GFYPSDLAVEWESNGQPENNYK	TMTsixplex_Nterm::::::::::::::::::::::TMTsixplex_K:	4	3001.45	3001.45	1	49.82	Phenyx	6.1	4.10708e+06	4.9375e+06	6.84245e+06	5.6537e+06	6.97648e+06	2.77281e+06
P01857;P01861	2	2	2	GFYPSDLAVEWESNGQPENNYK	TMTsixplex_Nterm::::::::::::::::::::::TMTsixplex_K:	3	3001.45	3001.45	2	49.65	Phenyx	8.14	3.03233e+06	3.5824e+06	5.36095e+06	3.74414e+06	4.82203e+06	1.54121e+06
P01857;P01861	2	2	2	GFYPSDLAVEWESNGQPENNYK	TMTsixplex_Nterm::::::::::::::::::::::TMTsixplex_K:	3	3001.45	3001.45	8	49.42	Phenyx	8.32	896244	1.02987e+06	1.29815e+06	1.14852e+06	1.39901e+06	475453
P01857;P01861	2	2	2	GFYPSDLAVEWESNGQPENNYK	TMTsixplex_Nterm::::::::::::::::::::::TMTsixplex_K:	4	3001.45	3001.45	1	49.53	Phenyx	5.37	5.35673e+06	6.50156e+06	8.42043e+06	6.86998e+06	8.51154e+06	2.96879e+06
P01857;P01861	2	2	2	GFYPSDLAVEWESNGQPENNYK	TMTsixplex_Nterm::::::::::::::::::::::TMTsixplex_K:	4	3001.45	3001.45	6	49.88	Phenyx	5.67	2.47548e+06	2.59427e+06	3.0879e+06	3.06655e+06	3.38737e+06	1.37222e+06
P01859	1	1	1	CCVECPPCPAPPVAGPSVFLFPPKPK	TMTsixplex_Nterm:Cys_CAM:Cys_CAM:::Cys_CAM:::Cys_CAM::::::::::::::::TMTsixplex_K::TMTsixplex_K:	5	3594.88	3594.88	4785585	47.52	Phenyx	5.1	402570	306665	401345	377268	415210	234612
P01859	1	1	1	CCVECPPCPAPPVAGPSVFLFPPKPK	TMTsixplex_Nterm:Cys_CAM:Cys_CAM:::Cys_CAM:::Cys_CAM::::::::::::::::TMTsixplex_K::TMTsixplex_K:	4	3594.88	3594.88	4088521	47.53	Phenyx	5.22	733213	564783	758564	465809	748856	616503
P01859	1	1	1	CCVECPPCPAPPVAGPSVFLFPPKPK	TMTsixplex_Nterm:Cys_CAM:Cys_CAM:::Cys_CAM:::Cys_CAM::::::::::::::::TMTsixplex_K::TMTsixplex_K:	5	3594.88	3594.88	1	47.58	Phenyx	5.61	2.10062e+06	1.44353e+06	2.0275e+06	1.10988e+06	2.00884e+06	1.703e+06
P01859	1	1	1	GLPAPLEK	TMTsixplex_Nterm::::::::TMTsixplex_K:	2	1281.81	1281.8	5370	0.33	Phenyx	4.79	701.846	757.584	696.769	439.425	699.968	669.556
P01859	1	1	1	GLPAPLEK	TMTsixplex_Nterm::::::::TMTsixplex_K:	2	1281.81	1281.8	354741	2.65	Phenyx	5.89	13460.8	14168.7	12848.5	7979.62	12181.5	11528.5
P01859	1	1	1	GLPAPLEK	TMTsixplex_Nterm::::::::TMTsixplex_K:	2	1281.81	1281.81	1	35.05	Phenyx	5.22	1.75919e+07	1.83302e+07	1.65364e+07	9.54542e+06	1.60314e+07	1.51917e+07
P01859	1	1	1	GLPAPLEK	TMTsixplex_Nterm::::::::TMTsixplex_K:	2	1281.81	1281.8	3542	3.42	Phenyx	5.14	356.344	357.357	202.124	165.71	342.099	424.11
P01859	1	1	1	GLPAPLEK	TMTsixplex_Nterm::::::::TMTsixplex_K:	2	1281.81	1281.81	1	35.38	Phenyx	4.84	1.47689e+06	1.36159e+06	1.54079e+06	1.29382e+06	1.80145e+06	1.50369e+06
P01859	1	1	1	GLPAPLEK	TMTsixplex_Nterm::::::::TMTsixplex_K:	2	1281.81	1281.81	3	34.6	Phenyx	5	3.41445e+06	3.32918e+06	3.22956e+06	1.71678e+06	3.2311e+06	2.7174e+06
P01859	1	1	1	GLPAPLEK	TMTsixplex_Nterm::::::::TMTsixplex_K:	2	1281.81	1281.81	1	35.8	Phenyx	5.22	1.08379e+06	1.40106e+06	1.56019e+06	776091	1.18921e+06	923043
P01859	1	1	1	GLPAPLEK	TMTsixplex_Nterm::::::::TMTsixplex_K:	2	1281.81	1281.81	2796402	37.33	Phenyx	4.99	335183	350409	327196	199905	305540	274776
P01859	1	1	1	TPEVTCVVVDVSHEDPEVQFNWYVDGVEVHNAK	TMTsixplex_Nterm::::::Cys_CAM:::::::::::::::::::::::::::TMTsixplex_K:	5	4255.09	4255.09	126690	72.82	Phenyx	5.06	11689.1	11862.1	10850.2	5896.31	11863.3	10715.4
P01859	1	1	1	TPEVTCVVVDVSHEDPEVQFNWYVDGVEVHNAK	TMTsixplex_Nterm::::::Cys_CAM:::::::::::::::::::::::::::TMTsixplex_K:	4	4255.09	4255.09	95218	77.83	Phenyx	7.45	3244.4	3237.25	3561.77	1967.09	3382.85	2826.18
P01859	1	1	1	TPEVTCVVVDVSHEDPEVQFNWYVDGVEVHNAK	TMTsixplex_Nterm::::::Cys_CAM:::::::::::::::::::::::::::TMTsixplex_K:	4	4255.09	4255.09	734947	61.02	Phenyx	6.44	35106.3	42917.9	41361.1	25959.7	38859.3	34534.6
P01859	1	1	1	TPEVTCVVVDVSHEDPEVQFNWYVDGVEVHNAK	TMTsixplex_Nterm::::::Cys_CAM:::::::::::::::::::::::::::TMTsixplex_K:	4	4255.09	4255.09	658909	68.1	Phenyx	8.28	24037.4	25254	27543.5	14987.5	26752.7	20244.5
P01859	1	1	1	TPEVTCVVVDVSHEDPEVQFNWYVDGVEVHNAK	TMTsixplex_Nterm::::::Cys_CAM:::::::::::::::::::::::::::TMTsixplex_K:	4	4255.09	4255.09	1989569	56.23	Phenyx	7.81	69364.1	72324.6	70611.9	36174.8	58751.2	62041.2
P01859	1	1	1	TPEVTCVVVDVSHEDPEVQFNWYVDGVEVHNAK	TMTsixplex_Nterm::::::Cys_CAM:::::::::::::::::::::::::::TMTsixplex_K:	4	4255.09	4255.09	642150	67.72	Phenyx	7.89	26303.8	30401.6	27554.3	15868.7	29782	26969
P01859	1	1	1	TPEVTCVVVDVSHEDPEVQFNWYVDGVEVHNAK	TMTsixplex_Nterm::::::Cys_CAM:::::::::::::::::::::::::::TMTsixplex_K:	4	4255.09	4255.09	646850	68.17	Phenyx	7.37	22503.2	26547.5	25219.7	12473.1	24757.5	22709.3
P01859	1	1	1	TPEVTCVVVDVSHEDPEVQFNWYVDGVEVHNAK	TMTsixplex_Nterm::::::Cys_CAM:::::::::::::::::::::::::::TMTsixplex_K:	5	4255.09	4255.09	581148	69.92	Phenyx	4.85	33486.9	34292.6	32806.3	18070.4	30510.9	30769.2
P01859	1	1	1	TPEVTCVVVDVSHEDPEVQFNWYVDGVEVHNAK	TMTsixplex_Nterm::::::Cys_CAM:::::::::::::::::::::::::::TMTsixplex_K:	5	4255.09	4255.09	162878	76.67	Phenyx	4.93	12103	13576.7	11434.2	6809.55	12941.3	12042.4
P01859	1	1	1	TPEVTCVVVDVSHEDPEVQFNWYVDGVEVHNAK	TMTsixplex_Nterm::::::Cys_CAM:::::::::::::::::::::::::::TMTsixplex_K:	4	4255.09	4255.09	736574	64.35	Phenyx	7.57	34268.2	40161.5	27335.5	18891.5	34352.6	32384.3
P01859	1	1	1	TPEVTCVVVDVSHEDPEVQFNWYVDGVEVHNAK	TMTsixplex_Nterm::::::Cys_CAM:::::::::::::::::::::::::::TMTsixplex_K:	5	4255.09	4255.1	253200	71.93	Phenyx	4.86	19967.3	22717.8	21143.9	10950.1	20287.5	18751.2
P01859	1	1	1	TPEVTCVVVDVSHEDPEVQFNWYVDGVEVHNAK	TMTsixplex_Nterm::::::Cys_CAM:::::::::::::::::::::::::::TMTsixplex_K:	4	4255.09	4255.09	133644	72.55	Phenyx	6.86	2914.25	3253.98	3431.48	1605.29	2904.15	2780.01
P01859	1	1	1	TPEVTCVVVDVSHEDPEVQFNWYVDGVEVHNAK	TMTsixplex_Nterm::::::Cys_CAM:::::::::::::::::::::::::::TMTsixplex_K:	4	4255.09	4255.09	904585	67.27	Phenyx	7.96	23683.2	23124.9	22018.4	11569.4	23997	19455.3
P01859	1	1	1	TPEVTCVVVDVSHEDPEVQFNWYVDGVEVHNAK	TMTsixplex_Nterm::::::Cys_CAM:::::::::::::::::::::::::::TMTsixplex_K:	4	4255.09	4255.1	870881	66.95	Phenyx	7.38	30550.3	34018.3	35739.4	17465.9	31638.6	27618.2
P01859	1	1	1	TTPPMLDSDGSFFLYSK	TMTsixplex_Nterm:::::::::::::::::TMTsixplex_K:	3	2363.21	2363.21	1	51.43	Phenyx	6.96	2.07152e+07	1.53321e+07	2.21715e+07	1.10879e+07	1.87226e+07	2.02652e+07
P01859	1	1	1	TTPPMLDSDGSFFLYSK	TMTsixplex_Nterm:::::Oxidation_M::::::::::::TMTsixplex_K:	3	2379.21	2379.21	2	47.92	Phenyx	6.59	2.75997e+06	903826	1.63737e+06	978545	1.19651e+06	1.35578e+06
P01859	1	1	1	TTPPMLDSDGSFFLYSK	TMTsixplex_Nterm:::::::::::::::::TMTsixplex_K:	2	2363.21	2363.21	1	51.4	Phenyx	7.96	702942	515746	787103	358375	641729	694657
P01859	1	1	1	TTPPMLDSDGSFFLYSK	TMTsixplex_Nterm:::::Oxidation_M::::::::::::TMTsixplex_K:	3	2379.21	2379.21	6441625	49.12	Phenyx	6.8	555159	375267	410203	447149	382131	500725
P01859	1	1	1	TTPPMLDSDGSFFLYSK	TMTsixplex_Nterm:::::::::::::::::TMTsixplex_K:	2	2363.21	2363.21	1	51.53	Phenyx	7.56	4.13646e+06	3.11394e+06	4.86248e+06	1.92407e+06	3.67995e+06	4.14064e+06
P01859	1	1	1	TTPPMLDSDGSFFLYSK	TMTsixplex_Nterm:::::::::::::::::TMTsixplex_K:	2	2363.21	2363.21	3	51.63	Phenyx	7.79	1.25602e+06	928055	1.26857e+06	678324	1.1613e+06	1.37198e+06
P01859	1	1	1	VVSVLTVVHQDWLNGK	TMTsixplex_Nterm::::::::::::::::TMTsixplex_K:	3	2251.31	2251.31	1	53.98	Phenyx	7.89	487550	673482	936034	300134	711667	643021
P01859	1	1	1	VVSVLTVVHQDWLNGKEYK	TMTsixplex_Nterm::::::::::::::::TMTsixplex_K:::TMTsixplex_K:	4	2900.67	2900.68	1942684	54.4	Phenyx	4.82	91901.6	132966	97622.4	145121	188984	87782.5
P01859;P01860	2	2	2	EPQVYTLPPSREEMTK	TMTsixplex_Nterm::::::::::::::::TMTsixplex_K:	3	2362.26	2362.26	4704898	35.35	Phenyx	7.36	442630	698058	530384	402838	639469	347473
P01859;P01860	2	2	2	EPQVYTLPPSREEMTK	TMTsixplex_Nterm::::::::::::::::TMTsixplex_K:	3	2362.26	2362.26	1	38.22	Phenyx	6.17	784817	1.22357e+06	1.01186e+06	798289	1.1376e+06	640551
P01859;P01860	2	2	2	EPQVYTLPPSREEMTK	TMTsixplex_Nterm::::::::::::::::TMTsixplex_K:	3	2362.26	2362.26	1	38.17	Phenyx	6.53	771373	1.2027e+06	979497	773850	1.19061e+06	645566
P01859;P01860	2	2	2	EPQVYTLPPSREEMTK	TMTsixplex_Nterm::::::::::::::::TMTsixplex_K:	3	2362.26	2362.26	1	36.85	Phenyx	7.02	801539	1.30235e+06	1.00404e+06	721521	1.11718e+06	566833
P01859;P01860	2	2	2	EPQVYTLPPSREEMTK	TMTsixplex_Nterm::::::::::::::::TMTsixplex_K:	4	2362.26	2362.26	2	35.87	Phenyx	4.69	5.37212e+06	1.03676e+07	7.20928e+06	5.54117e+06	8.67733e+06	4.7547e+06
P01859;P01860	2	2	2	EPQVYTLPPSREEMTK	TMTsixplex_Nterm::::::::::::::::TMTsixplex_K:	3	2362.26	2362.26	1	37.05	Phenyx	7.2	747422	1.18104e+06	827712	777688	1.06658e+06	598550
P01859;P01860	2	2	2	EPQVYTLPPSREEMTK	TMTsixplex_Nterm::::::::::::::::TMTsixplex_K:	3	2362.26	2362.26	1	38.63	Phenyx	6.12	683420	1.04627e+06	831894	730499	989312	591715
P01859;P01860	2	2	2	EPQVYTLPPSREEMTK	TMTsixplex_Nterm::::::::::::::::TMTsixplex_K:	3	2362.26	2362.26	1	38.27	Phenyx	5.95	722119	1.0391e+06	883415	715621	1.02421e+06	587275
P01859;P01860	2	2	2	EPQVYTLPPSREEMTK	TMTsixplex_Nterm::::::::::::::::TMTsixplex_K:	3	2362.26	2362.26	1	38.42	Phenyx	6.67	793078	1.13937e+06	1.00329e+06	883962	1.12974e+06	628601
P01859;P01860	2	2	2	EPQVYTLPPSREEMTK	TMTsixplex_Nterm::::::::::::::::TMTsixplex_K:	3	2362.26	2362.26	1	37.37	Phenyx	5.95	775226	1.29436e+06	986325	807326	1.2114e+06	669838
P01859;P01860	2	2	2	EPQVYTLPPSREEMTK	TMTsixplex_Nterm::::::::::::::::TMTsixplex_K:	3	2362.26	2362.26	1	38.07	Phenyx	6.31	650094	1.09742e+06	817406	706525	1.00619e+06	536812
P01859;P01860	2	2	2	EPQVYTLPPSREEMTK	TMTsixplex_Nterm::::::::::::::Oxidation_M::TMTsixplex_K:	3	2378.26	2378.25	3668921	34.23	Phenyx	5.1	246067	351748	257007	241901	338190	208573
P01859;P01860	2	2	2	EPQVYTLPPSREEMTK	TMTsixplex_Nterm::::::::::::::::TMTsixplex_K:	3	2362.26	2362.26	1	36.62	Phenyx	5.95	952302	1.54499e+06	961809	877443	1.30693e+06	589770
P01859;P01861	2	2	2	STSESTAALGCLVK	TMTsixplex_Nterm:::::::::::Cys_CAM:::TMTsixplex_K:	2	1881.03	1881.03	1	40.03	Phenyx	6.68	272541	215434	214011	157345	187953	314528
P01859;P01861	2	2	2	STSESTAALGCLVK	TMTsixplex_Nterm:::::::::::Cys_CAM:::TMTsixplex_K:	2	1881.03	1881.03	6971553	40.72	Phenyx	6.68	197084	196464	170774	132650	169894	211946
P01859;P01861	2	2	2	STSESTAALGCLVK	TMTsixplex_Nterm:::::::::::Cys_CAM:::TMTsixplex_K:	2	1881.03	1881.03	1	39.77	Phenyx	6.53	2.14195e+06	1.88971e+06	1.7263e+06	1.17777e+06	1.82186e+06	1.81792e+06
P01859;P01861	2	2	2	STSESTAALGCLVK	TMTsixplex_Nterm:::::::::::Cys_CAM:::TMTsixplex_K:	3	1881.03	1881.03	4343475	40.35	Phenyx	5.24	1.42161e+06	1.48342e+06	1.90278e+06	1.34461e+06	1.12239e+06	1.39439e+06
P01859;P01861	2	2	2	STSESTAALGCLVK	TMTsixplex_Nterm:::::::::::Cys_CAM:::TMTsixplex_K:	3	1881.03	1881.02	1	39.63	Phenyx	5.12	9.72152e+06	6.94107e+06	2.68644e+07	9.5242e+06	4.8148e+06	1.02364e+07
P01859;P01861	2	2	2	STSESTAALGCLVK	TMTsixplex_Nterm:::::::::::Cys_CAM:::TMTsixplex_K:	2	1881.03	1881.03	1	40.9	Phenyx	6.82	549840	491027	436019	323923	455347	502693
P01859;P01861	2	2	2	STSESTAALGCLVK	TMTsixplex_Nterm:::::::::::Cys_CAM:::TMTsixplex_K:	3	1881.03	1881.03	2937524	40.7	Phenyx	5.18	1.02099e+06	1.34947e+06	1.99082e+06	1.282e+06	713072	1.12371e+06
P01859;P01861	2	2	2	STSESTAALGCLVK	TMTsixplex_Nterm:::::::::::Cys_CAM:::TMTsixplex_K:	2	1881.03	1881.03	1	40.53	Phenyx	6.89	448767	447293	381495	295677	402656	442310
P01859;P01861	2	2	2	STSESTAALGCLVK	TMTsixplex_Nterm:::::::::::Cys_CAM:::TMTsixplex_K:	2	1881.03	1881.03	2902314	40.35	Phenyx	6.5	104664	94749.8	87298.4	61899	87747.5	97077.1
P01859;P01861	2	2	2	STSESTAALGCLVK	TMTsixplex_Nterm:::::::::::Cys_CAM:::TMTsixplex_K:	2	1881.03	1881.03	8	39.87	Phenyx	6.72	2.05291e+06	1.90352e+06	1.72469e+06	1.33158e+06	1.82038e+06	1.86555e+06
P01860	1	1	1	CPAPELLGGPSVFLFPPKPK	TMTsixplex_Nterm:Cys_CAM:::::::::::::::::TMTsixplex_K::TMTsixplex_K:	4	2837.65	2837.65	6	52.07	Phenyx	6.11	2.47903e+06	4.42696e+06	3.52575e+06	3.73711e+06	5.87323e+06	1.37162e+06
P01860	1	1	1	CPAPELLGGPSVFLFPPKPK	TMTsixplex_Nterm:Cys_CAM:::::::::::::::::TMTsixplex_K::TMTsixplex_K:	4	2837.65	2837.65	3	51.82	Phenyx	5.86	1.90985e+06	3.67816e+06	2.64302e+06	2.74212e+06	4.59001e+06	849160
P01860	1	1	1	CPAPELLGGPSVFLFPPKPK	TMTsixplex_Nterm:Cys_CAM:::::::::::::::::TMTsixplex_K::TMTsixplex_K:	4	2837.65	2837.65	6000766	53.27	Phenyx	6.14	395845	741822	583581	571581	894753	250923
P01860	1	1	1	CPAPELLGGPSVFLFPPKPK	TMTsixplex_Nterm:Cys_CAM:::::::::::::::::TMTsixplex_K::TMTsixplex_K:	4	2837.65	2837.64	163265	53.37	Phenyx	5.19	13032.3	9935.84	11275	12698.4	17210.5	5401.39
P01860	1	1	1	CPAPELLGGPSVFLFPPKPK	TMTsixplex_Nterm:Cys_CAM:::::::::::::::::TMTsixplex_K::TMTsixplex_K:	4	2837.65	2837.65	7622304	51.53	Phenyx	5.5	617431	998887	817463	736114	1.22851e+06	266218
P01860	1	1	1	CPAPELLGGPSVFLFPPKPK	TMTsixplex_Nterm:Cys_CAM:::::::::::::::::TMTsixplex_K::TMTsixplex_K:	3	2837.65	2837.65	7654588	51.72	Phenyx	8.35	402638	797159	669404	656193	1.03202e+06	205249
P01860	1	1	1	CPAPELLGGPSVFLFPPKPK	TMTsixplex_Nterm:Cys_CAM:::::::::::::::::TMTsixplex_K::TMTsixplex_K:	3	2837.65	2837.65	2	52.15	Phenyx	6.98	859095	1.86661e+06	1.51298e+06	1.46418e+06	2.46446e+06	524096
P01860	1	1	1	CPAPELLGGPSVFLFPPKPK	TMTsixplex_Nterm:Cys_CAM:::::::::::::::::TMTsixplex_K::TMTsixplex_K:	3	2837.65	2837.65	1	51.88	Phenyx	7.58	637493	1.39639e+06	1.00713e+06	1.04022e+06	1.70759e+06	391108
P01860	1	1	1	CPAPELLGGPSVFLFPPKPK	TMTsixplex_Nterm:Cys_CAM:::::::::::::::::TMTsixplex_K::TMTsixplex_K:	3	2837.65	2837.65	1	52.42	Phenyx	7.23	661939	1.4517e+06	1.24121e+06	1.13307e+06	1.86061e+06	450197
P01860	1	1	1	CPAPELLGGPSVFLFPPKPK	TMTsixplex_Nterm:Cys_CAM:::::::::::::::::TMTsixplex_K::TMTsixplex_K:	3	2837.65	2837.65	1	52.85	Phenyx	8.04	396706	758738	615109	648293	984926	209864
P01860	1	1	1	CPAPELLGGPSVFLFPPKPK	TMTsixplex_Nterm:Cys_CAM:::::::::::::::::TMTsixplex_K::TMTsixplex_K:	4	2837.65	2837.65	1	51.68	Phenyx	6.54	1.18298e+06	1.93511e+06	1.35798e+06	1.50529e+06	2.54608e+06	508969
P01860	1	1	1	CPAPELLGGPSVFLFPPKPK	TMTsixplex_Nterm:Cys_CAM:::::::::::::::::TMTsixplex_K::TMTsixplex_K:	4	2837.65	2837.65	6	52.37	Phenyx	6.43	3.66338e+06	6.91051e+06	5.4369e+06	5.41262e+06	8.86112e+06	1.85028e+06
P01860	1	1	1	CPAPELLGGPSVFLFPPKPK	TMTsixplex_Nterm:Cys_CAM:::::::::::::::::TMTsixplex_K::TMTsixplex_K:	3	2837.65	2837.65	5011120	51.57	Phenyx	7.72	218280	444192	371503	348428	559297	126460
P01860	1	1	1	CPAPELLGGPSVFLFPPKPK	TMTsixplex_Nterm:Cys_CAM:::::::::::::::::TMTsixplex_K::TMTsixplex_K:	4	2837.65	2837.65	9900141	51.58	Phenyx	6.13	608870	1.02619e+06	724172	771887	1.25063e+06	283720
P01860	1	1	1	CPAPELLGGPSVFLFPPKPK	TMTsixplex_Nterm:Cys_CAM:::::::::::::::::TMTsixplex_K::TMTsixplex_K:	5	2837.65	2837.65	3997505	52.12	Phenyx	4.79	197997	498662	649979	563382	468529	168389
P01860	1	1	1	CPAPELLGGPSVFLFPPKPK	TMTsixplex_Nterm:Cys_CAM:::::::::::::::::TMTsixplex_K::TMTsixplex_K:	4	2837.65	2837.65	2	52.97	Phenyx	6.51	1.29676e+06	2.80938e+06	2.02057e+06	2.22404e+06	3.4979e+06	749459
P01860	1	1	1	CPAPELLGGPSVFLFPPKPK	TMTsixplex_Nterm:Cys_CAM:::::::::::::::::TMTsixplex_K::TMTsixplex_K:	3	2837.65	2837.65	1	52.55	Phenyx	8.35	639364	1.39184e+06	1.1693e+06	1.08538e+06	1.78294e+06	408267
P01860	1	1	1	CPAPELLGGPSVFLFPPKPK	TMTsixplex_Nterm:Cys_CAM:::::::::::::::::TMTsixplex_K::TMTsixplex_K:	3	2837.65	2837.65	4415699	53.05	Phenyx	8.14	206069	391452	336421	336924	521765	128135
P01860	1	1	1	CPAPELLGGPSVFLFPPKPK	TMTsixplex_Nterm:Cys_CAM:::::::::::::::::TMTsixplex_K::TMTsixplex_K:	4	2837.65	2837.65	4	52.68	Phenyx	6.06	1.68009e+06	3.40633e+06	2.49058e+06	2.51832e+06	4.24006e+06	1.01673e+06
P01860	1	1	1	CPAPELLGGPSVFLFPPKPK	TMTsixplex_Nterm:Cys_CAM:::::::::::::::::TMTsixplex_K::TMTsixplex_K:	3	2837.65	2837.65	6878927	52.95	Phenyx	8.83	285173	584903	478569	469413	731973	167553
P01860	1	1	1	CPAPELLGGPSVFLFPPKPK	TMTsixplex_Nterm:Cys_CAM:::::::::::::::::TMTsixplex_K::TMTsixplex_K:	4	2837.65	2837.65	3	52.8	Phenyx	6.41	1.99838e+06	4.07683e+06	2.9717e+06	3.02387e+06	4.94392e+06	948836
P01860	1	1	1	CPAPELLGGPSVFLFPPKPK	TMTsixplex_Nterm:Cys_CAM:::::::::::::::::TMTsixplex_K::TMTsixplex_K:	3	2837.65	2837.65	1	52.8	Phenyx	8.09	434299	975976	720399	805314	1.20384e+06	282666
P01860	1	1	1	CPAPELLGGPSVFLFPPKPK	TMTsixplex_Nterm:Cys_CAM:::::::::::::::::TMTsixplex_K::TMTsixplex_K:	4	2837.65	2837.65	5	52.5	Phenyx	5.56	2.47664e+06	5.16658e+06	3.8219e+06	4.00081e+06	6.79763e+06	1.35055e+06
P01860	1	1	1	CPEPKSCDTPPPCPR	TMTsixplex_Nterm:Cys_CAM::::TMTsixplex_K::Cys_CAM::::::Cys_CAM:::	3	2255.09	2255.09	463892	26.17	Phenyx	5.29	12746.2	4184.39	8681.6	6144.09	61332	9808.3
P01860	1	1	1	SCDTPPPCPR	TMTsixplex_Nterm::Cys_CAM::::::Cys_CAM:::	3	1414.65	1414.65	230519	23.2	Phenyx	5.02	20363.1	51060.2	37170.2	46824.3	42512.8	15594.7
P01860	1	1	1	SCDTPPPCPR	TMTsixplex_Nterm::Cys_CAM::::::Cys_CAM:::	3	1414.65	1414.65	72381	23.1	Phenyx	4.71	7845.9	18425.7	15522.2	16972.4	16473.9	5834.23
P01860	1	1	1	SCDTPPPCPR	TMTsixplex_Nterm::Cys_CAM::::::Cys_CAM:::	2	1414.65	1414.65	305832	23.1	Phenyx	7.3	17735.8	46573.3	34220.2	42650.6	40501.3	12762.6
P01860	1	1	1	SCDTPPPCPR	TMTsixplex_Nterm::Cys_CAM::::::Cys_CAM:::	2	1414.65	1414.65	360821	23.2	Phenyx	7.32	18036.1	44233.9	33242	39753.4	39239.6	12624.5
P01860	1	1	1	SCDTPPPCPR	TMTsixplex_Nterm::Cys_CAM::::::Cys_CAM:::	2	1414.65	1414.65	55236	23.97	Phenyx	6.4	4565.19	9858.63	7037.34	8960.3	8222.06	3699.27
P01860	1	1	1	SCDTPPPCPR	TMTsixplex_Nterm::Cys_CAM::::::Cys_CAM:::	2	1414.65	1414.65	376921	23.02	Phenyx	7.69	29013.9	73797.8	55857.6	65884.3	63657.7	20743.4
P01860	1	1	1	SCDTPPPCPR	TMTsixplex_Nterm::Cys_CAM::::::Cys_CAM:::	2	1414.65	1414.65	246110	23.15	Phenyx	7.14	15915.4	40066.7	28481.7	36877.1	34140.1	11361.2
P01860	1	1	1	TPEVTCVVVDVSHEDPEVQFK	TMTsixplex_Nterm::::::Cys_CAM:::::::::::::::TMTsixplex_K:	3	2871.47	2871.47	6	45.93	Phenyx	8.27	1.30218e+06	3.71927e+06	2.28118e+06	2.56478e+06	3.47342e+06	658785
P01860	1	1	1	TPEVTCVVVDVSHEDPEVQFK	TMTsixplex_Nterm::::::Cys_CAM:::::::::::::::TMTsixplex_K:	3	2871.47	2871.47	4	45.82	Phenyx	8.65	1.12336e+06	2.75382e+06	1.52222e+06	1.87054e+06	2.46223e+06	668969
P01860	1	1	1	TPEVTCVVVDVSHEDPEVQFK	TMTsixplex_Nterm::::::Cys_CAM:::::::::::::::TMTsixplex_K:	3	2871.47	2871.47	1	46.22	Phenyx	8.75	4.67916e+06	1.19554e+07	6.8112e+06	7.68962e+06	1.08286e+07	2.58692e+06
P01860	1	1	1	TPEVTCVVVDVSHEDPEVQFK	TMTsixplex_Nterm::::::Cys_CAM:::::::::::::::TMTsixplex_K:	3	2871.47	2871.47	1	46.07	Phenyx	8.31	2.56524e+06	7.22455e+06	4.07337e+06	4.51728e+06	6.69883e+06	1.32832e+06
P01860	1	1	1	TPEVTCVVVDVSHEDPEVQFK	TMTsixplex_Nterm::::::Cys_CAM:::::::::::::::TMTsixplex_K:	3	2871.47	2871.47	2	46.75	Phenyx	8.07	726062	2.03017e+06	1.13919e+06	1.38679e+06	1.84536e+06	486867
P01860	1	1	1	TPEVTCVVVDVSHEDPEVQFK	TMTsixplex_Nterm::::::Cys_CAM:::::::::::::::TMTsixplex_K:	3	2871.47	2871.47	2	46.5	Phenyx	8.84	5.2662e+06	1.43559e+07	8.87359e+06	9.41788e+06	1.3587e+07	3.03565e+06
P01860	1	1	1	TPLGDTTHTCPR	TMTsixplex_Nterm::::::::::Cys_CAM:::	3	1583.79	1583.79	405517	25.32	Phenyx	6.88	23275.5	11565.2	10751.2	18668.2	20377.5	7600.97
P01860	1	1	1	TPLGDTTHTCPR	TMTsixplex_Nterm::::::::::Cys_CAM:::	3	1583.79	1583.79	4576434	25.78	Phenyx	7.32	63382.2	116094	91557.9	100236	119600	97205.6
P01860	1	1	1	VELKTPLGDTTHTCPR	TMTsixplex_Nterm::::TMTsixplex_K::::::::::Cys_CAM:::	3	2282.25	2282.25	5746235	34.38	Phenyx	7.26	149160	361799	184228	232473	354952	68387.3
P01860	1	1	1	VELKTPLGDTTHTCPR	TMTsixplex_Nterm::::TMTsixplex_K::::::::::Cys_CAM:::	4	2282.25	2282.25	2	34.47	Phenyx	4.83	1.17275e+06	2.92679e+06	1.5798e+06	1.84526e+06	2.61182e+06	573220
P01860	1	1	1	WQQGNLFSCSVMHEALHNR	TMTsixplex_Nterm:::::::::Cys_CAM:::::::::::	3	2542.22	2542.22	1482578	44.03	Phenyx	8.96	12910.6	27525.8	27339.5	93419.4	15336.6	22369.2
P01860	1	1	1	WQQGNLFSCSVMHEALHNR	TMTsixplex_Nterm:::::::::Cys_CAM:::::::::::	3	2542.22	2542.21	120036	18.08	Phenyx	9.18	64.839	1769.55	943.017	3363.19		789.241
P01860	1	1	1	WQQGNLFSCSVMHEALHNR	TMTsixplex_Nterm:::::::::Cys_CAM:::::::::::	3	2542.22	2542.22	4698529	44.38	Phenyx	9.66	5259.4	125402	70229.4	227705		52886.6
P01860	1	1	1	WQQGNLFSCSVMHEALHNR	TMTsixplex_Nterm:::::::::Cys_CAM:::::::::::	4	2542.22	2542.22	984762	44.63	Phenyx	5.89	291727	202308	258881	655066	231210	430897
P01860	1	1	1	WQQGNLFSCSVMHEALHNR	TMTsixplex_Nterm:::::::::Cys_CAM:::Oxidation_M::::::::	4	2558.21	2558.21	55668	18.03	Phenyx	4.7	488.472	7750.65	3584.22	14660		2617.88
P01860	1	1	1	WQQGNLFSCSVMHEALHNR	TMTsixplex_Nterm:::::::::Cys_CAM:::Oxidation_M::::::::	4	2558.21	2558.21	415496	40.23	Phenyx	5.61	119941	99000.9	184894	130654	117587	90584.1
P01860	1	1	1	WQQGNLFSCSVMHEALHNR	TMTsixplex_Nterm:::::::::Cys_CAM:::::::::::	4	2542.22	2542.22	150807	18.03	Phenyx	5.41		16808.8	7442.56	31115.1		5180.15
P01860	1	1	1	WQQGNLFSCSVMHEALHNR	TMTsixplex_Nterm:::::::::Cys_CAM:::::::::::	4	2542.22	2542.22	4604877	44.35	Phenyx	5.61	170225	1.14902e+06	646940	2.0666e+06		444197
P01860	1	1	1	WQQGNLFSCSVMHEALHNR	TMTsixplex_Nterm:::::::::Cys_CAM:::Oxidation_M::::::::	4	2558.21	2558.21	4648563	38.83	Phenyx	6.17	239889	1.36619e+06	894183	2.43812e+06		618121
P01860	1	1	1	WQQGNLFSCSVMHEALHNR	TMTsixplex_Nterm:::::::::Cys_CAM:::::::::::	4	2542.22	2542.22	230918	22.58	Phenyx	5.48	19156.3	67736.7	33307.6	109489	22037.2	25515.1
P01860	1	1	1	WQQGNLFSCSVMHEALHNR	TMTsixplex_Nterm:::::::::Cys_CAM:::Oxidation_M::::::::	3	2558.21	2558.21	2385884	39.02	Phenyx	10.64	4854.08	72489.8	38458.1	134985		27717.7
P01860	1	1	1	WQQGNLFSCSVMHEALHNR	TMTsixplex_Nterm:::::::::Cys_CAM:::Oxidation_M::::::::	4	2558.21	2558.21	1297439	44.25	Phenyx	5.25	90698.6	157424	146873	191952	96639.8	85836.1
P01860	1	1	1	WQQGNLFSCSVMHEALHNR	TMTsixplex_Nterm:::::::::Cys_CAM:::Oxidation_M::::::::	4	2558.21	2558.21	37292	0.48	Phenyx	5.17	1047.97	4788.94	2691.1	6758.48	1097.43	2118.06
P01860	1	1	1	WQQGNLFSCSVMHEALHNR	TMTsixplex_Nterm:::::::::Cys_CAM:::::::::::	4	2542.22	2542.21	244363	0.48	Phenyx	5.99		34318.5	13892.1	63082.7		9476.71
P01860	1	1	1	WQQGNLFSCSVMHEALHNR	TMTsixplex_Nterm:::::::::Cys_CAM:::::::::::	4	2542.22	2542.22	3293062	44.02	Phenyx	5.45	448272	665730	588271	2.01419e+06	384192	547107
P01860	1	1	1	WYVDGVEVHNAK	TMTsixplex_Nterm::::::::::::TMTsixplex_K:	3	1874.01	1874.01	2363797	39.63	Phenyx	6.06	114758	167030	124220	155279	162222	110251
P01860	1	1	1	WYVDGVEVHNAK	TMTsixplex_Nterm::::::::::::TMTsixplex_K:	3	1874.01	1874.01	4	39.1	Phenyx	6.86	1.79958e+07	4.66954e+07	3.0443e+07	2.99926e+07	4.38009e+07	9.62013e+06
P01860	1	1	1	WYVDGVEVHNAK	TMTsixplex_Nterm::::::::::::TMTsixplex_K:	3	1874.01	1874.01	5	39.02	Phenyx	6.91	2.23735e+07	5.86388e+07	3.78538e+07	3.83859e+07	5.49874e+07	1.16912e+07
P01860	1	1	1	WYVDGVEVHNAK	TMTsixplex_Nterm::::::::::::TMTsixplex_K:	3	1874.01	1874.01	8787576	38.68	Phenyx	6.36	568890	1.18482e+06	760393	861640	1.10912e+06	315374
P01860	1	1	1	WYVDGVEVHNAK	TMTsixplex_Nterm::::::::::::TMTsixplex_K:	2	1874.01	1874.01	3	39.03	Phenyx	7.23	769384	2.07567e+06	1.29555e+06	1.43275e+06	1.96192e+06	461891
P01860	1	1	1	WYVDGVEVHNAK	TMTsixplex_Nterm::::::::::::TMTsixplex_K:	2	1874.01	1874.01	7439041	39.32	Phenyx	6.76	217833	534476	319584	371652	540948	107329
P01860	1	1	1	WYVDGVEVHNAK	TMTsixplex_Nterm::::::::::::TMTsixplex_K:	3	1874.01	1874.01	3	39.15	Phenyx	6.64	1.39987e+07	3.93413e+07	2.60481e+07	2.52079e+07	3.76772e+07	7.78449e+06
P01860	1	1	1	WYVDGVEVHNAK	TMTsixplex_Nterm::::::::::::TMTsixplex_K:	2	1874.01	1874.01	2	39.13	Phenyx	6.9	539339	1.44295e+06	807317	916766	1.37769e+06	256799
P01860	1	1	1	WYVDGVEVHNAK	TMTsixplex_Nterm::::::::::::TMTsixplex_K:	2	1874.01	1874.01	4	38.95	Phenyx	7.05	957244	2.48879e+06	1.53247e+06	1.63615e+06	2.49159e+06	504993
P01860	1	1	1	WYVDGVEVHNAK	TMTsixplex_Nterm::::::::::::TMTsixplex_K:	2	1874.01	1874.01	2	39.08	Phenyx	7.05	622187	1.65654e+06	1.01589e+06	1.07184e+06	1.58726e+06	352872
P01861	1	1	1	EPQVYTLPPSQEEMTK	TMTsixplex_Nterm::::::::::::::::TMTsixplex_K:	3	2334.22	2334.22	5608908	38.9	Phenyx	5.17	1.18922e+06	909825	627765	1.33232e+06	914369	1.30766e+06
P01861	1	1	1	TTPPVLDSDGSFFLYSR	TMTsixplex_Nterm::::::::::::::::::	2	2130.08	2130.08	7955661	49.37	Phenyx	7.63	364365	139493	70733.2	394548	296787	812487
P01861	1	1	1	TTPPVLDSDGSFFLYSR	TMTsixplex_Nterm::::::::::::::::::	3	2130.08	2130.08	7138057	49.38	Phenyx	8.75	234834	188517	164965	221662	150445	285886
P01861	1	1	1	TYTCNVDHKPSNTK	TMTsixplex_Nterm::::Cys_CAM:::::TMTsixplex_K:::::TMTsixplex_K:	4	2351.25	2351.25	5	26.43	Phenyx	5.32	4.71345e+06	1.50613e+06	2.86659e+06	6.4178e+06	3.84894e+06	9.12924e+06
P01861	1	1	1	TYTCNVDHKPSNTK	TMTsixplex_Nterm::::Cys_CAM:::::TMTsixplex_K:::::TMTsixplex_K:	3	2351.25	2351.25	3080336	26.33	Phenyx	5.4	285183	90973.3	155750	350633	187238	793308
P01861	1	1	1	WQEGNVFSCSVMHEALHNHYTQK	TMTsixplex_Nterm:::::::::Cys_CAM:::Oxidation_M:::::::::::TMTsixplex_K:	4	3275.56	3275.56	1201689	45.12	Phenyx	5.25	48024.5	73292.4	55120.4	34902.6	36673.2	21658.9
P01861	1	1	1	WQEGNVFSCSVMHEALHNHYTQK	TMTsixplex_Nterm:::::::::Cys_CAM:::Oxidation_M:::::::::::TMTsixplex_K:	4	3275.56	3275.56	524591	38.9	Phenyx	5.83	21116.2	31120.3	17393.9	11321.2	13827.9	7235.04
P01861	1	1	1	YGPPCPSCPAPEFLGGPSVFLFPPKPK	TMTsixplex_Nterm:::::Cys_CAM:::Cys_CAM:::::::::::::::::TMTsixplex_K::TMTsixplex_K:	5	3629.94	3629.94	1942716	54.3	Phenyx	4.74	190809	98283.9	120231	195474	152411	343341
P01861	1	1	1	YGPPCPSCPAPEFLGGPSVFLFPPKPK	TMTsixplex_Nterm:::::Cys_CAM:::Cys_CAM:::::::::::::::::TMTsixplex_K::TMTsixplex_K:	5	3629.94	3629.94	1582232	53.95	Phenyx	4.79	234879	94572.1	123631	263195	219869	468647
P01861	1	1	1	YGPPCPSCPAPEFLGGPSVFLFPPKPK	TMTsixplex_Nterm:::::Cys_CAM:::Cys_CAM:::::::::::::::::TMTsixplex_K::TMTsixplex_K:	4	3629.94	3629.94	3560800	54.22	Phenyx	4.89	74318	25595.4	37437.8	84553	55405.7	163659
P01861	1	1	1	YGPPCPSCPAPEFLGGPSVFLFPPKPK	TMTsixplex_Nterm:::::Cys_CAM:::Cys_CAM:::::::::::::::::TMTsixplex_K::TMTsixplex_K:	5	3629.94	3629.94	3815210	54.08	Phenyx	5.11	278454	112694	117377	309761	221841	584614
P01871	1	1	1	DVMQGTDEHVVCK	TMTsixplex_Nterm::::::::::::Cys_CAM:TMTsixplex_K:	3	1974.99	1974.99	1141010	25.65	Phenyx	7.09	58248.3	225300	99720.4	159018	110964	20841.4
P01871	1	1	1	DVMQGTDEHVVCK	TMTsixplex_Nterm::::::::::::Cys_CAM:TMTsixplex_K:	3	1974.99	1974.99	4829544	25.53	Phenyx	6.1	233465	938561	439774	660225	458292	71463.7
P01871	1	1	1	DVMQGTDEHVVCK	TMTsixplex_Nterm:::Oxidation_M:::::::::Cys_CAM:TMTsixplex_K:	3	1990.99	1990.99	1	27.88	Phenyx	7.11	1.84143e+06	3.28852e+06	2.16383e+06	2.0997e+06	2.13539e+06	448496
P01871	1	1	1	DVMQGTDEHVVCK	TMTsixplex_Nterm::::::::::::Cys_CAM:TMTsixplex_K:	3	1974.99	1974.99	2	31.35	Phenyx	7.14	1.75105e+06	5.66335e+06	3.5277e+06	3.51501e+06	3.04885e+06	515889
P01871	1	1	1	DVMQGTDEHVVCK	TMTsixplex_Nterm::::::::::::Cys_CAM:TMTsixplex_K:	3	1974.99	1974.99	2862597	32.3	Phenyx	6.84	240298	541853	335186	424588	320847	80927.8
P01871	1	1	1	DVMQGTDEHVVCK	TMTsixplex_Nterm:::Oxidation_M:::::::::Cys_CAM:TMTsixplex_K:	3	1990.99	1990.99	6421720	28.1	Phenyx	6.64	438997	1.16986e+06	778820	904448	750030	140958
P01871	1	1	1	EKNVPLPVLAELPPK	TMTsixplex_Nterm::TMTsixplex_K:::::::::::::TMTsixplex_K:	4	2330.46	2330.46	1614254	45.48	Phenyx	4.91	194171	213634	190500	219499	194542	173294
P01871	1	1	1	EKNVPLPVLAELPPK	TMTsixplex_Nterm::TMTsixplex_K:::::::::::::TMTsixplex_K:	4	2330.46	2330.46	1	44.73	Phenyx	4.81	1.99317e+06	2.78363e+06	2.89263e+06	1.99242e+06	1.8137e+06	655794
P01871	1	1	1	EKNVPLPVLAELPPK	TMTsixplex_Nterm::TMTsixplex_K:::::::::::::TMTsixplex_K:	3	2330.46	2330.46	1	45.1	Phenyx	6.3	3.0391e+06	4.24546e+06	4.06757e+06	2.99264e+06	2.68056e+06	620365
P01871	1	1	1	EKNVPLPVLAELPPK	TMTsixplex_Nterm::TMTsixplex_K:::::::::::::TMTsixplex_K:	3	2330.46	2330.46	2	44.75	Phenyx	7.11	6.55969e+06	9.49463e+06	8.82927e+06	7.06685e+06	6.10951e+06	1.54747e+06
P01871	1	1	1	EKNVPLPVLAELPPK	TMTsixplex_Nterm::TMTsixplex_K:::::::::::::TMTsixplex_K:	3	2330.46	2330.46	2	44.9	Phenyx	7.14	6.97282e+06	1.03607e+07	9.45511e+06	7.56408e+06	6.62878e+06	1.38348e+06
P01871	1	1	1	EKNVPLPVLAELPPK	TMTsixplex_Nterm::TMTsixplex_K:::::::::::::TMTsixplex_K:	4	2330.46	2330.46	1	44.78	Phenyx	5.3	2.31659e+06	3.62951e+06	3.13301e+06	2.55269e+06	2.21609e+06	662766
P01871	1	1	1	EKNVPLPVLAELPPK	TMTsixplex_Nterm::TMTsixplex_K:::::::::::::TMTsixplex_K:	3	2330.46	2330.46	2797559	44.63	Phenyx	6.25	949226	1.17553e+06	1.21271e+06	928423	828137	325445
P01871	1	1	1	EKNVPLPVLAELPPK	TMTsixplex_Nterm::TMTsixplex_K:::::::::::::TMTsixplex_K:	3	2330.46	2330.45	2083257	45.52	Phenyx	6.26	710885	930164	941709	745984	614361	324943
P01871	1	1	1	NVPLPVLAELPPK	TMTsixplex_Nterm:::::::::::::TMTsixplex_K:	3	1844.15	1844.15	1	51.85	Phenyx	4.85	1.89187e+06	1.99743e+06	2.42254e+06	2.28075e+06	1.83677e+06	355573
P01871	1	1	1	NVPLPVLAELPPK	TMTsixplex_Nterm:::::::::::::TMTsixplex_K:	2	1844.15	1844.15	3194178	51.77	Phenyx	6.15	247936	261105	320964	300500	216480	38001.2
P01871	1	1	1	NVPLPVLAELPPK	TMTsixplex_Nterm:::::::::::::TMTsixplex_K:	2	1844.15	1844.16	2	49.8	Phenyx	5.73	1.72121e+06	1.71299e+06	2.17379e+06	2.08983e+06	1.60749e+06	288615
P01871	1	1	1	NVPLPVLAELPPK	TMTsixplex_Nterm:::::::::::::TMTsixplex_K:	2	1844.15	1844.16	1	50.23	Phenyx	6.49	1.02113e+06	1.03028e+06	1.25962e+06	1.2419e+06	950663	163553
P01871	1	1	1	NVPLPVLAELPPK	TMTsixplex_Nterm:::::::::::::TMTsixplex_K:	2	1844.15	1844.15	1	49.78	Phenyx	6.11	980648	1.07062e+06	1.33228e+06	1.2592e+06	940857	135526
P01871	1	1	1	NVPLPVLAELPPK	TMTsixplex_Nterm:::::::::::::TMTsixplex_K:	2	1844.15	1844.15	5094125	51.22	Phenyx	6.3	371348	398178	454035	470325	352763	59814.3
P01871	1	1	1	NVPLPVLAELPPK	TMTsixplex_Nterm:::::::::::::TMTsixplex_K:	3	1844.15	1844.15	3192833	50.95	Phenyx	4.81	729119	889694	910995	903896	646249	441367
P01871	1	1	1	NVPLPVLAELPPK	TMTsixplex_Nterm:::::::::::::TMTsixplex_K:	2	1844.15	1844.16	1	50.45	Phenyx	6.13	816363	818994	1.09999e+06	943581	779681	129347
P01871	1	1	1	NVPLPVLAELPPK	TMTsixplex_Nterm:::::::::::::TMTsixplex_K:	3	1844.15	1844.15	866150	49.47	Phenyx	4.85	85145.3	53871.4	90993.9	84751.3	162554	51489.4
P01871	1	1	1	NVPLPVLAELPPK	TMTsixplex_Nterm:::::::::::::TMTsixplex_K:	3	1844.15	1844.15	2106013	49.43	Phenyx	5.05	275902	343063	547048	321396	316124	214369
P01871	1	1	1	NVPLPVLAELPPK	TMTsixplex_Nterm:::::::::::::TMTsixplex_K:	2	1844.15	1844.15	3473377	49.22	Phenyx	6.25	281107	273894	379634	318013	253679	44171.7
P01871	1	1	1	NVPLPVLAELPPK	TMTsixplex_Nterm:::::::::::::TMTsixplex_K:	2	1844.15	1844.16	3951511	52.03	Phenyx	6.46	250959	241524	327767	272604	233909	48987.1
P01871	1	1	1	NVPLPVLAELPPK	TMTsixplex_Nterm:::::::::::::TMTsixplex_K:	2	1844.15	1844.16	1315336	49.63	Phenyx	5.84	133641	144284	154244	145101	128498	60499.5
P01871	1	1	1	NVPLPVLAELPPK	TMTsixplex_Nterm:::::::::::::TMTsixplex_K:	2	1844.15	1844.15	4717056	51.1	Phenyx	6.5	293169	309954	368281	376228	273888	56661.6
P01871	1	1	1	NVPLPVLAELPPK	TMTsixplex_Nterm:::::::::::::TMTsixplex_K:	2	1844.15	1844.15	1	50.1	Phenyx	5.8	857664	898405	1.18694e+06	1.07043e+06	820571	157356
P01871	1	1	1	NVPLPVLAELPPK	TMTsixplex_Nterm:::::::::::::TMTsixplex_K:	3	1844.15	1844.15	1	51.08	Phenyx	5.43	2.31906e+06	3.76687e+06	3.0504e+06	3.83418e+06	2.17522e+06	3.01823e+06
P01871	1	1	1	NVPLPVLAELPPK	TMTsixplex_Nterm:::::::::::::TMTsixplex_K:	2	1844.15	1844.15	434366	49.65	Phenyx	6.49	27890.3	26192.7	35108.1	30274.9	25235.8	6219.81
P01871	1	1	1	NVPLPVLAELPPK	TMTsixplex_Nterm:::::::::::::TMTsixplex_K:	2	1844.15	1844.16	6	48.78	Phenyx	5.54	3.40782e+06	3.4056e+06	4.51524e+06	4.12711e+06	3.27503e+06	360074
P01871	1	1	1	NVPLPVLAELPPK	TMTsixplex_Nterm:::::::::::::TMTsixplex_K:	2	1844.15	1844.15	2009682	49.67	Phenyx	6.21	142391	151648	185874	163598	136303	48306.5
P01871	1	1	1	NVPLPVLAELPPK	TMTsixplex_Nterm:::::::::::::TMTsixplex_K:	2	1844.15	1844.15	7	49.4	Phenyx	6.18	3.82088e+06	4.19106e+06	5.01682e+06	4.85966e+06	3.59236e+06	520115
P01871	1	1	1	NVPLPVLAELPPK	TMTsixplex_Nterm:::::::::::::TMTsixplex_K:	2	1844.15	1844.16	1	50.35	Phenyx	5.85	1.01583e+06	1.0619e+06	1.35083e+06	1.24732e+06	1.00866e+06	147474
P01871	1	1	1	NVPLPVLAELPPK	TMTsixplex_Nterm:::::::::::::TMTsixplex_K:	2	1844.15	1844.15	1368106	49.77	Phenyx	6.04	77903.8	78251.4	105518	86901.9	69485.3	12861.1
P01871	1	1	1	NVPLPVLAELPPK	TMTsixplex_Nterm:::::::::::::TMTsixplex_K:	2	1844.15	1844.15	2	49.58	Phenyx	6.23	1.49276e+06	1.62569e+06	2.09043e+06	1.91888e+06	1.38475e+06	199797
P01871	1	1	1	NVPLPVLAELPPK	TMTsixplex_Nterm:::::::::::::TMTsixplex_K:	3	1844.15	1844.16	9224394	52.17	Phenyx	4.69	1.45491e+06	1.34309e+06	1.61156e+06	1.55024e+06	1.23875e+06	403944
P01871	1	1	1	NVPLPVLAELPPK	TMTsixplex_Nterm:::::::::::::TMTsixplex_K:	2	1844.15	1844.15	5920540	48.87	Phenyx	6.53	501281	536119	660430	576731	469562	108483
P01871	1	1	1	NVPLPVLAELPPK	TMTsixplex_Nterm:::::::::::::TMTsixplex_K:	3	1844.15	1844.15	1376335	50.02	Phenyx	5.12	251393	216965	247498	293775	302512	135970
P01871	1	1	1	NVPLPVLAELPPK	TMTsixplex_Nterm:::::::::::::TMTsixplex_K:	2	1844.15	1844.15	2	49.63	Phenyx	6.41	1.34678e+06	1.39469e+06	1.72813e+06	1.62488e+06	1.21291e+06	169348
P01871	1	1	1	NVPLPVLAELPPK	TMTsixplex_Nterm:::::::::::::TMTsixplex_K:	2	1844.15	1844.15	2	49.63	Phenyx	5.86	1.3838e+06	1.44787e+06	1.89961e+06	1.68908e+06	1.35664e+06	176107
P01871	1	1	1	NVPLPVLAELPPK	TMTsixplex_Nterm:::::::::::::TMTsixplex_K:	2	1844.15	1844.15	610054	52.53	Phenyx	6.19	40140.7	44498.8	50893.1	47878	38379	9631.8
P01871	1	1	1	NVPLPVLAELPPK	TMTsixplex_Nterm:::::::::::::TMTsixplex_K:	2	1844.15	1844.16	9171309	51.18	Phenyx	6.13	377601	375708	515562	463998	368480	42040.2
P01871	1	1	1	NVPLPVLAELPPK	TMTsixplex_Nterm:::::::::::::TMTsixplex_K:	3	1844.15	1844.15	2376384	49.58	Phenyx	5.72	452810	532006	639570	517178	436624	168309
P01871	1	1	1	NVPLPVLAELPPK	TMTsixplex_Nterm:::::::::::::TMTsixplex_K:	2	1844.15	1844.15	7605754	50.48	Phenyx	6.4	522064	573658	711629	714497	507465	112811
P01871	1	1	1	NVPLPVLAELPPK	TMTsixplex_Nterm:::::::::::::TMTsixplex_K:	2	1844.15	1844.16	1425149	51.2	Phenyx	6.13	98357.2	101871	131719	114982	98990.8	22183
P01871	1	1	1	NVPLPVLAELPPK	TMTsixplex_Nterm:::::::::::::TMTsixplex_K:	3	1844.15	1844.15	3044440	51.68	Phenyx	5.31	489220	548073	592458	557811	488154	159194
P01871	1	1	1	QLQVSWLR	TMTsixplex_Nterm:::::::::	2	1257.74	1257.74	753662	44.98	Phenyx	5.16	28561.3	36313.4	39837.7	29841.9	25594.7	10447.6
P01871	1	1	1	QVGSGVTTDQVQAEAK	TMTsixplex_Nterm::::::::::::::::TMTsixplex_K:	3	2075.13	2075.13	6	31.1	Phenyx	7.99	4.89321e+07	7.44574e+07	6.6729e+07	5.70717e+07	4.89995e+07	7.39738e+06
P01871	1	1	1	QVGSGVTTDQVQAEAK	TMTsixplex_Nterm::::::::::::::::TMTsixplex_K:	3	2075.13	2075.13	8547350	31.35	Phenyx	5.77	432028	589127	574967	457869	437272	98595.8
P01871	1	1	1	QVGSGVTTDQVQAEAK	TMTsixplex_Nterm::::::::::::::::TMTsixplex_K:	2	2075.13	2075.13	3	30.85	Phenyx	9.44	1.59211e+06	2.32739e+06	2.35258e+06	1.61403e+06	1.44981e+06	242618
P01871	1	1	1	QVGSGVTTDQVQAEAK	TMTsixplex_Nterm::::::::::::::::TMTsixplex_K:	3	2075.13	2075.13	1556749	35.07	Phenyx	5.47	295135	195997	232227	270206	271454	203544
P01871	1	1	1	QVGSGVTTDQVQAEAK	TMTsixplex_Nterm::::::::::::::::TMTsixplex_K:	3	2075.13	2075.13	4	31.22	Phenyx	7.97	3.79724e+07	5.53439e+07	5.35829e+07	4.14174e+07	3.56044e+07	4.89941e+06
P01871	1	1	1	QVGSGVTTDQVQAEAK	TMTsixplex_Nterm::::::::::::::::TMTsixplex_K:	3	2075.13	2075.13	1	30.08	Phenyx	7.74	522423	348186	266720	217537	329210	711576
P01871	1	1	1	QVGSGVTTDQVQAEAK	TMTsixplex_Nterm::::::::::::::::TMTsixplex_K:	3	2075.13	2075.13	1	31.23	Phenyx	6.4	927339	1.37941e+06	1.29505e+06	935093	822095	153252
P01871	1	1	1	QVGSGVTTDQVQAEAK	TMTsixplex_Nterm::::::::::::::::TMTsixplex_K:	3	2075.13	2075.13	2239464	31.1	Phenyx	5.8	177071	246375	229752	172827	154618	36541.5
P01871	1	1	1	QVGSGVTTDQVQAEAK	TMTsixplex_Nterm::::::::::::::::TMTsixplex_K:	3	2075.13	2075.13	1	30.85	Phenyx	7.67	1.64072e+07	2.32838e+07	2.31285e+07	1.63364e+07	1.4124e+07	2.20637e+06
P01871	1	1	1	QVGSGVTTDQVQAEAK	TMTsixplex_Nterm::::::::::::::::TMTsixplex_K:	4	2075.13	2075.13	2	31	Phenyx	5.23	3.06623e+06	4.38892e+06	3.86874e+06	3.56011e+06	2.88525e+06	368474
P01871	1	1	1	YAATSQVLLPSK	TMTsixplex_Nterm::::::::::::TMTsixplex_K:	2	1735.03	1735.03	1	40.2	Phenyx	5.77	2.08628e+06	2.06519e+06	2.7311e+06	1.60107e+06	1.42565e+06	221238
P01871	1	1	1	YAATSQVLLPSK	TMTsixplex_Nterm::::::::::::TMTsixplex_K:	2	1735.03	1735.03	6	40.05	Phenyx	5.85	6.34391e+06	5.91401e+06	8.34271e+06	4.97318e+06	4.07208e+06	480898
P01871	1	1	1	YAATSQVLLPSK	TMTsixplex_Nterm::::::::::::TMTsixplex_K:	3	1735.03	1735.03	3071581	40.38	Phenyx	6.04	364678	379698	417963	312003	252963	178824
P01871	1	1	1	YAATSQVLLPSK	TMTsixplex_Nterm::::::::::::TMTsixplex_K:	2	1735.03	1735.03	3170844	40.43	Phenyx	5.98	536228	548380	687137	450135	318853	56328
P01871	1	1	1	YAATSQVLLPSK	TMTsixplex_Nterm::::::::::::TMTsixplex_K:	2	1735.03	1735.03	1	40.48	Phenyx	5.79	1.53459e+06	1.55463e+06	2.00102e+06	1.32213e+06	939154	132029
P01871	1	1	1	YAATSQVLLPSKDVMQGTDEHVVCK	TMTsixplex_Nterm::::::::::::TMTsixplex_K::::::::::::Cys_CAM:TMTsixplex_K:	4	3462.85	3462.85	2824378	40.85	Phenyx	6.69	111060	345987	184103	238887	182426	32280.1
P01871	1	1	1	YAATSQVLLPSKDVMQGTDEHVVCK	TMTsixplex_Nterm::::::::::::TMTsixplex_K:::Oxidation_M:::::::::Cys_CAM:TMTsixplex_K:	4	3478.84	3478.84	2860642	39.82	Phenyx	6.29	68615.9	211182	130855	149409	128685	24712.4
P01871	1	1	1	YAATSQVLLPSKDVMQGTDEHVVCK	TMTsixplex_Nterm::::::::::::TMTsixplex_K:::Oxidation_M:::::::::Cys_CAM:TMTsixplex_K:	4	3478.84	3478.84	4073945	39.62	Phenyx	5.39	102360	304424	164855	222911	180603	39653.9
P01871	1	1	1	YAATSQVLLPSKDVMQGTDEHVVCK	TMTsixplex_Nterm::::::::::::TMTsixplex_K::::::::::::Cys_CAM:TMTsixplex_K:	3	3462.85	3462.85	9920151	41.2	Phenyx	8.67	161309	508565	307328	372874	303412	75211
P01871	1	1	1	YAATSQVLLPSKDVMQGTDEHVVCK	TMTsixplex_Nterm::::::::::::TMTsixplex_K:::Oxidation_M:::::::::Cys_CAM:TMTsixplex_K:	4	3478.84	3478.84	4745099	39.52	Phenyx	4.87	130238	407164	266546	274810	243870	49668.3
P01871	1	1	1	YAATSQVLLPSKDVMQGTDEHVVCK	TMTsixplex_Nterm::::::::::::TMTsixplex_K::::::::::::Cys_CAM:TMTsixplex_K:	4	3462.85	3462.85	5653491	41.33	Phenyx	5.64	104180	217725	163477	243157	207535	34704.2
P01871	1	1	1	YAATSQVLLPSKDVMQGTDEHVVCK	TMTsixplex_Nterm::::::::::::TMTsixplex_K:::Oxidation_M:::::::::Cys_CAM:TMTsixplex_K:	4	3478.84	3478.84	2475633	40.33	Phenyx	5.79	56569.3	161183	95800.8	115367	102950	21480.9
P01871	1	1	1	YAATSQVLLPSKDVMQGTDEHVVCK	TMTsixplex_Nterm::::::::::::TMTsixplex_K:::Oxidation_M:::::::::Cys_CAM:TMTsixplex_K:	4	3478.84	3478.84	3	37.9	Phenyx	5.68	1.23427e+06	2.01071e+06	1.16739e+06	1.42312e+06	1.43862e+06	185503
P01871	1	1	1	YAATSQVLLPSKDVMQGTDEHVVCK	TMTsixplex_Nterm::::::::::::TMTsixplex_K:::Oxidation_M:::::::::Cys_CAM:TMTsixplex_K:	4	3478.84	3478.84	2281420	40.1	Phenyx	5.2	51201.5	157037	96946.4	115918	101191	21147.1
P01871	1	1	1	YAATSQVLLPSKDVMQGTDEHVVCK	TMTsixplex_Nterm::::::::::::TMTsixplex_K:::Oxidation_M:::::::::Cys_CAM:TMTsixplex_K:	4	3478.84	3478.84	1900853	40.65	Phenyx	5.25	63811.1	156292	104851	112898	96811.7	48899.5
P01871	1	1	1	YAATSQVLLPSKDVMQGTDEHVVCK	TMTsixplex_Nterm::::::::::::TMTsixplex_K:::Oxidation_M:::::::::Cys_CAM:TMTsixplex_K:	4	3478.84	3478.84	1589009	40.02	Phenyx	5.24	60048.7	186166	117681	136160	114659	23483.4
P01871	1	1	1	YAATSQVLLPSKDVMQGTDEHVVCK	TMTsixplex_Nterm::::::::::::TMTsixplex_K:::Oxidation_M:::::::::Cys_CAM:TMTsixplex_K:	4	3478.84	3478.84	2274132	39.93	Phenyx	5.36	71735.2	211607	127245	149584	132484	26863.3
P01871	1	1	1	YAATSQVLLPSKDVMQGTDEHVVCK	TMTsixplex_Nterm::::::::::::TMTsixplex_K:::Oxidation_M:::::::::Cys_CAM:TMTsixplex_K:	4	3478.84	3478.84	6031117	38.88	Phenyx	5.13	900802	1.6279e+06	1.2423e+06	1.2392e+06	1.04852e+06	637211
P01871	1	1	1	YAATSQVLLPSKDVMQGTDEHVVCK	TMTsixplex_Nterm::::::::::::TMTsixplex_K:::Oxidation_M:::::::::Cys_CAM:TMTsixplex_K:	4	3478.84	3478.84	1771380	40.23	Phenyx	5.1	59596.3	163522	106768	119634	105048	23238.3
P01871	1	1	1	YAATSQVLLPSKDVMQGTDEHVVCK	TMTsixplex_Nterm::::::::::::TMTsixplex_K:::Oxidation_M:::::::::Cys_CAM:TMTsixplex_K:	4	3478.84	3478.84	7765459	39.33	Phenyx	5.62	191840	591663	332710	400167	343890	60565
P01871	1	1	1	YAATSQVLLPSKDVMQGTDEHVVCK	TMTsixplex_Nterm::::::::::::TMTsixplex_K::::::::::::Cys_CAM:TMTsixplex_K:	3	3462.85	3462.85	3874077	40.95	Phenyx	8.29	210124	501864	313756	370861	295933	111150
P01871	1	1	1	YAATSQVLLPSKDVMQGTDEHVVCK	TMTsixplex_Nterm::::::::::::TMTsixplex_K:::Oxidation_M:::::::::Cys_CAM:TMTsixplex_K:	4	3478.84	3478.84	9803019	39.03	Phenyx	4.82	929301	1.64934e+06	1.1181e+06	1.3512e+06	1.10841e+06	623552
P01871;P04220	2	2	2	DGFFGNPR	TMTsixplex_Nterm:::::::::	2	1137.58	1137.58	8315411	34.85	Phenyx	5.72	239859	297826	214198	247443	190252	39281.2
P01871;P04220	2	2	2	DGFFGNPR	TMTsixplex_Nterm:::::::::	2	1137.58	1137.58	1	36.98	Phenyx	4.86	444900	635989	605428	477195	395780	78427.9
P01871;P04220	2	2	2	DGFFGNPR	TMTsixplex_Nterm:::::::::	2	1137.58	1137.58	8	37.57	Phenyx	6.46	1.85029e+06	2.8357e+06	2.75189e+06	2.09069e+06	1.70327e+06	295435
P01871;P04220	2	2	2	DGFFGNPR	TMTsixplex_Nterm:::::::::	2	1137.58	1137.58	2356505	37.77	Phenyx	4.98	173990	204988	187256	175913	146533	61667.2
P01871;P04220	2	2	2	DGFFGNPR	TMTsixplex_Nterm:::::::::	2	1137.58	1137.58	3	36.13	Phenyx	5.02	1.76635e+06	2.58946e+06	1.90736e+06	2.02523e+06	1.50691e+06	267647
P01871;P04220	2	2	2	DGFFGNPR	TMTsixplex_Nterm:::::::::	2	1137.58	1137.58	3172295	37.17	Phenyx	4.84	139477	174706	159427	144939	120073	39229.8
P01871;P04220	2	2	2	DGFFGNPR	TMTsixplex_Nterm:::::::::	2	1137.58	1137.58	2	35.62	Phenyx	5.89	955112	1.43031e+06	1.07843e+06	1.07672e+06	816691	199713
P01871;P04220	2	2	2	DGFFGNPR	TMTsixplex_Nterm:::::::::	2	1137.58	1137.58	3	37.85	Phenyx	5.75	1.42918e+06	2.00667e+06	2.58331e+06	1.66931e+06	1.21167e+06	525089
P01871;P04220	2	2	2	DGFFGNPR	TMTsixplex_Nterm:::::::::	2	1137.58	1137.58	1	35.37	Phenyx	5.7	400308	569601	439970	466479	321024	28503.1
P01871;P04220	2	2	2	ESATLTCLVTGFSPADVFVQWMQR	TMTsixplex_Nterm:::::::Cys_CAM::::::::::::::::::	3	2971.48	2971.48	3	66.18	Phenyx	6.24	478321	776350	718622	532727	481586	108696
P01871;P04220	2	2	2	ESATLTCLVTGFSPADVFVQWMQR	TMTsixplex_Nterm:::::::Cys_CAM:::::::::::::::Oxidation_M:::	3	2987.47	2987.47	93992	61.75	Phenyx	6	2117.54	2822.17	2697.19	2282	2071.79	491.583
P01871;P04220	2	2	2	ESATLTCLVTGFSPADVFVQWMQR	TMTsixplex_Nterm:::::::Cys_CAM:::::::::::::::Oxidation_M:::	3	2987.47	2987.47	1740543	65.75	Phenyx	4.82	37906	47506.5	97765.9	39229.4	30853.8	25898.4
P01871;P04220	2	2	2	ESATLTCLVTGFSPADVFVQWMQR	TMTsixplex_Nterm:::::::Cys_CAM::::::::::::::::::	3	2971.48	2971.48	416920	66.25	Phenyx	7.26	16163.9	18671.4	17976.5	11829.7	11361.4	10445.2
P01871;P04220	2	2	2	ESATLTCLVTGFSPADVFVQWMQR	TMTsixplex_Nterm:::::::Cys_CAM:::::::::::::::Oxidation_M:::	3	2987.47	2987.46	110013	61.65	Phenyx	7.25	2507.53	3887.69	3117.34	2840.35	2879.34	917.409
P01871;P04220	2	2	2	ESATLTCLVTGFSPADVFVQWMQR	TMTsixplex_Nterm:::::::Cys_CAM:::::::::::::::Oxidation_M:::	3	2987.47	2987.47	6563443	61.55	Phenyx	8.09	244387	175292	166603	118792	126063	329139
P01871;P04220	2	2	2	ESATLTCLVTGFSPADVFVQWMQR	TMTsixplex_Nterm:::::::Cys_CAM::::::::::::::::::	3	2971.48	2971.48	518423	66.32	Phenyx	5.99	9863.81	12659.7	10486.1	8856.71	8692.99	2851.17
P01871;P04220	2	2	2	ESATLTCLVTGFSPADVFVQWMQR	TMTsixplex_Nterm:::::::Cys_CAM::::::::::::::::::	4	2971.48	2971.48	1	66.23	Phenyx	6.43	3.84215e+06	5.82751e+06	5.16635e+06	4.13613e+06	3.44344e+06
P01871;P04220	2	2	2	ESATLTCLVTGFSPADVFVQWMQR	TMTsixplex_Nterm:::::::Cys_CAM:::::::::::::::Oxidation_M:::	3	2987.47	2987.47	1196992	66.08	Phenyx	5.46	27149.8	27948.4	70903.4	27958.5	21420.2	21852.1
P01871;P04220	2	2	2	ESATLTCLVTGFSPADVFVQWMQR	TMTsixplex_Nterm:::::::Cys_CAM:::::::::::::::Oxidation_M:::	3	2987.47	2987.47	1311187	62.23	Phenyx	5.23	36221.9	37085.9	51113.1	27437.4	26216.5	15069.2
P01871;P04220	2	2	2	ESATLTCLVTGFSPADVFVQWMQR	TMTsixplex_Nterm:::::::Cys_CAM::::::::::::::::::	3	2971.48	2971.48	323403	66.23	Phenyx	7.83	6233.58	9564.78	9620.54	6906.23	6061.5	1679.11
P01871;P04220	2	2	2	ESATLTCLVTGFSPADVFVQWMQR	TMTsixplex_Nterm:::::::Cys_CAM::::::::::::::::::	4	2971.48	2971.48	280098	66.25	Phenyx	4.71	13452.8	21509.7	18095.1	17540.4	13454.1	6473.22
P01871;P04220	2	2	2	ESATLTCLVTGFSPADVFVQWMQR	TMTsixplex_Nterm:::::::Cys_CAM::::::::::::::::::	2	2971.48	2971.48	1	66.23	Phenyx	8.1	513233	925319	833706	633712	549045	75867.7
P01871;P04220	2	2	2	ESATLTCLVTGFSPADVFVQWMQR	TMTsixplex_Nterm:::::::Cys_CAM::::::::::::::::::	3	2971.48	2971.48	987283	66.27	Phenyx	6.9	20111.4	33977.3	32435.2	24267.6	19939.9	5455.72
P01871;P04220	2	2	2	ESATLTCLVTGFSPADVFVQWMQR	TMTsixplex_Nterm:::::::Cys_CAM::::::::::::::::::	3	2971.48	2971.47	810458	66.28	Phenyx	6.61	12682.7	22447.4	17337	17874.2	12867.9	3968.59
P01871;P04220	2	2	2	ESATLTCLVTGFSPADVFVQWMQR	TMTsixplex_Nterm:::::::Cys_CAM::::::::::::::::::	2	2971.48	2971.48	6	66.28	Phenyx	6.48	1.22387e+06	2.18901e+06	1.9764e+06	1.44163e+06	1.14835e+06
P01871;P04220	2	2	2	ESDWLGQSMFTCR	TMTsixplex_Nterm:::::::::Oxidation_M:::Cys_CAM::	3	1860.83	1860.83	1	41.42	Phenyx	9.52	1.76275e+06	677031	3.22833e+06	861171	508380	958495
P01871;P04220	2	2	2	ESDWLGQSMFTCR	TMTsixplex_Nterm::::::::::::Cys_CAM::	3	1844.84	1844.84	1	47.08	Phenyx	9.65	2.20027e+06	464358	2.081e+06	359925	424641	408489
P01871;P04220	2	2	2	ESDWLGQSMFTCR	TMTsixplex_Nterm::::::::::::Cys_CAM::	2	1844.84	1844.84	8547683	47.07	Phenyx	10.11	1.30242e+06		1.44519e+06	69896	73864.9	43077.9
P01871;P04220	2	2	2	ESDWLGQSMFTCR	TMTsixplex_Nterm:::::::::Oxidation_M:::Cys_CAM::	2	1860.83	1860.83	9669655	41.38	Phenyx	9.37	1.02584e+07		7.54584e+06	146264		83003.9
P01871;P04220	2	2	2	FTCTVTHTDLPSPLK	TMTsixplex_Nterm:::Cys_CAM::::::::::::TMTsixplex_K:	3	2174.18	2174.18	1537429	42.42	Phenyx	5.85	395174	551269	603976	477352	387278	92432.6
P01871;P04220	2	2	2	FTCTVTHTDLPSPLK	TMTsixplex_Nterm:::Cys_CAM::::::::::::TMTsixplex_K:	3	2174.18	2174.18	6	40.98	Phenyx	6.77	2.40833e+08	3.92092e+08	3.72396e+08	2.54534e+08	2.13271e+08	2.93502e+07
P01871;P04220	2	2	2	FTCTVTHTDLPSPLK	TMTsixplex_Nterm:::Cys_CAM::::::::::::TMTsixplex_K:	3	2174.18	2174.18	27614	76.22	Phenyx	6.32	2498.27	4149.49	4014.04	2748.12	2401.49	358.656
P01871;P04220	2	2	2	FTCTVTHTDLPSPLK	TMTsixplex_Nterm:::Cys_CAM::::::::::::TMTsixplex_K:	2	2174.18	2174.18	1	41	Phenyx	6.66	1.18684e+06	1.93453e+06	1.91361e+06	1.2736e+06	1.16028e+06	126450
P01871;P04220	2	2	2	FTCTVTHTDLPSPLK	TMTsixplex_Nterm:::Cys_CAM::::::::::::TMTsixplex_K:	2	2174.18	2174.18	1	41.17	Phenyx	6.53	509497	839088	702265	523170	486182	55874.5
P01871;P04220	2	2	2	FTCTVTHTDLPSPLK	TMTsixplex_Nterm:::Cys_CAM::::::::::::TMTsixplex_K:	2	2174.18	2174.18	7572134	40.33	Phenyx	6.31	523714	843049	807527	566173	481643	57229
P01871;P04220	2	2	2	FTCTVTHTDLPSPLK	TMTsixplex_Nterm:::Cys_CAM::::::::::::TMTsixplex_K:	3	2174.18	2174.18	27855	75.4	Phenyx	5.4	3014.54	5080.59	3961.89	3654.65	2909.34	595.495
P01871;P04220	2	2	2	FTCTVTHTDLPSPLK	TMTsixplex_Nterm:::Cys_CAM::::::::::::TMTsixplex_K:	3	2174.18	2174.18	1314379	41	Phenyx	6.01	282746	400050	450918	304230	280940	82032.8
P01871;P04220	2	2	2	FTCTVTHTDLPSPLK	TMTsixplex_Nterm:::Cys_CAM::::::::::::TMTsixplex_K:	3	2174.18	2174.18	3824870	41.87	Phenyx	6.64	788848	1.20359e+06	1.12928e+06	1.02192e+06	672236	262906
P01871;P04220	2	2	2	FTCTVTHTDLPSPLK	TMTsixplex_Nterm:::Cys_CAM::::::::::::TMTsixplex_K:	3	2174.18	2174.18	1208193	41.57	Phenyx	5.35	225372	177382	306204	282774	287440	97272.6
P01871;P04220	2	2	2	FTCTVTHTDLPSPLK	TMTsixplex_Nterm:::Cys_CAM::::::::::::TMTsixplex_K:	2	2174.18	2174.18	7805277	41.22	Phenyx	6.76	439082	695305	684760	440383	396467	50157.4
P01871;P04220	2	2	2	FTCTVTHTDLPSPLK	TMTsixplex_Nterm:::Cys_CAM::::::::::::TMTsixplex_K:	3	2174.18	2174.18	1648526	34.9	Phenyx	5.75	63905.7	485620	159341	67282.8	59661.9	26586.2
P01871;P04220	2	2	2	FTCTVTHTDLPSPLK	TMTsixplex_Nterm:::Cys_CAM::::::::::::TMTsixplex_K:	2	2174.18	2174.18	6	40.42	Phenyx	7.06	3.3873e+06	5.48336e+06	4.79754e+06	3.60029e+06	3.01526e+06	325840
P01871;P04220	2	2	2	FTCTVTHTDLPSPLK	TMTsixplex_Nterm:::Cys_CAM::::::::::::TMTsixplex_K:	2	2174.18	2174.18	6759794	41.28	Phenyx	6.82	346097	569185	542682	391918	306003	39190.8
P01871;P04220	2	2	2	FTCTVTHTDLPSPLK	TMTsixplex_Nterm:::Cys_CAM::::::::::::TMTsixplex_K:	3	2174.18	2174.18	7289732	40.73	Phenyx	6.28	2.22619e+06	952833	2.37735e+06	2.68697e+06	2.20954e+06	513097
P01871;P04220	2	2	2	FTCTVTHTDLPSPLK	TMTsixplex_Nterm:::Cys_CAM::::::::::::TMTsixplex_K:	3	2174.18	2174.18	2711914	41.8	Phenyx	5.48	416440	601168	690642	621589	399980	159939
P01871;P04220	2	2	2	FTCTVTHTDLPSPLK	TMTsixplex_Nterm:::Cys_CAM::::::::::::TMTsixplex_K:	3	2174.18	2174.18	3838013	40.22	Phenyx	6.84	887468	1.44327e+06	1.34916e+06	928069	759796	144926
P01871;P04220	2	2	2	GQPLSPEK	TMTsixplex_Nterm::::::::TMTsixplex_K:	3	1312.78	1312.78	996393	29.67	Phenyx	4.71	108012	196274	155001	114573	104801	34210.2
P01871;P04220	2	2	2	GQPLSPEK	TMTsixplex_Nterm::::::::TMTsixplex_K:	3	1312.78	1312.78	771217	29.3	Phenyx	4.86	84456.4	144487	119377	87965.3	75806.5	16998.3
P01871;P04220	2	2	2	GVALHRPDVYLLPPAR	TMTsixplex_Nterm:::::::::::::::::	3	2002.17	2002.17	6955281	38.18	Phenyx	5.29	519037	659457	667122	522232	489660	144250
P01871;P04220	2	2	2	LTCLVTDLTTYDSVTLSWTR	TMTsixplex_Nterm:::Cys_CAM::::::::::::::::::	3	2573.32	2573.32	350883	69.07	Phenyx	5.41	45701.2	55135.5	25922.8	43456.3	43130.2	33158.2
P01871;P04220	2	2	2	LTCLVTDLTTYDSVTLSWTR	TMTsixplex_Nterm:::Cys_CAM::::::::::::::::::	3	2573.32	2573.32	1322274	65.58	Phenyx	6.3	130272	192282	199036	124952	125368	110171
P01871;P04220	2	2	2	LTCLVTDLTTYDSVTLSWTR	TMTsixplex_Nterm:::Cys_CAM::::::::::::::::::	3	2573.32	2573.33	230798	62.53	Phenyx	8.87	27965	44365	33823.2	34482	33377.9	11970.3
P01871;P04220	2	2	2	LTCLVTDLTTYDSVTLSWTR	TMTsixplex_Nterm:::Cys_CAM::::::::::::::::::	3	2573.32	2573.33	143734	62.65	Phenyx	6.77	17444.5	24700.5	19096.7	17186.8	17512.3	5339.04
P01871;P04220	2	2	2	LTCLVTDLTTYDSVTLSWTR	TMTsixplex_Nterm:::Cys_CAM::::::::::::::::::	3	2573.32	2573.33	1795996	65.65	Phenyx	6.43	230802	251860	136326	216424	190604	164877
P01871;P04220	2	2	2	LTCLVTDLTTYDSVTLSWTR	TMTsixplex_Nterm:::Cys_CAM::::::::::::::::::	3	2573.32	2573.33	63027	64.12	Phenyx	7.2	8162.66	8981.28	7397.46	8977.45	9704.58	5728.68
P01871;P04220	2	2	2	LTCLVTDLTTYDSVTLSWTR	TMTsixplex_Nterm:::Cys_CAM::::::::::::::::::	3	2573.32	2573.33	153924	62.88	Phenyx	5.33	6961.01	7651.15	11160	8057.65	12704.8	5129.84
P01871;P04220	2	2	2	LTCLVTDLTTYDSVTLSWTR	TMTsixplex_Nterm:::Cys_CAM::::::::::::::::::	3	2573.32	2573.32	65546	65.82	Phenyx	6.01	11268.4	14042	14335	10807.2	13222.6	8443.37
P01871;P04220	2	2	2	LTCLVTDLTTYDSVTLSWTR	TMTsixplex_Nterm:::Cys_CAM::::::::::::::::::	3	2573.32	2573.33	57959	73.83	Phenyx	6.25	1233.02	1838		1161.47	1046.3
P01871;P04220	2	2	2	LTCLVTDLTTYDSVTLSWTR	TMTsixplex_Nterm:::Cys_CAM::::::::::::::::::	3	2573.32	2573.33	145711	71.38	Phenyx	6.25	20355.8	19776.3	16801.4	18443.7	16204.6	13049.7
P01871;P04220	2	2	2	LTCLVTDLTTYDSVTLSWTR	TMTsixplex_Nterm:::Cys_CAM::::::::::::::::::	3	2573.32	2573.32	99148	62.72	Phenyx	6.47	10903.9	13560.3	12572	13926.1	11928.9	10006.6
P01871;P04220	2	2	2	LTCLVTDLTTYDSVTLSWTR	TMTsixplex_Nterm:::Cys_CAM::::::::::::::::::	3	2573.32	2573.32	90465	64.15	Phenyx	5.89	10123.8	13038.2	11636.2	11311.1	8948.31	8820.37
P01871;P04220	2	2	2	LTCLVTDLTTYDSVTLSWTR	TMTsixplex_Nterm:::Cys_CAM::::::::::::::::::	3	2573.32	2573.32	2908560	61.33	Phenyx	5.17	156627	154238	156997	111727	164921	218832
P01871;P04220	2	2	2	LTCLVTDLTTYDSVTLSWTR	TMTsixplex_Nterm:::Cys_CAM::::::::::::::::::	3	2573.32	2573.32	1280743	62.33	Phenyx	4.7	171854	190765	265374	170450	140887	126562
P01871;P04220	2	2	2	LTCLVTDLTTYDSVTLSWTR	TMTsixplex_Nterm:::Cys_CAM::::::::::::::::::	3	2573.32	2573.32	1134820	66.92	Phenyx	7.16	187915	217452	201007	200660	197390	133864
P01871;P04220	2	2	2	LTCLVTDLTTYDSVTLSWTR	TMTsixplex_Nterm:::Cys_CAM::::::::::::::::::	3	2573.32	2573.32	33127	62.88	Phenyx	8.86	4437.02	4496.73	1795.26	4125.09	4581.62	640.505
P01871;P04220	2	2	2	LTCLVTDLTTYDSVTLSWTR	TMTsixplex_Nterm:::Cys_CAM::::::::::::::::::	3	2573.32	2573.33	93076	72.17	Phenyx	5.68	2943.68	3733.38	2376.99	3512.2	2844.99	1753.9
P01871;P04220	2	2	2	LTCLVTDLTTYDSVTLSWTR	TMTsixplex_Nterm:::Cys_CAM::::::::::::::::::	3	2573.32	2573.32	55860	77.47	Phenyx	5.26	6483.82	6812.55	5665.44	5818.35	5356.56	3726.62
P01871;P04220	2	2	2	LTCLVTDLTTYDSVTLSWTR	TMTsixplex_Nterm:::Cys_CAM::::::::::::::::::	3	2573.32	2573.32	1882910	63.25	Phenyx	6.81	104056	158762	155848	140745	147730	131871
P01871;P04220	2	2	2	LTCLVTDLTTYDSVTLSWTR	TMTsixplex_Nterm:::Cys_CAM::::::::::::::::::	3	2573.32	2573.32	819635	66.98	Phenyx	7.07	115370	107703	117838	81653.9	89559.3	73668.8
P01871;P04220	2	2	2	LTCLVTDLTTYDSVTLSWTR	TMTsixplex_Nterm:::Cys_CAM::::::::::::::::::	3	2573.32	2573.32	1469376	64.83	Phenyx	5.95	135152	154507	151167	148403	117713	76242.3
P01871;P04220	2	2	2	LTCLVTDLTTYDSVTLSWTR	TMTsixplex_Nterm:::Cys_CAM::::::::::::::::::	3	2573.32	2573.33	398915	62.85	Phenyx	7.18	35576.8	48712.9	49810	41926.1	37137.1	24857
P01871;P04220	2	2	2	LTCLVTDLTTYDSVTLSWTR	TMTsixplex_Nterm:::Cys_CAM::::::::::::::::::	3	2573.32	2573.32	2561924	64.07	Phenyx	7.04	273713	249425	230321	241322	193119	154457
P01871;P04220	2	2	2	LTCLVTDLTTYDSVTLSWTR	TMTsixplex_Nterm:::Cys_CAM::::::::::::::::::	3	2573.32	2573.33	504211	68.3	Phenyx	7.16	57640.7	59637.4	48007.8	49755.8	50797.8	42192.3
P01871;P04220	2	2	2	LTCLVTDLTTYDSVTLSWTR	TMTsixplex_Nterm:::Cys_CAM::::::::::::::::::	3	2573.32	2573.32	41106	68.52	Phenyx	5.09	2061.39	2037.87	1903.23	2639.37	2799.42	1582.5
P01871;P04220	2	2	2	LTCLVTDLTTYDSVTLSWTR	TMTsixplex_Nterm:::Cys_CAM::::::::::::::::::	3	2573.32	2573.32	207045	63.33	Phenyx	7.13	20551.5	18145	22009.1	18318	18140.1	15323.5
P01871;P04220	2	2	2	LTCLVTDLTTYDSVTLSWTR	TMTsixplex_Nterm:::Cys_CAM::::::::::::::::::	3	2573.32	2573.32	90406	63.6	Phenyx	6.24	7473.39	8793.88	11498.5	6807.14	7876.88	5193.54
P01871;P04220	2	2	2	LTCLVTDLTTYDSVTLSWTR	TMTsixplex_Nterm:::Cys_CAM::::::::::::::::::	3	2573.32	2573.32	750307	67.52	Phenyx	6.49	111232	110149	123338	96649.8	94788.3	73438.4
P01871;P04220	2	2	2	LTCLVTDLTTYDSVTLSWTR	TMTsixplex_Nterm:::Cys_CAM::::::::::::::::::	3	2573.32	2573.33	139439	62.7	Phenyx	6.55	21758.6	20216.9	28073.7	23604	20638	13767.8
P01871;P04220	2	2	2	LTCLVTDLTTYDSVTLSWTR	TMTsixplex_Nterm:::Cys_CAM::::::::::::::::::	3	2573.32	2573.33	229806	63.32	Phenyx	7.17	25251.4	34278.4	37099.5	28923.7	28438.2	10520.7
P01871;P04220	2	2	2	LTCLVTDLTTYDSVTLSWTR	TMTsixplex_Nterm:::Cys_CAM::::::::::::::::::	3	2573.32	2573.32	345087	69.83	Phenyx	6.24	27029.7	22394	29031	23884.8	23441.2	13760
P01871;P04220	2	2	2	LTCLVTDLTTYDSVTLSWTR	TMTsixplex_Nterm:::Cys_CAM::::::::::::::::::	3	2573.32	2573.32	232669	70.6	Phenyx	5.62	23361.3	29205.1	24197.2	19167.2	21639.6	12537.6
P01871;P04220	2	2	2	LTCLVTDLTTYDSVTLSWTR	TMTsixplex_Nterm:::Cys_CAM::::::::::::::::::	3	2573.32	2573.33	1316677	61.25	Phenyx	5.3	129150	140339	159411	121054	117756	124984
P01871;P04220	2	2	2	STGKPTLYNVSLVMSDTAGTCY	TMTsixplex_Nterm::::TMTsixplex_K::::::::::Oxidation_M:::::::Cys_CAM::	3	2838.42	2838.42	3834481	44.3	Phenyx	4.73	155631	162396	157520	155299	124134	39120.4
P01871;P04220	2	2	2	STGKPTLYNVSLVMSDTAGTCY	TMTsixplex_Nterm::::TMTsixplex_K:::::::::::::::::Cys_CAM::	3	2822.42	2822.42	2791877	49.65	Phenyx	4.71	122352	176562	192662	179530	134221	32282.6
P01871;P04220	2	2	2	VFALPPSFASLFLTK	TMTsixplex_Nterm:::::::::::::::TMTsixplex_K:	3	2095.25	2095.25	295687	61.58	Phenyx	4.89	33320.1	38692.7	32476.6	31166.8	24521.6	10930.5
P01871;P04220	2	2	2	VFALPPSFASLFLTK	TMTsixplex_Nterm:::::::::::::::TMTsixplex_K:	3	2095.25	2095.25	379750	64.07	Phenyx	5.15	26298.9	33014.2	26932.2	27698	19654.8	9109.88
P01871;P04220	2	2	2	VFALPPSFASLFLTK	TMTsixplex_Nterm:::::::::::::::TMTsixplex_K:	2	2095.25	2095.25	150106	64.67	Phenyx	5.94	31431	44933.8	44974.2	35970.6	28874.4	5642.6
P01871;P04220	2	2	2	VFALPPSFASLFLTK	TMTsixplex_Nterm:::::::::::::::TMTsixplex_K:	3	2095.25	2095.25	555389	63.12	Phenyx	4.88	59790.7	77666.4	66575.9	59994.3	44889	13291.5
P01871;P04220	2	2	2	VFALPPSFASLFLTK	TMTsixplex_Nterm:::::::::::::::TMTsixplex_K:	2	2095.25	2095.25	343062	61.72	Phenyx	6.28	58583.5	84714.7	65411.4	72007.6	51486.7	14176.6
P01871;P04220	2	2	2	VFALPPSFASLFLTK	TMTsixplex_Nterm:::::::::::::::TMTsixplex_K:	2	2095.25	2095.25	8216606	65.03	Phenyx	5.28	1.01614e+06	1.48638e+06	1.44724e+06	1.08183e+06	951236	159300
P01871;P04220	2	2	2	VFALPPSFASLFLTK	TMTsixplex_Nterm:::::::::::::::TMTsixplex_K:	2	2095.25	2095.25	17704	63.37	Phenyx	5.57	2945.52	5288.56	3790.57	4046.75	2702.44	35.2917
P01871;P04220	2	2	2	VFALPPSFASLFLTK	TMTsixplex_Nterm:::::::::::::::TMTsixplex_K:	2	2095.25	2095.25	326349	65.88	Phenyx	5.74	45329.3	81421.6	72074.8	59907.9	42385.9	5846.69
P01871;P04220	2	2	2	VFALPPSFASLFLTK	TMTsixplex_Nterm:::::::::::::::TMTsixplex_K:	2	2095.25	2095.25	1243961	65.1	Phenyx	5.6	134596	230739	179725	183996	126350	20771.1
P01871;P04220	2	2	2	VFALPPSFASLFLTK	TMTsixplex_Nterm:::::::::::::::TMTsixplex_K:	2	2095.25	2095.25	510825	64.27	Phenyx	6.12	124820	177709	183150	126613	112017	15752.6
P01871;P04220	2	2	2	VFALPPSFASLFLTK	TMTsixplex_Nterm:::::::::::::::TMTsixplex_K:	2	2095.25	2095.25	224000	63.15	Phenyx	5.38	39702.1	57418.5	43333.8	44550.9	32782.2	4236.62
P01871;P04220	2	2	2	VFALPPSFASLFLTK	TMTsixplex_Nterm:::::::::::::::TMTsixplex_K:	2	2095.25	2095.25	3283024	65.8	Phenyx	5.84	471303	650852	648053	483254	423888	59324.7
P01871;P04220	2	2	2	VFALPPSFASLFLTK	TMTsixplex_Nterm:::::::::::::::TMTsixplex_K:	3	2095.25	2095.25	929657	63.88	Phenyx	5.48	55734.1	79395.7	66621.2	62650.1	43722.3	12229.1
P01871;P04220	2	2	2	VFALPPSFASLFLTK	TMTsixplex_Nterm:::::::::::::::TMTsixplex_K:	2	2095.25	2095.25	28583	64.52	Phenyx	5.53	3756.73	6928.42	5995.83	5258.34	3918.76	405.542
P01871;P04220	2	2	2	VTSTLTLK	TMTsixplex_Nterm::::::::TMTsixplex_K:	2	1319.84	1319.84	4595394	38.13	Phenyx	5.03	167585	201999	202196	180360	126616	22632
P01871;P04220	2	2	2	YVTSAPMPEPQAPGR	TMTsixplex_Nterm::::::::::::::::	3	1828.93	1828.93	2	34	Phenyx	5.53	1.19037e+06	2.97744e+06	1.82386e+06	1.88101e+06	2.75737e+06	2.11783e+06
P01871;P04220	2	2	2	YVTSAPMPEPQAPGR	TMTsixplex_Nterm:::::::Oxidation_M:::::::::	2	1844.93	1844.93	3	30.72	Phenyx	6.02	1.99409e+07	7.50345e+06	8.75238e+06	5.0681e+06	5.4945e+06	555805
P01871;P04220	2	2	2	YVTSAPMPEPQAPGR	TMTsixplex_Nterm::::::::::::::::	2	1828.93	1828.93	3	34.02	Phenyx	6.49	2.54883e+06	5.08058e+06	4.83146e+06	3.63762e+06	3.05057e+06	492601
P01871;P04220	2	2	2	YVTSAPMPEPQAPGR	TMTsixplex_Nterm::::::::::::::::	2	1828.93	1828.94	7352587	35.03	Phenyx	6.29	447131	870700	768514	637625	516261	71220.5
P01871;P04220	2	2	2	YVTSAPMPEPQAPGR	TMTsixplex_Nterm::::::::::::::::	3	1828.93	1828.94	5648779	34.97	Phenyx	4.71	729318	692905	4.37855e+06	695594	643001	530963
P01871;P04220	2	2	2	YVTSAPMPEPQAPGR	TMTsixplex_Nterm:::::::Oxidation_M:::::::::	3	1844.93	1844.93	1551882	31.22	Phenyx	5.1	235826	499247	278100	221331	170377	107411
P01871;P04220	2	2	2	YVTSAPMPEPQAPGR	TMTsixplex_Nterm:::::::Oxidation_M:::::::::	3	1844.93	1844.93	843249	31.47	Phenyx	4.86	63751.4	371079	145269	52970.5	51465.3	54516.7
P01871;P04220	2	2	2	YVTSAPMPEPQAPGR	TMTsixplex_Nterm:::::::Oxidation_M:::::::::	3	1844.93	1844.93	1	30.62	Phenyx	5.44	8.98705e+06	4.19754e+06	4.09741e+06	2.78862e+06	3.35024e+06	513071
P01871;P04220	2	2	2	YVTSAPMPEPQAPGR	TMTsixplex_Nterm:::::::Oxidation_M:::::::::	2	1844.93	1844.93	3	30.3	Phenyx	6.31	2.12383e+07	5.88357e+06	7.26847e+06	3.91118e+06	5.15768e+06	376830
P01871;P04220	2	2	2	YVTSAPMPEPQAPGR	TMTsixplex_Nterm::::::::::::::::	2	1828.93	1828.94	9850746	33.57	Phenyx	5.93	764010	1.36084e+06	1.41171e+06	996533	849367	133996
P01871;P04220	2	2	2	YVTSAPMPEPQAPGR	TMTsixplex_Nterm:::::::Oxidation_M:::::::::	2	1844.93	1844.93	2	30.92	Phenyx	5.98	1.07941e+07	4.52205e+06	4.75531e+06	3.05479e+06	3.11934e+06	332624
P01871;P04220	2	2	2	YVTSAPMPEPQAPGR	TMTsixplex_Nterm::::::::::::::::	2	1828.93	1828.93	2415488	35.5	Phenyx	6.75	90692.7	168680	160965	140068	108187	18826.6
P01871;P04220	2	2	2	YVTSAPMPEPQAPGR	TMTsixplex_Nterm:::::::Oxidation_M:::::::::	3	1844.93	1844.93	974454	31.17	Phenyx	5.67	196559	337643	222798	196028	156044	103239
P01871;P04220	2	2	2	YVTSAPMPEPQAPGR	TMTsixplex_Nterm:::::::Oxidation_M:::::::::	2	1844.93	1844.93	5967930	30.92	Phenyx	5.96	4.46381e+06	2.2767e+06	2.43859e+06	1.66861e+06	1.65879e+06	188616
P01871;P04220	2	2	2	YVTSAPMPEPQAPGR	TMTsixplex_Nterm:::::::Oxidation_M:::::::::	3	1844.93	1844.93	1	31.38	Phenyx	5.43	2.79928e+06	4.74843e+06	4.52949e+06	3.66018e+06	3.09374e+06	1.63526e+06
P01871;P04220	2	2	2	YVTSAPMPEPQAPGR	TMTsixplex_Nterm:::::::Oxidation_M:::::::::	2	1844.93	1844.93	2	30.8	Phenyx	6.03	1.42595e+07	5.23578e+06	6.2731e+06	3.9892e+06	4.33812e+06	480758
P01871;P04220	2	2	2	YVTSAPMPEPQAPGR	TMTsixplex_Nterm:::::::Oxidation_M:::::::::	3	1844.93	1844.93	1660090	31.23	Phenyx	4.83	345543	449946	397129	375844	414293	266758
P01871;P04220	2	2	2	YVTSAPMPEPQAPGR	TMTsixplex_Nterm:::::::Oxidation_M:::::::::	3	1844.93	1844.93	1	30.25	Phenyx	5.54	7.78925e+06	2.72389e+06	2.90552e+06	1.91209e+06	2.38873e+06	498593
P01876	1	1	1	DASGVTFTWTPSSGK	TMTsixplex_Nterm:::::::::::::::TMTsixplex_K:	3	1998.05	1998.05	9321929	43.07	Phenyx	6.9	1.05764e+06	1.44366e+06	867180	660546	1.33366e+06	489028
P01876	1	1	1	DASGVTFTWTPSSGK	TMTsixplex_Nterm:::::::::::::::TMTsixplex_K:	3	1998.05	1998.05	2	43.13	Phenyx	6.55	1.11366e+06	1.72976e+06	566056	579407	2.00286e+06	704672
P01876	1	1	1	DASGVTFTWTPSSGK	TMTsixplex_Nterm:::::::::::::::TMTsixplex_K:	2	1998.05	1998.05	4196820	42.83	Phenyx	8.03	121166	219581	69152.5	64003	224560	100891
P01876	1	1	1	DASGVTFTWTPSSGK	TMTsixplex_Nterm:::::::::::::::TMTsixplex_K:	3	1998.05	1998.05	2342181	43.02	Phenyx	5.96	125479	128867	116756	112603	132930	77965.1
P01876	1	1	1	DASGVTFTWTPSSGK	TMTsixplex_Nterm:::::::::::::::TMTsixplex_K:	3	1998.05	1998.05	1024472	43.67	Phenyx	4.87	57896.1	45103.6	57514.8	57568.1	53997	60689.3
P01876	1	1	1	DASGVTFTWTPSSGK	TMTsixplex_Nterm:::::::::::::::TMTsixplex_K:	3	1998.05	1998.05	4204960	42.28	Phenyx	6.08	238083	286016	173770	224692	233210	184051
P01876	1	1	1	DASGVTFTWTPSSGK	TMTsixplex_Nterm:::::::::::::::TMTsixplex_K:	3	1998.05	1998.05	5	43.12	Phenyx	6.95	2.17599e+06	3.33386e+06	999459	1.42646e+06	3.63659e+06	1.12763e+06
P01876	1	1	1	DASGVTFTWTPSSGK	TMTsixplex_Nterm:::::::::::::::TMTsixplex_K:	2	1998.05	1998.05	6229084	42.17	Phenyx	7.72	272645	483062	200632	120614	532916	205718
P01876	1	1	1	DASGVTFTWTPSSGK	TMTsixplex_Nterm:::::::::::::::TMTsixplex_K:	3	1998.05	1998.05	1	42.15	Phenyx	6.48	630206	918079	475939	328555	1.11021e+06	451189
P01876	1	1	1	DASGVTFTWTPSSGK	TMTsixplex_Nterm:::::::::::::::TMTsixplex_K:	2	1998.05	1998.05	2	43.2	Phenyx	7.3	852865	1.4484e+06	548416	391604	1.64475e+06	609589
P01876	1	1	1	DASGVTFTWTPSSGK	TMTsixplex_Nterm:::::::::::::::TMTsixplex_K:	3	1998.05	1998.04	44784	2.68	Phenyx	5.33	702.591	1164.59	228.921	490.285	1410.89	551.67
P01876	1	1	1	DASGVTFTWTPSSGK	TMTsixplex_Nterm:::::::::::::::TMTsixplex_K:	3	1998.05	1998.05	9915959	42.97	Phenyx	5.86	145840	238394	119920	108788	224833	116497
P01876	1	1	1	DASGVTFTWTPSSGK	TMTsixplex_Nterm:::::::::::::::TMTsixplex_K:	2	1998.05	1998.04	6966621	43.28	Phenyx	7.49	169045	299539	75732.1	83477.2	317485	131270
P01876	1	1	1	DASGVTFTWTPSSGK	TMTsixplex_Nterm:::::::::::::::TMTsixplex_K:	3	1998.05	1998.05	4	42.6	Phenyx	5.55	1.13322e+06	2.2467e+06	772425	687321	2.39658e+06	687402
P01876	1	1	1	DASGVTFTWTPSSGK	TMTsixplex_Nterm:::::::::::::::TMTsixplex_K:	3	1998.05	1998.05	6091657	43.32	Phenyx	6.74	522978	729578	313015	416664	618441	343362
P01876	1	1	1	DASGVTFTWTPSSGK	TMTsixplex_Nterm:::::::::::::::TMTsixplex_K:	2	1998.05	1998.05	2	43.12	Phenyx	7.64	809924	1.40183e+06	509904	362022	1.59475e+06	618510
P01876	1	1	1	DASGVTFTWTPSSGK	TMTsixplex_Nterm:::::::::::::::TMTsixplex_K:	2	1998.05	1998.05	2	43.17	Phenyx	7.48	797942	1.3438e+06	490164	341627	1.55107e+06	609491
P01876	1	1	1	DASGVTFTWTPSSGK	TMTsixplex_Nterm:::::::::::::::TMTsixplex_K:	2	1998.05	1998.05	1	42.68	Phenyx	7.7	475014	805913	253209	202399	902164	366325
P01876	1	1	1	DASGVTFTWTPSSGK	TMTsixplex_Nterm:::::::::::::::TMTsixplex_K:	2	1998.05	1998.05	1	42.3	Phenyx	7.95	574747	974736	347667	236747	1.07867e+06	419697
P01876	1	1	1	DLCGCYSVSSVLPGCAEPWNHGK	TMTsixplex_Nterm:::Cys_CAM::Cys_CAM::::::::::Cys_CAM::::::::TMTsixplex_K:	3	3050.44	3050.44	1	44.95	Phenyx	8.8	261135	1.16451e+06	422922	258671	170285	257031
P01876	1	1	1	DLCGCYSVSSVLPGCAEPWNHGK	TMTsixplex_Nterm:::Cys_CAM::Cys_CAM::::::::::Cys_CAM::::::::TMTsixplex_K:	4	3050.44	3050.44	7	44.97	Phenyx	6.26	4.14192e+06	1.729e+07	6.52781e+06	3.79262e+06	2.75914e+06	4.05335e+06
P01876	1	1	1	DLCGCYSVSSVLPGCAEPWNHGK	TMTsixplex_Nterm:::Cys_CAM::Cys_CAM::::::::::Cys_CAM::::::::TMTsixplex_K:	3	3050.44	3050.44	6	45.02	Phenyx	8.59	1.00414e+06	4.48042e+06	1.51306e+06	1.05554e+06	665425	1.05668e+06
P01876	1	1	1	NFPPSQDASGDLYTTSSQLTLPATQCLAGK	TMTsixplex_Nterm::::::::::::::::::::::::::Cys_CAM::::TMTsixplex_K:	3	3625.83	3625.83	1	46.82	Phenyx	7.83	704083	744379		288672	1.52912e+06	634779
P01876	1	1	1	NFPPSQDASGDLYTTSSQLTLPATQCLAGK	TMTsixplex_Nterm::::::::::::::::::::::::::Cys_CAM::::TMTsixplex_K:	3	3625.83	3625.83	1	49.22	Phenyx	6.97	693723	754358		274543	1.34272e+06	413614
P01876	1	1	1	NFPPSQDASGDLYTTSSQLTLPATQCLAGK	TMTsixplex_Nterm::::::::::::::::::::::::::Cys_CAM::::TMTsixplex_K:	3	3625.83	3625.83	1	46.85	Phenyx	8.08	959941	995501		392792	1.95313e+06	702878
P01876	1	1	1	TFTCTAAYPESK	TMTsixplex_Nterm::::Cys_CAM::::::::TMTsixplex_K:	2	1832.94	1832.94	1	34.07	Phenyx	7.32	1.70291e+06	2.0485e+06	926320	752014	1.54829e+06	1.25934e+06
P01876	1	1	1	TFTCTAAYPESK	TMTsixplex_Nterm::::Cys_CAM::::::::TMTsixplex_K:	3	1832.94	1832.94	6422181	34.03	Phenyx	5.43	1.04322e+06			713556	574595	1.30702e+06
P01876	1	1	1	TFTCTAAYPESK	TMTsixplex_Nterm::::Cys_CAM::::::::TMTsixplex_K:	2	1832.94	1832.94	1	34.47	Phenyx	6.94	1.05121e+06	1.38668e+06	572609	519384	959533	876883
P01876	1	1	1	TFTCTAAYPESK	TMTsixplex_Nterm::::Cys_CAM::::::::TMTsixplex_K:	2	1832.94	1832.94	5	34.12	Phenyx	7.12	3.25417e+06	4.25444e+06	1.95659e+06	1.52911e+06	3.09512e+06	2.47381e+06
P01876	1	1	1	TFTCTAAYPESK	TMTsixplex_Nterm::::Cys_CAM::::::::TMTsixplex_K:	2	1832.94	1832.94	5878736	35.93	Phenyx	7.41	330805	418132	141574	163188	299640	270539
P01876	1	1	1	TFTCTAAYPESK	TMTsixplex_Nterm::::Cys_CAM::::::::TMTsixplex_K:	3	1832.94	1832.94	9004376	34.47	Phenyx	5.35		2.8487e+06			1.81128e+06	2.98614e+06
P01876	1	1	1	TFTCTAAYPESK	TMTsixplex_Nterm::::Cys_CAM::::::::TMTsixplex_K:	2	1832.94	1832.94	6797423	35.85	Phenyx	7.41	468005	581946	232545	232222	432858	347866
P01876	1	1	1	TFTCTAAYPESK	TMTsixplex_Nterm::::Cys_CAM::::::::TMTsixplex_K:	2	1832.94	1832.94	2	34.28	Phenyx	6.85	1.37618e+06	1.76546e+06	697818	697857	1.32609e+06	1.08656e+06
P01876	1	1	1	TFTCTAAYPESK	TMTsixplex_Nterm::::Cys_CAM::::::::TMTsixplex_K:	2	1832.94	1832.94	3	34.57	Phenyx	7.52	2.08843e+06	2.75701e+06	963056	1.12544e+06	2.01146e+06	1.6923e+06
P01876;P01877	2	2	2	GDTFSCMVGHEALPLAFTQK	TMTsixplex_Nterm::::::Cys_CAM:Oxidation_M:::::::::::::TMTsixplex_K:	3	2682.36	2682.35	1279766	45.53	Phenyx	5.96	157237	247757	127139	77642.6	230110	99831.2
P01876;P01877	2	2	2	GDTFSCMVGHEALPLAFTQK	TMTsixplex_Nterm::::::Cys_CAM::::::::::::::TMTsixplex_K:	3	2666.36	2666.36	1761626	49.37	Phenyx	6.98	192686	387857	156346	86347.5	344392	134655
P01876;P01877	2	2	2	KGDTFSCMVGHEALPLAFTQK	TMTsixplex_Nterm:TMTsixplex_K::::::Cys_CAM:Oxidation_M:::::::::::::TMTsixplex_K:	4	3039.61	3039.61	2	43.32	Phenyx	4.9	2.9608e+06	4.85229e+06	1.85785e+06	1.05426e+06	5.372e+06	1.77622e+06
P01876;P01877	2	2	2	KGDTFSCMVGHEALPLAFTQK	TMTsixplex_Nterm:TMTsixplex_K::::::Cys_CAM::::::::::::::TMTsixplex_K:	3	3023.62	3023.62	3076200	46.55	Phenyx	8.12	254975	480288	179701	115204	518261	184319
P01876;P01877	2	2	2	KGDTFSCMVGHEALPLAFTQK	TMTsixplex_Nterm:TMTsixplex_K::::::Cys_CAM::::::::::::::TMTsixplex_K:	4	3023.62	3023.62	3485994	46.7	Phenyx	4.77	303676	650075	266386	226903	542213	316897
P01876;P01877	2	2	2	KGDTFSCMVGHEALPLAFTQK	TMTsixplex_Nterm:TMTsixplex_K::::::Cys_CAM:Oxidation_M:::::::::::::TMTsixplex_K:	4	3039.61	3039.61	4459329	43.2	Phenyx	4.86	745596	1.10638e+06	486238	286099	1.25008e+06	442584
P01876;P01877	2	2	2	QEPSQGTTTFAVTSLLR	TMTsixplex_Nterm::::::::::::::::::	2	2064.1	2064.11	6291985	45.87	Phenyx	8.52	166256	276116	61262.5	88745.9	313719	100422
P01876;P01877	2	2	2	QEPSQGTTTFAVTSLLR	TMTsixplex_Nterm::::::::::::::::::	2	2064.1	2064.11	1	45.95	Phenyx	8.32	257721	429678	113685	126472	505514	159670
P01876;P01877	2	2	2	QEPSQGTTTFAVTSLLR	TMTsixplex_Nterm::::::::::::::::::	3	2064.1	2064.11	8271843	45.18	Phenyx	6.83	477199	553001	507482	385136	539677	315190
P01876;P01877	2	2	2	QEPSQGTTTFAVTSLLR	TMTsixplex_Nterm::::::::::::::::::	3	2064.1	2064.1	2094830	45.88	Phenyx	6.85	173745	153018	118747	77927.1	136189	111777
P01876;P01877	2	2	2	QEPSQGTTTFAVTSLLR	TMTsixplex_Nterm::::::::::::::::::	2	2064.1	2064.1	870237	46.13	Phenyx	7.75	30387.2	48808.5	19682.8	18138.9	52957.3	21253.3
P01876;P01877	2	2	2	QEPSQGTTTFAVTSLLR	TMTsixplex_Nterm::::::::::::::::::	3	2064.1	2064.11	3787826	45.75	Phenyx	7.44	226840	187974	246488	180622	233566	256621
P01876;P01877	2	2	2	QEPSQGTTTFAVTSLLR	TMTsixplex_Nterm::::::::::::::::::	3	2064.1	2064.11	1115215	46.05	Phenyx	6.09	82000.2	86200	77896.6	70064.4	96935.4	79279.9
P01876;P01877	2	2	2	QEPSQGTTTFAVTSLLR	TMTsixplex_Nterm::::::::::::::::::	2	2064.1	2064.11	8597138	45.22	Phenyx	7.99	244424	400312	129125	115355	464082	177783
P01876;P01877	2	2	2	QEPSQGTTTFAVTSLLR	TMTsixplex_Nterm::::::::::::::::::	3	2064.1	2064.11	7897308	45.67	Phenyx	6.91	271749	411989	187141	196986	441573	246000
P01876;P01877	2	2	2	QEPSQGTTTFAVTSLLR	TMTsixplex_Nterm::::::::::::::::::	3	2064.1	2064.1	6893	0.43	Phenyx	6.88	946.639	1381.36	466.535	682.865	1309.51	259.224
P01876;P01877	2	2	2	QEPSQGTTTFAVTSLLR	TMTsixplex_Nterm::::::::::::::::::	3	2064.1	2064.11	419897	46.18	Phenyx	5.51	26555.1	26720.4	25082.8	24047.8	33268.4	23110.8
P01876;P01877	2	2	2	SAVQGPPER	TMTsixplex_Nterm::::::::::	2	1168.64	1168.64	177097	23.15	Phenyx	5.43	3147.43	7597.43	3592.26	3728.83	5371.41	2203.76
P01876;P01877	2	2	2	SAVQGPPER	TMTsixplex_Nterm::::::::::	2	1168.64	1168.64	73074	22.8	Phenyx	4.71	1630.04	4228.07	1592.36	2161.02	2873.48	1248.5
P01876;P01877	2	2	2	SAVQGPPER	TMTsixplex_Nterm::::::::::	2	1168.64	1168.64	228663	22.8	Phenyx	6.33	3458.5	10851.2	3872.28	4252.94	7227.42	2361.16
P01876;P01877	2	2	2	WLQGSQELPR	TMTsixplex_Nterm:::::::::::	2	1441.79	1441.79	3082859	41.02	Phenyx	5.52	56661.6	63851.1	41902.2	25360.2	87525.6	25823.3
P01876;P01877	2	2	2	WLQGSQELPR	TMTsixplex_Nterm:::::::::::	2	1441.79	1441.79	8364532	40.4	Phenyx	6.12	132227	121434	138155	19480.8	211427	54610.2
P01876;P01877	2	2	2	WLQGSQELPR	TMTsixplex_Nterm:::::::::::	2	1441.79	1441.79	6277839	40.8	Phenyx	6.1	108692	98912.1	80499.7	33080.4	172350	45458.8
P01876;P01877	2	2	2	WLQGSQELPR	TMTsixplex_Nterm:::::::::::	2	1441.79	1441.79	811266	41.38	Phenyx	5.93	18371.9	13779.7	13729.7	8482.4	26132.7	8967.46
P01876;P01877	2	2	2	WLQGSQELPR	TMTsixplex_Nterm:::::::::::	2	1441.79	1441.79	5	39.68	Phenyx	6.33	815930	727388	445469	85193.5	1.34487e+06	304616
P01876;P01877	2	2	2	WLQGSQELPR	TMTsixplex_Nterm:::::::::::	3	1441.79	1441.79	7462570	40.87	Phenyx	6.69	393020	351183	319447	224110	388969	326197
P01876;P01877	2	2	2	WLQGSQELPR	TMTsixplex_Nterm:::::::::::	3	1441.79	1441.79	1	39.72	Phenyx	6.72	1.21889e+06	1.13405e+06	1.16364e+06	764140	1.08287e+06	1.05291e+06
P01876;P01877	2	2	2	WLQGSQELPR	TMTsixplex_Nterm:::::::::::	3	1441.79	1441.79	3821827	40.43	Phenyx	6.16	256578	237403	235592	157255	227661	225598
P01876;P01877	2	2	2	YLTWASR	TMTsixplex_Nterm::::::::	2	1124.62	1124.62	4438285	41.13	Phenyx	5.15	132853	142142	68059.7	74858.2	181055	71985.4
P01877	1	1	1	DASGATFTWTPSSGK	TMTsixplex_Nterm:::::::::::::::TMTsixplex_K:	3	1970.02	1970.02	7593120	40.7	Phenyx	6.71	948566	854674	605164	1.03705e+06	724878	536350
P01877	1	1	1	DASGATFTWTPSSGK	TMTsixplex_Nterm:::::::::::::::TMTsixplex_K:	3	1970.02	1970.02	1	39.68	Phenyx	6.45	1.26895e+06	1.44525e+06	876371	1.5135e+06	1.05598e+06	947585
P01877	1	1	1	DASGATFTWTPSSGK	TMTsixplex_Nterm:::::::::::::::TMTsixplex_K:	3	1970.02	1970.01	3335016	40.73	Phenyx	6.98	333672	413789	358835	376305	277651	241614
P01877	1	1	1	DASGATFTWTPSSGK	TMTsixplex_Nterm:::::::::::::::TMTsixplex_K:	3	1970.02	1970.02	2439439	40.62	Phenyx	5.82	389732	473740	297917	417356	290952	294207
P01877	1	1	1	DLCGCYSVSSVLPGCAQPWNHGETFTCTAAHPELK	TMTsixplex_Nterm:::Cys_CAM::Cys_CAM::::::::::Cys_CAM::::::::::::Cys_CAM::::::::TMTsixplex_K:	4	4407.06	4407.06	7899680	45.35	Phenyx	6.94	678449	443455	163269	770329	580358	204349
P02042,P68871	1	2	2	LHVDPENFR	TMTsixplex_Nterm::::::::::	3	1354.72	1354.72	3704939	35.6	Phenyx	5.19	96615	271063	104638	51563.4	1.63215e+06	193753
P02042,P68871	1	2	2	LLVVYPWTQR	TMTsixplex_Nterm:::::::::::	2	1502.88	1502.88	1128315	52.27	Phenyx	5	5906.04	10505	9591.64	4839.19	46484.1	5364.58
P02042,P68871	1	2	2	LLVVYPWTQR	TMTsixplex_Nterm:::::::::::	3	1502.88	1502.88	732917	52.32	Phenyx	4.91	16337.2	30415.1	24462.6	21074.7	115392	28810
P02042,P68871	1	2	2	VLGAFSDGLAHLDNLK	TMTsixplex_Nterm::::::::::::::::TMTsixplex_K:	3	2127.21	2127.21	1	53.68	Phenyx	6.76	21977.3	121631	35842.6		745468	69503.8
P02042,P68871	1	2	2	VLGAFSDGLAHLDNLK	TMTsixplex_Nterm::::::::::::::::TMTsixplex_K:	3	2127.21	2127.21	1702220	53.5	Phenyx	6.12	5491.8	13080.1	6353.02	1515.95	65258	7723.51
P02042,P68871	1	2	2	VVAGVANALAHK	TMTsixplex_Nterm::::::::::::TMTsixplex_K:	3	1606.99	1606.99	1007868	43.02	Phenyx	5.48	48404.9	48093.9	60698.5	62966.1	121702	37031.7
P02647	1	1	1	ATEHLSTLSEK	TMTsixplex_Nterm:::::::::::TMTsixplex_K:	3	1672.94	1672.94	1	31.05	Phenyx	5.86	771545	1.2e+06	1.14183e+06	1.08983e+06	899676	876168
P02647	1	1	1	ATEHLSTLSEK	TMTsixplex_Nterm:::::::::::TMTsixplex_K:	3	1672.94	1672.94	1894103	31.12	Phenyx	5.64	265514	233027	270003	261005	198973	242336
P02647	1	1	1	ATEHLSTLSEK	TMTsixplex_Nterm:::::::::::TMTsixplex_K:	2	1672.94	1672.94	1	31.15	Phenyx	6.49	402651	609222	585958	663243	487596	462409
P02647	1	1	1	ATEHLSTLSEK	TMTsixplex_Nterm:::::::::::TMTsixplex_K:	3	1672.94	1672.94	439253	31.28	Phenyx	4.74	55139.6	48029.8	63755.1	67418.4	51266.9	51426.2
P02647	1	1	1	ATEHLSTLSEK	TMTsixplex_Nterm:::::::::::TMTsixplex_K:	3	1672.94	1672.94	1814601	31.5	Phenyx	5.44	125912	138118	170851	200613	160868	153241
P02647	1	1	1	DEPPQSPWDR	TMTsixplex_Nterm:::::::::::	2	1454.7	1454.7	1	32.37	Phenyx	6.16	1.02739e+06	1.18771e+06	1.06698e+06	1.48533e+06	995707	1.04584e+06
P02647	1	1	1	DLATVYVDVLK	TMTsixplex_Nterm:::::::::::TMTsixplex_K:	2	1693.01	1693.01	3	50.9	Phenyx	4.9	1.31085e+06	1.55268e+06	1.79204e+06	2.33827e+06	1.49788e+06	1.54039e+06
P02647	1	1	1	DLATVYVDVLK	TMTsixplex_Nterm:::::::::::TMTsixplex_K:	2	1693.01	1693.01	1	51	Phenyx	4.88	460625	558671	591832	784439	539800	521768
P02647	1	1	1	DLATVYVDVLK	TMTsixplex_Nterm:::::::::::TMTsixplex_K:	2	1693.01	1693.01	1	51.08	Phenyx	4.84	317280	348340	354880	450373	330397	311287
P02647	1	1	1	DLATVYVDVLK	TMTsixplex_Nterm:::::::::::TMTsixplex_K:	2	1693.01	1693.01	2	50.73	Phenyx	4.97	752695	804833	1.03099e+06	1.20788e+06	856753	841012
P02647	1	1	1	DSGRDYVSQFEGSALGK	TMTsixplex_Nterm:::::::::::::::::TMTsixplex_K:	3	2273.17	2273.17	1	41.38	Phenyx	6.27	285926	286824	365895	468413	325024	336316
P02647	1	1	1	DYVSQFEGSALGK	TMTsixplex_Nterm:::::::::::::TMTsixplex_K:	2	1857.99	1857.99	1	44.13	Phenyx	8.96	357202	386505	493837	541924	401092	402616
P02647	1	1	1	DYVSQFEGSALGK	TMTsixplex_Nterm:::::::::::::TMTsixplex_K:	2	1857.99	1857.99	3	44.35	Phenyx	8.73	663182	739090	985802	1.07432e+06	779881	834660
P02647	1	1	1	DYVSQFEGSALGK	TMTsixplex_Nterm:::::::::::::TMTsixplex_K:	3	1857.99	1857.99	1	44.08	Phenyx	5.04	2.37134e+06	2.13269e+06	3.89571e+06	3.21976e+06	1.90269e+06	2.41132e+06
P02647	1	1	1	EQLGPVTQEFWDNLEK	TMTsixplex_Nterm::::::::::::::::TMTsixplex_K:	3	2390.25	2390.25	3	53.7	Phenyx	6.98	4.33742e+06	3.20008e+06	4.26363e+06	4.24987e+06	3.77925e+06	3.64542e+06
P02647	1	1	1	EQLGPVTQEFWDNLEK	TMTsixplex_Nterm::::::::::::::::TMTsixplex_K:	3	2390.25	2390.25	2283778	53.27	Phenyx	5.54	124035	130476	142184	150446	149066	158814
P02647	1	1	1	EQLGPVTQEFWDNLEK	TMTsixplex_Nterm::::::::::::::::TMTsixplex_K:	3	2390.25	2390.25	1	53.55	Phenyx	6.82	2.15666e+06	1.95936e+06	2.50136e+06	2.51544e+06	2.10601e+06	2.11794e+06
P02647	1	1	1	EQLGPVTQEFWDNLEK	TMTsixplex_Nterm::::::::::::::::TMTsixplex_K:	3	2390.25	2390.25	2	53.6	Phenyx	6.54	3.56909e+06	3.45614e+06	4.29465e+06	4.53722e+06	4.08453e+06	3.80635e+06
P02647	1	1	1	EQLGPVTQEFWDNLEKETEGLR	TMTsixplex_Nterm::::::::::::::::TMTsixplex_K:::::::	4	3075.59	3075.59	1	58.78	Phenyx	5.25	664235	770587	1.06964e+06	1.12629e+06	831396	872831
P02647	1	1	1	EQLGPVTQEFWDNLEKETEGLR	TMTsixplex_Nterm::::::::::::::::TMTsixplex_K:::::::	4	3075.59	3075.59	1	58.73	Phenyx	5.16	605587	674111	891954	999373	730875	806595
P02647	1	1	1	EQLGPVTQEFWDNLEKETEGLR	TMTsixplex_Nterm::::::::::::::::TMTsixplex_K:::::::	3	3075.59	3075.59	1	58.87	Phenyx	7.46	230916	269971	354699	409754	298941	328148
P02647	1	1	1	EQLGPVTQEFWDNLEKETEGLR	TMTsixplex_Nterm::::::::::::::::TMTsixplex_K:::::::	3	3075.59	3075.59	3155836	58.5	Phenyx	7.06	101071	113947	148161	173087	122113	116177
P02647	1	1	1	ETEGLRQEMSK	TMTsixplex_Nterm:::::::::::TMTsixplex_K:	3	1764.94	1764.94	3	29.67	Phenyx	5.7	3.66863e+06	3.01792e+06	3.85082e+06	3.84645e+06	3.5733e+06	3.67903e+06
P02647	1	1	1	KWQEEMELYR	TMTsixplex_Nterm:TMTsixplex_K::::::::::	3	1868.99	1868.99	1	40.9	Phenyx	6.74	1.78035e+06	1.75188e+06	2.11225e+06	2.45618e+06	1.8798e+06	2.06716e+06
P02647	1	1	1	LLDNWDSVTSTFSK	TMTsixplex_Nterm::::::::::::::TMTsixplex_K:	3	2070.1	2070.1	2	52.57	Phenyx	5.21	1.77917e+06	2.41924e+06	1.74372e+06	2.31185e+06	1.88234e+06	1.80039e+06
P02647	1	1	1	LLDNWDSVTSTFSK	TMTsixplex_Nterm::::::::::::::TMTsixplex_K:	2	2070.1	2070.1	1	52.63	Phenyx	8.68	3.77819e+06	4.47305e+06	5.09398e+06	6.63858e+06	4.64097e+06	4.825e+06
P02647	1	1	1	LLDNWDSVTSTFSK	TMTsixplex_Nterm::::::::::::::TMTsixplex_K:	2	2070.1	2070.1	1	52.77	Phenyx	8.85	272206	276356	275062	412397	341359	315248
P02647	1	1	1	LSPLGEEMR	TMTsixplex_Nterm::::::::::	2	1259.68	1259.68	8460969	37.67	Phenyx	4.76	329484	314424	336958	400175	323343	337302
P02647	1	1	1	LSPLGEEMRDR	TMTsixplex_Nterm::::::::::::	3	1530.8	1530.8	1	33.93	Phenyx	5.05	1.5224e+06	1.86243e+06	2.60283e+06	2.74515e+06	1.7673e+06	1.99606e+06
P02647	1	1	1	QEMSKDLEEVK	TMTsixplex_Nterm:::::TMTsixplex_K::::::TMTsixplex_K:	3	2022.13	2022.13	1	35.62	Phenyx	4.75	758137	821551	1.20835e+06	1.29549e+06	972938	1.06621e+06
P02647	1	1	1	QGLLPVLESFK	TMTsixplex_Nterm:::::::::::TMTsixplex_K:	3	1688.03	1688.03	1514412	55.38	Phenyx	4.71	116652	113867	142109	151411	124672	120940
P02647	1	1	1	QGLLPVLESFK	TMTsixplex_Nterm:::::::::::TMTsixplex_K:	2	1688.03	1688.03	1781922	55.52	Phenyx	5.61	174643	164568	228486	263296	205589	199755
P02647	1	1	1	QGLLPVLESFK	TMTsixplex_Nterm:::::::::::TMTsixplex_K:	2	1688.03	1688.03	548256	55.73	Phenyx	5.32	51507.3	51444.8	63543.1	75312.8	57512.3	55452.1
P02647	1	1	1	QGLLPVLESFK	TMTsixplex_Nterm:::::::::::TMTsixplex_K:	2	1688.03	1688.03	1984730	55.4	Phenyx	5.53	390977	177664	220618	253837	208007	198649
P02647	1	1	1	QGLLPVLESFK	TMTsixplex_Nterm:::::::::::TMTsixplex_K:	3	1688.03	1688.03	832178	56.47	Phenyx	5.13	35213.2	50671.3	36955.6	44202.1	32020.9	37458.6
P02647	1	1	1	QGLLPVLESFK	TMTsixplex_Nterm:::::::::::TMTsixplex_K:	3	1688.03	1688.03	1786236	55.52	Phenyx	4.72	70406.7	69888.4	85291.8	82081.1	77253.7	62696.5
P02647	1	1	1	QKLHELQEK	TMTsixplex_Nterm::TMTsixplex_K:::::::TMTsixplex_K:	3	1839.12	1839.12	7363531	30.17	Phenyx	5.73	467568	462149	576959	666150	520010	514254
P02647	1	1	1	THLAPYSDELR	TMTsixplex_Nterm::::::::::::	2	1529.8	1529.8	9012438	32.22	Phenyx	7.54	231280	199862	301707	375812	273841	260587
P02647	1	1	1	THLAPYSDELR	TMTsixplex_Nterm::::::::::::	3	1529.8	1529.8	7025128	32.18	Phenyx	6.14	1.59893e+06	1.50528e+06	2.19481e+06	2.37682e+06	1.76755e+06	1.82898e+06
P02647	1	1	1	VEPLRAELQEGAR	TMTsixplex_Nterm::::::::::::::	2	1695.95	1695.95	1	34.08	Phenyx	6.31	494152	504062	573726	915638	585402	609051
P02647	1	1	1	VEPLRAELQEGAR	TMTsixplex_Nterm::::::::::::::	3	1695.95	1695.95	4	34.03	Phenyx	4.85	2.16217e+06	2.54986e+06	2.7972e+06	3.76172e+06	2.78213e+06	2.80421e+06
P02647	1	1	1	VKDLATVYVDVLK	TMTsixplex_Nterm::TMTsixplex_K:::::::::::TMTsixplex_K:	2	2149.33	2149.34	2062833	51.08	Phenyx	5.97	41750.6	45394.2	51695.7	69955.7	55142.2	51627.8
P02647	1	1	1	VKDLATVYVDVLK	TMTsixplex_Nterm::TMTsixplex_K:::::::::::TMTsixplex_K:	3	2149.33	2149.33	2105848	51.25	Phenyx	5.25	129571	144649	193766	186789	147393	145514
P02647	1	1	1	VKDLATVYVDVLK	TMTsixplex_Nterm::TMTsixplex_K:::::::::::TMTsixplex_K:	3	2149.33	2149.33	3470540	51.22	Phenyx	5.71	285876	292325	355982	446860	307653	334384
P02647	1	1	1	VKDLATVYVDVLK	TMTsixplex_Nterm::TMTsixplex_K:::::::::::TMTsixplex_K:	3	2149.33	2149.33	1	51.25	Phenyx	5.62	1.23428e+06	1.31972e+06	1.64623e+06	2.04166e+06	1.51473e+06	1.53382e+06
P02647	1	1	1	VKDLATVYVDVLK	TMTsixplex_Nterm::TMTsixplex_K:::::::::::TMTsixplex_K:	3	2149.33	2149.33	1	51.12	Phenyx	5.23	995398	1.09375e+06	1.28739e+06	1.61414e+06	1.16126e+06	1.19559e+06
P02647	1	1	1	VKDLATVYVDVLK	TMTsixplex_Nterm::TMTsixplex_K:::::::::::TMTsixplex_K:	3	2149.33	2149.33	1045951	51.02	Phenyx	6.11	90848.3	94900.9	121525	150514	109000	109742
P02647	1	1	1	VKDLATVYVDVLK	TMTsixplex_Nterm::TMTsixplex_K:::::::::::TMTsixplex_K:	3	2149.33	2149.34	1	50.4	Phenyx	5.46	1.40165e+06	1.40349e+06	1.82946e+06	2.01488e+06	1.58622e+06	1.5512e+06
P02647	1	1	1	VKDLATVYVDVLK	TMTsixplex_Nterm::TMTsixplex_K:::::::::::TMTsixplex_K:	3	2149.33	2149.33	6884972	51.3	Phenyx	5.64	412227	420701	525195	678434	501339	488607
P02647	1	1	1	VKDLATVYVDVLK	TMTsixplex_Nterm::TMTsixplex_K:::::::::::TMTsixplex_K:	2	2149.33	2149.34	2106224	50.5	Phenyx	6.12	48311.5	52065.4	65610.2	74768.8	57158	55667.1
P02647	1	1	1	VKDLATVYVDVLK	TMTsixplex_Nterm::TMTsixplex_K:::::::::::TMTsixplex_K:	3	2149.33	2149.33	384400	51.4	Phenyx	5.64	56953.8	47001.3	59479.6	74730	59993.2	53588.9
P02647	1	1	1	VKDLATVYVDVLK	TMTsixplex_Nterm::TMTsixplex_K:::::::::::TMTsixplex_K:	3	2149.33	2149.33	2	51.05	Phenyx	5.83	1.75811e+06	1.8488e+06	2.19294e+06	2.81471e+06	2.00614e+06	2.13369e+06
P02647	1	1	1	VKDLATVYVDVLK	TMTsixplex_Nterm::TMTsixplex_K:::::::::::TMTsixplex_K:	3	2149.33	2149.33	4	51	Phenyx	5.18	3.00266e+06	3.13085e+06	3.89065e+06	4.96312e+06	3.57966e+06	3.65466e+06
P02647	1	1	1	VKDLATVYVDVLK	TMTsixplex_Nterm::TMTsixplex_K:::::::::::TMTsixplex_K:	3	2149.33	2149.33	2027236	50.98	Phenyx	6.07	303886	284173	355319	403514	331134	316932
P02647	1	1	1	VQPYLDDFQK	TMTsixplex_Nterm::::::::::TMTsixplex_K:	2	1709.94	1709.94	1	42.72	Phenyx	4.97	576328	552137	612593	673089	511646	696064
P02647	1	1	1	VQPYLDDFQK	TMTsixplex_Nterm::::::::::TMTsixplex_K:	3	1709.94	1709.94	1	42.8	Phenyx	5.27	1.56938e+06	1.96938e+06	1.39445e+06	2.10853e+06	1.53224e+06	1.67874e+06
P02647	1	1	1	VQPYLDDFQKK	TMTsixplex_Nterm::::::::::TMTsixplex_K:TMTsixplex_K:	3	2067.2	2067.2	9636875	41.55	Phenyx	5.01	527881	635014	803909	930513	666174	641003
P02647	1	1	1	VQPYLDDFQKK	TMTsixplex_Nterm::::::::::TMTsixplex_K:TMTsixplex_K:	3	2067.2	2067.2	4303229	41.7	Phenyx	5.23	270780	283625	388250	461049	299368	290788
P02647	1	1	1	VQPYLDDFQKK	TMTsixplex_Nterm::::::::::TMTsixplex_K:TMTsixplex_K:	3	2067.2	2067.2	2	41.12	Phenyx	5.34	1.35143e+06	1.53172e+06	1.83654e+06	2.32644e+06	1.83779e+06	1.63721e+06
P02647	1	1	1	VQPYLDDFQKK	TMTsixplex_Nterm::::::::::TMTsixplex_K:TMTsixplex_K:	3	2067.2	2067.2	1	41.2	Phenyx	5.32	474482	532608	716251	782803	686144	583962
P02647	1	1	1	VQPYLDDFQKK	TMTsixplex_Nterm::::::::::TMTsixplex_K:TMTsixplex_K:	2	2067.2	2067.2	3508761	40.92	Phenyx	5.24	69232.1	74463.4	90284.4	124044	91719.2	79014.3
P02647	1	1	1	VSFLSALEEYTK	TMTsixplex_Nterm::::::::::::TMTsixplex_K:	3	1844.03	1844.03	2557014	57.87	Phenyx	6.18	299941	317404	413374	445330	348613	355752
P02647	1	1	1	VSFLSALEEYTK	TMTsixplex_Nterm::::::::::::TMTsixplex_K:	2	1844.03	1844.03	5375195	58.23	Phenyx	6.46	86490	93197.2	122143	145090	102452	119718
P02647	1	1	1	VSFLSALEEYTK	TMTsixplex_Nterm::::::::::::TMTsixplex_K:	2	1844.03	1844.03	1	57.9	Phenyx	6.45	333958	366257	450550	534811	401848	413143
P02647	1	1	1	VSFLSALEEYTKK	TMTsixplex_Nterm::::::::::::TMTsixplex_K:TMTsixplex_K:	3	2201.29	2201.29	571929	55.28	Phenyx	6.89	54312.6	64690.9	74504.7	99055	68705.9	66853.1
P02647	1	1	1	VSFLSALEEYTKK	TMTsixplex_Nterm::::::::::::TMTsixplex_K:TMTsixplex_K:	3	2201.29	2201.29	1674640	55.08	Phenyx	6.11	235437	133664	224480	197640	142616	152268
P02647	1	1	1	VSFLSALEEYTKK	TMTsixplex_Nterm::::::::::::TMTsixplex_K:TMTsixplex_K:	3	2201.29	2201.29	1459214	54.93	Phenyx	7.22	164958	181783	225361	307572	201506	194543
P02647	1	1	1	VSFLSALEEYTKK	TMTsixplex_Nterm::::::::::::TMTsixplex_K:TMTsixplex_K:	3	2201.29	2201.29	1	55.45	Phenyx	7.52	537731	678490	791055	1.07924e+06	739504	731661
P02647	1	1	1	WQEEMELYR	TMTsixplex_Nterm::::::::::	2	1511.73	1511.73	2	43.75	Phenyx	6.64	416360	452071	621652	737139	551412	488599
P02649	1	1	1	AATVGSLAGQPLQER	TMTsixplex_Nterm::::::::::::::::	3	1725.96	1725.96	1	34.52	Phenyx	7.09	3.52776e+06	2.3608e+06	2.22235e+06	2.08406e+06	2.23319e+06	3.86736e+06
P02649	1	1	1	AATVGSLAGQPLQER	TMTsixplex_Nterm::::::::::::::::	3	1725.96	1725.96	2	34.22	Phenyx	5.92	3.56939e+06	3.32587e+06	2.47667e+06	2.96387e+06	2.56914e+06	3.38384e+06
P02649	1	1	1	AATVGSLAGQPLQER	TMTsixplex_Nterm::::::::::::::::	2	1725.96	1725.96	1	34.52	Phenyx	8.99	796765	441114	362916	198559	399668	1.23742e+06
P02649	1	1	1	AATVGSLAGQPLQER	TMTsixplex_Nterm::::::::::::::::	2	1725.96	1725.96	6943787	34.17	Phenyx	8.32	486545	277650	230104	139261	248773	762228
P02649	1	1	1	AATVGSLAGQPLQER	TMTsixplex_Nterm::::::::::::::::	3	1725.96	1725.96	4372834	35.88	Phenyx	6.68	1.20864e+06	912816	751243	540939	681703	1.52157e+06
P02649	1	1	1	AKLEEQAQQLR	TMTsixplex_Nterm::TMTsixplex_K::::::::::	3	1771.04	1771.04	3	30.62	Phenyx	5.1	3.60629e+06	2.02702e+06	1.57029e+06	1.22472e+06	1.99118e+06	5.51101e+06
P02649	1	1	1	AKLEEQAQQLR	TMTsixplex_Nterm::TMTsixplex_K::::::::::	2	1771.04	1771.04	1	31.28	Phenyx	4.87	798245	483462	287090	288261	437248	1.35951e+06
P02649	1	1	1	AKLEEQAQQLR	TMTsixplex_Nterm::TMTsixplex_K::::::::::	2	1771.04	1771.04	1	30.82	Phenyx	5.31	461601	269787	139938	165883	273695	782198
P02649	1	1	1	AKLEEQAQQLR	TMTsixplex_Nterm::TMTsixplex_K::::::::::	2	1771.04	1771.04	2	30.68	Phenyx	4.73	882163	482222	362823	304382	478014	1.37558e+06
P02649	1	1	1	AKLEEQAQQLR	TMTsixplex_Nterm::TMTsixplex_K::::::::::	3	1771.04	1771.04	5670566	31.6	Phenyx	5.55	484650	344163	244938	181942	276914	734999
P02649	1	1	1	AKLEEQAQQLR	TMTsixplex_Nterm::TMTsixplex_K::::::::::	2	1771.04	1771.04	1	31.33	Phenyx	5	354934	212593	147648	145047	199508	620238
P02649	1	1	1	AKLEEQAQQLR	TMTsixplex_Nterm::TMTsixplex_K::::::::::	3	1771.04	1771.04	1	31.17	Phenyx	4.94	2.02098e+06	1.2277e+06	878802	734993	1.0523e+06	3.12818e+06
P02649	1	1	1	ALMDETMK	TMTsixplex_Nterm::::::::TMTsixplex_K:	2	1395.75	1395.75	1	38.45	Phenyx	4.82	998616	503567	478577	314785	479364	1.20806e+06
P02649	1	1	1	AYKSELEEQLTPVAEETR	TMTsixplex_Nterm:::TMTsixplex_K::::::::::::::::	3	2550.36	2550.36	1	41.05	Phenyx	7.48	1.30962e+07	8.10883e+06	4.85146e+06	5.02356e+06	7.6703e+06	2.1795e+07
P02649	1	1	1	AYKSELEEQLTPVAEETR	TMTsixplex_Nterm:::TMTsixplex_K::::::::::::::::	3	2550.36	2550.36	1	40.98	Phenyx	7.27	1.02682e+07	6.72528e+06	4.17222e+06	3.97295e+06	6.12793e+06	1.71645e+07
P02649	1	1	1	DRLDEVK	TMTsixplex_Nterm:::::::TMTsixplex_K:	2	1331.78	1331.78	1	28.53	Phenyx	4.69	955431	488663	445650	325394	504662	1.4358e+06
P02649	1	1	1	ELQAAQAR	TMTsixplex_Nterm:::::::::	2	1114.63	1114.63	936287	24.67	Phenyx	4.75	34636.9	18893	14984.9	12693.1	19592.7	53226.3
P02649	1	1	1	GEVQAMLGQSTEELR	TMTsixplex_Nterm::::::::::::::::	3	1875.96	1875.96	6869356	43.48	Phenyx	6.17	324102	380687	372383	380062	333914	480402
P02649	1	1	1	GEVQAMLGQSTEELR	TMTsixplex_Nterm::::::::::::::::	3	1875.96	1875.96	1	42.72	Phenyx	5.72	1.15266e+06	731475	1.5916e+06	1.03769e+06	711120	1.20686e+06
P02649	1	1	1	GEVQAMLGQSTEELR	TMTsixplex_Nterm::::::::::::::::	2	1875.96	1875.96	3	42.95	Phenyx	8.66	789773	448029	373172	331766	469149	1.29834e+06
P02649	1	1	1	GEVQAMLGQSTEELR	TMTsixplex_Nterm::::::::::::::::	2	1875.96	1875.96	3	42.85	Phenyx	8.45	913681	542970	475605	397525	517689	1.52381e+06
P02649	1	1	1	GEVQAMLGQSTEELR	TMTsixplex_Nterm::::::Oxidation_M::::::::::	3	1891.95	1891.95	6509163	35.73	Phenyx	6.23	1.11736e+06	568576	507503	569792	546822	752397
P02649	1	1	1	GEVQAMLGQSTEELR	TMTsixplex_Nterm::::::::::::::::	2	1875.96	1875.96	8348140	42.7	Phenyx	8.33	400782	257010	205857	164703	240658	681402
P02649	1	1	1	KVEQAVETEPEPELR	TMTsixplex_Nterm:TMTsixplex_K:::::::::::::::	3	2211.22	2211.22	2	33.27	Phenyx	6.44	1.53002e+06	1.00013e+06	739465	595668	915883	2.75871e+06
P02649	1	1	1	KVEQAVETEPEPELR	TMTsixplex_Nterm:TMTsixplex_K:::::::::::::::	3	2211.22	2211.22	1	32.73	Phenyx	7.36	1.66347e+06	1.19555e+06	1.179e+06	796596	956793	2.318e+06
P02649	1	1	1	KVEQAVETEPEPELR	TMTsixplex_Nterm:TMTsixplex_K:::::::::::::::	3	2211.22	2211.22	2	32.5	Phenyx	7.35	1.38653e+06	913663	596988	514800	796582	2.30184e+06
P02649	1	1	1	KVEQAVETEPEPELR	TMTsixplex_Nterm:TMTsixplex_K:::::::::::::::	2	2211.22	2211.22	3542929	32.93	Phenyx	6.83	120634	73713.5	54878.8	45544.3	66776.5	216498
P02649	1	1	1	KVEQAVETEPEPELR	TMTsixplex_Nterm:TMTsixplex_K:::::::::::::::	3	2211.22	2211.21	5966442	33.53	Phenyx	5.7	234656	157426	105040	116972	151881	399169
P02649	1	1	1	KVEQAVETEPEPELR	TMTsixplex_Nterm:TMTsixplex_K:::::::::::::::	3	2211.22	2211.22	2	33.37	Phenyx	6.32	1.05455e+06	709448	489932	435373	658845	1.91208e+06
[truncated: 2,856 more rows]

## Sheet: Quantifications
Quantification Table S2. For each quantified protein the number of quantified peptides, Rhodesiense/Gambiense ratio and the statistical analysis are given.
Gray cells represent proteins excluded from the pathway analysis.
Group	AC	ID	Description	Gene	N	Peptide Count	Spectral Count	Sequence Coverage	Classes	R/G Ratio	Is Significant	Ratio Minus Sd	Ratio Plus Sd	P Value Ratio	P Value Sample	Log10 Ratio	Log10 Var
1	P04217	A1BG_HUMAN	Alpha-1B-glycoprotein	A1BG	2	8	20	0.0242	X / Y	1.2005	FALSE	0.9073	1.5884	0.256984	0.160652	0.0794	0.0147859
2	P01023	A2MG_HUMAN	Alpha-2-macroglobulin	A2M	2	49	113	0.0156	X / Y	1.0242	FALSE	0.8892	1.1797	0.432938	0.766629	0.0104	0.00376869
3	P60709, P63261	ACTB_HUMAN, ACTG_HUMAN	Actin, cytoplasmic 1, Actin, cytoplasmic 2	ACTB, ACTG1	2	10	14	0.0293	X / Y	0.7661	FALSE	0.2926	2.0062	0.390986	0.0424492	-0.1157	0.174786
4	P43652	AFAM_HUMAN	Afamin	AFM	2	5	9	0.0117	X / Y	0.8868	FALSE	0.6372	1.2343	0.358212	0.426361	-0.0522	0.0206138
5	P01019	ANGT_HUMAN	Angiotensinogen	AGT	2	9	27	0.0289	X / Y	1.0092	FALSE	0.628	1.6216	0.492332	0.0596103	0.004	0.0424328
6	P02765	FETUA_HUMAN	Alpha-2-HS-glycoprotein	AHSG	2	9	17	0.0272	X / Y	0.8302	FALSE	0.6604	1.0438	0.208161	0.290458	-0.0808	0.00988296
7	P02768	ALBU_HUMAN	Serum albumin	ALB	2	57	670	0.0164	X / Y	0.8519	FALSE	0.7177	1.0111	0.174716	0.285456	-0.0696	0.00553791
8	P02760	AMBP_HUMAN	Protein AMBP [Cleaved into: Alpha-1-microglobulin	AMBP	2	2	3	0.0369	X / Y	1.1341	FALSE	0.8617	1.4926	0.323471	0.225756	0.0546	0.0142329
9	P51693	APLP1_HUMAN	Amyloid-like protein 1	APLP1	2	9	12	0.0369	X / Y	1.145	FALSE	0.616	2.1283	0.413547	0.24534	0.0588	0.0724787
10	P02647	APOA1_HUMAN	Apolipoprotein A-I	APOA1	2	23	69	0.0375	X / Y	1.0936	FALSE	0.9322	1.2828	0.287651	0.284959	0.0388	0.00480572
11	P02652	APOA2_HUMAN	Apolipoprotein A-II	APOA2	2	7	24	0.2	X / Y	0.606	FALSE	0.434	0.8463	0.066853	0.0159867	-0.2175	0.0210365
12	P06727	APOA4_HUMAN	Apolipoprotein A-IV	APOA4	2	14	21	0.0581	X / Y	0.8095	FALSE	0.6953	0.9423	0.0821214	0.37537	-0.0918	0.00435592
13	P04114	APOB_HUMAN	Apolipoprotein B-100	APOB	2	4	5	0.0026	X / Y	1.3636	TRUE	1.141	1.6297	0.0409568	0.0449644	0.1347	0.00599387
14	P02654	APOC1_HUMAN	Apolipoprotein C-I	APOC1	2	2	2	0.1084	X / Y	1.3368	FALSE	1.1637	1.5355	0.0181337	0.0917869	0.1261	0.00362391
15	P05090	APOD_HUMAN	Apolipoprotein D	APOD	2	6	32	0.0741	X / Y	1.1233	FALSE	0.8354	1.5105	0.347307	0.0506443	0.0505	0.0165461
16	P02649	APOE_HUMAN	Apolipoprotein E	APOE	2	18	54	0.0473	X / Y	0.9253	FALSE	0.59	1.451	0.431474	0.417332	-0.0337	0.0381836
17	P02749	APOH_HUMAN	Beta-2-glycoprotein 1	APOH	2	9	27	0.0493	X / Y	1.2467	FALSE	0.9807	1.5848	0.179071	0.160927	0.0958	0.010861
18	P05067	A4_HUMAN	Amyloid beta A4 protein	APP	2	7	7	0.0299	X / Y	1.4488	FALSE	0.7151	2.9353	0.299783	0.335283	0.161	0.0940348
19	Q15904	VAS1_HUMAN	V-type proton ATPase subunit S1	ATP6AP1	2	2	3	0.0298	X / Y	1.0127	FALSE	0.8086	1.2684	0.477615	0.66891	0.0055	0.00955795
20	P25311	ZA2G_HUMAN	Zinc-alpha-2-glycoprotein	AZGP1	2	12	17	0.0403	X / Y	1.2248	FALSE	0.9651	1.5545	0.197425	0.196581	0.0881	0.0107145
21	P61769	B2MG_HUMAN	Beta-2-microglobulin [Cleaved into: Beta-2-microglobulin form pI 5.3]	B2M	2	5	26	0.1849	X / Y	0.7221	FALSE	0.5552	0.9394	0.107875	0.0144951	-0.1414	0.0130425
22	O43505	B3GN1_HUMAN	N-acetyllactosaminide beta-1,3-N-acetylglucosaminyltransferase	B3GNT1	2	3	6	0.0386	X / Y	1.0193	FALSE	0.8281	1.2545	0.463409	0.196565	0.0083	0.00813445
23	P80723	BASP1_HUMAN	Brain acid soluble protein 1	BASP1	2	2	2	0.0617	X / Y	1.0082	FALSE	0.869	1.1696	0.478063	0.663676	0.0035	0.00416111
24	Q96GW7	PGCB_HUMAN	Brevican core protein	BCAN	2	2	2	0.0088	X / Y	0.6643	FALSE	0.5133	0.8598	0.0564291	0.0502301	-0.1776	0.0125519
25	P43251	BTD_HUMAN	Biotinidase	BTD	2	3	3	0.0313	X / Y	0.7739	FALSE	0.6501	0.9213	0.0707383	0.104668	-0.1113	0.00573094
26	Q6UX73	CP089_HUMAN	UPF0764 protein C16orf89	C16orf89	2	2	3	0.0323	X / Y	1.0925	FALSE	0.7485	1.5945	0.407539	0.370394	0.0384	0.0269689
27	P02745	C1QA_HUMAN	Complement C1q subcomponent subunit A	C1QA	2	2	6	0.0531	X / Y	0.96	FALSE	0.6265	1.4711	0.461928	0.210014	-0.0177	0.0343617
28	P02746	C1QB_HUMAN	Complement C1q subcomponent subunit B	C1QB	2	4	9	0.0593	X / Y	1.0928	FALSE	0.8868	1.3468	0.335458	0.120503	0.0386	0.008236
29	P02747	C1QC_HUMAN	Complement C1q subcomponent subunit C	C1QC	2	2	5	0.0735	X / Y	1.0619	FALSE	0.8537	1.321	0.391583	0.225973	0.0261	0.0089878
30	P00736	C1R_HUMAN	Complement C1r subcomponent	C1R	2	10	13	0.0284	X / Y	1.1163	FALSE	0.7284	1.7109	0.398304	0.166337	0.0478	0.0343852
31	P09871	C1S_HUMAN	Complement C1s subcomponent	C1S	2	5	5	0.0145	X / Y	1.3598	FALSE	0.7482	2.4717	0.30348	0.499499	0.1335	0.0673391
32	P06681	CO2_HUMAN	Complement C2	C2	2	12	15	0.012	X / Y	0.8804	FALSE	0.5344	1.4503	0.399255	0.0980258	-0.0553	0.0470017
33	P01024	CO3_HUMAN	Complement C3	C3	2	81	186	0.0102	X / Y	1.087	FALSE	0.9027	1.3089	0.326716	0.314203	0.0362	0.00651052
34	P0C0L5	CO4B_HUMAN	Complement C4-B	C4B	2	36	84	0.0034	X / Y	1.2174	FALSE	0.8316	1.7822	0.302904	0.399256	0.0854	0.0274032
35	P01031	CO5_HUMAN	Complement C5	C5	2	4	4	0.0113	X / Y	1.1492	FALSE	0.9328	1.4157	0.252505	0.150081	0.0604	0.00820708
36	P13671	CO6_HUMAN	Complement component C6	C6	2	2	2	0.0171	X / Y	1.0295	FALSE	0.9648	1.0985	0.327162	0.73265	0.0126	0.000794061
37	P10643	CO7_HUMAN	Complement component C7	C7	2	17	29	0.013	X / Y	1.1481	FALSE	1.05	1.2554	0.0610424	0.184082	0.06	0.00150478
38	P02748	CO9_HUMAN	Complement component C9 [Cleaved into: Complement component C9a; Complement component C9b]	C9	2	8	10	0.0161	X / Y	1.7809	TRUE	1.412	2.2462	0.00645568	0.00329905	0.2506	0.0101629
39	P54289	CA2D1_HUMAN	Voltage-dependent calcium channel subunit alpha-2/delta-1	CACNA2D1	2	2	2	0.0136	X / Y	1.1508	FALSE	0.6514	2.0331	0.402552	0.122887	0.061	0.0610925
40	Q8N126	CADM3_HUMAN	Cell adhesion molecule 3	CADM3	2	2	5	0.0452	X / Y	1.1418	FALSE	0.9139	1.4266	0.275745	0.477537	0.0576	0.00935119
41	P27797	CALR_HUMAN	Calreticulin	CALR	2	2	3	0.0336	X / Y	1.0231	FALSE	0.8666	1.2078	0.44527	0.731083	0.0099	0.00519563
42	P08571	CD14_HUMAN	Monocyte differentiation antigen CD14	CD14	2	7	29	0.0267	X / Y	0.9293	FALSE	0.5846	1.4773	0.437183	0.227754	-0.0318	0.0405136
43	Q86VB7	C163A_HUMAN	Scavenger receptor cysteine-rich type 1 protein M130	CD163	2	7	9	0.013	X / Y	1.0929	FALSE	0.7201	1.6587	0.415659	0.325912	0.0386	0.0328231
44	P16070	CD44_HUMAN	CD44 antigen	CD44	2	3	5	0.0121	X / Y	0.9118	FALSE	0.7553	1.1007	0.311917	0.713322	-0.0401	0.00668733
45	P13987	CD59_HUMAN	CD59 glycoprotein	CD59	2	3	7	0.1094	X / Y	0.8613	FALSE	0.5396	1.3749	0.374804	0.691627	-0.0648	0.0412495
46	O43866	CD5L_HUMAN	CD5 antigen-like	CD5L	2	3	3	0.0259	X / Y	0.8681	FALSE	0.553	1.3628	0.376919	0.34756	-0.0614	0.0383536
47	P19022	CADH2_HUMAN	Cadherin-2	CDH2	2	3	4	0.0132	X / Y	0.9173	FALSE	0.5694	1.4777	0.428178	0.176563	-0.0375	0.0428766
48	Q9NZK5	CECR1_HUMAN	Adenosine deaminase CECR1	CECR1	2	3	3	0.0157	X / Y	1.2619	FALSE	0.9804	1.6243	0.178405	0.459551	0.101	0.0120209
49	P00751	CFAB_HUMAN	Complement factor B	CFB	2	20	35	0.0314	X / Y	1.569	FALSE	1.1795	2.0869	0.0571868	0.0188908	0.1956	0.0153502
50	P08603	CFAH_HUMAN	Complement factor H	CFH	2	24	38	0.0081	X / Y	1.1749	FALSE	0.9771	1.4127	0.190962	0.0993838	0.07	0.00640804
51	Q03591	FHR1_HUMAN	Complement factor H-related protein 1	CFHR1	2	1	1	0.0333	X / Y	1.5211	TRUE	1.2324	1.8775	0.0231568	0.0357492	0.1822	0.00835825
52	P05156	CFAI_HUMAN	Complement factor I	CFI	2	10	14	0.0223	X / Y	1.4122	FALSE	1.2232	1.6305	0.00816526	0.107995	0.1499	0.00389677
53	P10645	CMGA_HUMAN	Chromogranin-A	CHGA	2	4	7	0.0481	X / Y	0.9338	FALSE	0.7396	1.1791	0.384564	0.39345	-0.0297	0.0102607
54	P05060	SCG1_HUMAN	Secretogranin-1	CHGB	2	19	28	0.0384	X / Y	1.0028	FALSE	0.5028	1.9999	0.498408	0.124151	0.0012	0.0898907
55	P36222	CH3L1_HUMAN	Chitinase-3-like protein 1	CHI3L1	2	11	23	0.0313	X / Y	0.5954	FALSE	0.3839	0.9234	0.11868	0.00346247	-0.2252	0.0363226
56	O00533	CHL1_HUMAN	Neural cell adhesion molecule L1-like protein	CHL1	2	8	11	0.0149	X / Y	0.786	FALSE	0.5174	1.194	0.282359	0.142328	-0.1046	0.0329695
57	P05452	TETN_HUMAN	Tetranectin	CLEC3B	2	3	4	0.0347	X / Y	0.8572	FALSE	0.5295	1.3875	0.374472	0.103326	-0.0669	0.0437468
58	O94985	CSTN1_HUMAN	Calsyntenin-1	CLSTN1	2	6	6	0.0153	X / Y	0.9677	FALSE	0.3997	2.3427	0.485187	0.0617588	-0.0143	0.147441
59	P10909	CLUS_HUMAN	Clusterin	CLU	2	11	31	0.0267	X / Y	0.8683	FALSE	0.6799	1.1088	0.281787	0.327376	-0.0613	0.0112782
60	Q96KN2	CNDP1_HUMAN	Beta-Ala-His dipeptidase	CNDP1	2	11	16	0.0316	X / Y	1.0355	FALSE	0.5142	2.0852	0.48015	0.0780858	0.0151	0.0924239
61	Q12860	CNTN1_HUMAN	Contactin-1	CNTN1	2	7	8	0.0206	X / Y	0.8715	FALSE	0.5702	1.332	0.37287	0.120802	-0.0597	0.0339397
62	P12109	CO6A1_HUMAN	Collagen alpha-1(VI) chain	COL6A1	2	6	8	0.0097	X / Y	0.9722	FALSE	0.7088	1.3335	0.46449	0.123667	-0.0122	0.0188291
63	P00450	CERU_HUMAN	Ceruloplasmin	CP	2	31	91	0.0188	X / Y	1.3067	FALSE	1.1223	1.5214	0.0393748	0.0978235	0.1162	0.00436691
64	Q96IY4	CBPB2_HUMAN	Carboxypeptidase B2	CPB2	2	2	2	0.0165	X / Y	1.1874	FALSE	0.994	1.4184	0.166993	0.16717	0.0746	0.00596145
65	P16870	CBPE_HUMAN	Carboxypeptidase E	CPE	2	4	4	0.0336	X / Y	1.0659	FALSE	0.6306	1.8016	0.451618	0.106971	0.0277	0.0519638
66	P02741	CRP_HUMAN	C-reactive protein [Cleaved into: C-reactive protein(1-205)]	CRP	2	3	5	0.0312	X / Y	9.2983	TRUE	4.5049	19.192	0.00104518	1.5264e-06	0.9684	0.0990455
67	P07333	CSF1R_HUMAN	Macrophage colony-stimulating factor 1 receptor	CSF1R	2	4	5	0.0165	X / Y	0.9356	FALSE	0.8392	1.043	0.270064	0.548865	-0.0289	0.00222822
68	P01034	CYTC_HUMAN	Cystatin-C	CST3	2	9	62	0.1096	X / Y	0.9709	FALSE	0.5793	1.6274	0.477227	0.257897	-0.0128	0.0503118
69	Q01459	DIAC_HUMAN	Di-N-acetylchitobiase	CTBS	2	2	2	0.0312	X / Y	0.7879	FALSE	0.6608	0.9394	0.0876579	0.182497	-0.1035	0.00583674
70	P07339	CATD_HUMAN	Cathepsin D	CTSD	2	5	5	0.0194	X / Y	0.7304	FALSE	0.5173	1.0311	0.181125	0.0610551	-0.1365	0.0224301
71	Q14118	DAG1_HUMAN	Dystroglycan	DAG1	2	3	3	0.0123	X / Y	0.8732	FALSE	0.6854	1.1124	0.287686	0.195874	-0.0589	0.0110594
72	Q9UBP4	DKK3_HUMAN	Dickkopf-related protein 3	DKK3	2	7	15	0.0343	X / Y	0.9688	FALSE	0.7442	1.2613	0.452228	0.480065	-0.0138	0.0131291
73	Q12805	FBLN3_HUMAN	EGF-containing fibulin-like extracellular matrix protein 1	EFEMP1	2	6	15	0.0588	X / Y	1.179	FALSE	0.8829	1.5743	0.284529	0.333977	0.0715	0.015769
74	P06733	ENOA_HUMAN	Alpha-enolase	ENO1	2	2	3	0.0207	X / Y	1.1778	FALSE	0.7367	1.8829	0.363633	0.0304642	0.0711	0.0415177
75	Q13822	ENPP2_HUMAN	Ectonucleotide pyrophosphatase/phosphodiesterase family member 2	ENPP2	2	10	13	0.0174	X / Y	0.754	FALSE	0.4895	1.1617	0.2568	0.161903	-0.1226	0.0352243
76	P54764	EPHA4_HUMAN	Ephrin type-A receptor 4	EPHA4	2	2	2	0.0081	X / Y	0.9493	FALSE	0.5245	1.7179	0.46502	0.333537	-0.0226	0.0663649
77	P00748	FA12_HUMAN	Coagulation factor XII	F12	2	3	4	0.0407	X / Y	1.1307	FALSE	1.0285	1.243	0.0972731	0.391999	0.0533	0.00169126
78	P00734	THRB_HUMAN	Prothrombin	F2	2	10	10	0.0305	X / Y	0.9685	FALSE	0.8329	1.1262	0.415916	0.56279	-0.0139	0.00429234
79	Q92520	FAM3C_HUMAN	Protein FAM3C	FAM3C	2	5	10	0.0573	X / Y	0.9005	FALSE	0.6367	1.2738	0.381299	0.464372	-0.0455	0.0226819
80	P23142	FBLN1_HUMAN	Fibulin-1	FBLN1	2	10	17	0.0156	X / Y	0.9065	FALSE	0.7752	1.0602	0.265423	0.499518	-0.0426	0.00462356
81	Q9Y6R7	FCGBP_HUMAN	IgGFc-binding protein	FCGBP	2	64	174	0.0039	X / Y	0.7956	FALSE	0.5554	1.1398	0.262376	0.064951	-0.0993	0.0243701
82	P08637	FCG3A_HUMAN	Low affinity immunoglobulin gamma Fc region receptor III-A	FCGR3A	2	2	4	0.0433	X / Y	0.9304	FALSE	0.675	1.2825	0.411109	0.134093	-0.0313	0.01943
83	P02671	FIBA_HUMAN	Fibrinogen alpha chain [Cleaved into: Fibrinopeptide A; Fibrinogen alpha chain]	FGA	2	11	15	0.0162	X / Y	1.1382	FALSE	0.7967	1.6259	0.358372	0.457649	0.0562	0.0239939
84	P02675	FIBB_HUMAN	Fibrinogen beta chain [Cleaved into: Fibrinopeptide B; Fibrinogen beta chain]	FGB	2	4	4	0.0367	X / Y	0.8233	FALSE	0.4656	1.4561	0.366572	0.0707591	-0.0844	0.0613076
85	P02679	FIBG_HUMAN	Fibrinogen gamma chain	FGG	2	8	9	0.0287	X / Y	0.728	FALSE	0.449	1.1803	0.255589	0.0367074	-0.1379	0.0440474
86	P02751	FINC_HUMAN	Fibronectin	FN1	2	19	33	0.0042	X / Y	0.8492	FALSE	0.7624	0.946	0.0649379	0.352358	-0.071	0.00219574
87	P14207	FOLR2_HUMAN	Folate receptor beta	FOLR2	2	4	5	0.0353	X / Y	1.5097	FALSE	0.981	2.3233	0.169666	0.0277199	0.1789	0.0350523
88	Q12841	FSTL1_HUMAN	Follistatin-related protein 1	FSTL1	2	2	2	0.0325	X / Y	1.0494	FALSE	0.8195	1.3439	0.422662	0.722842	0.021	0.0115389
89	P02774	VTDB_HUMAN	Vitamin D-binding protein	GC	2	20	42	0.0464	X / Y	0.9796	FALSE	0.6488	1.4791	0.480097	0.359714	-0.0089	0.032019
90	P17900	SAP3_HUMAN	Ganglioside GM2 activator	GM2A	2	3	3	0.057	X / Y	1.0683	FALSE	0.9408	1.213	0.301573	0.453828	0.0287	0.00304468
91	P22352	GPX3_HUMAN	Glutathione peroxidase 3	GPX3	2	2	2	0.0752	X / Y	1.2321	FALSE	0.9457	1.6052	0.215073	0.198079	0.0906	0.0131988
92	P06396	GELS_HUMAN	Gelsolin	GSN	2	17	25	0.0141	X / Y	1.0048	FALSE	0.7395	1.3653	0.493747	0.551611	0.0021	0.0177263
93	P62807, P58876, Q93079, O60814, Q99880, Q99879, Q99877, Q5QNW6, P57053	H2B1C_HUMAN, H2B1D_HUMAN, H2B1H_HUMAN, H2B1K_HUMAN, H2B1L_HUMAN, H2B1M_HUMAN, H2B1N_HUMAN, H2B2F_HUMAN, H2BFS_HUMAN	Histone H2B type 1-C/E/F/G/I, Histone H2B type 1-D, Histone H2B type 1-H, Histone H2B type 1-K, Histone H2B type 1-L, Histone H2B type 1-M, Histone H2B type 1-N, Histone H2B type 2-F, Histone H2B type F-S	H2BFS, HIST1H2BC, HIST1H2BD, HIST1H2BH, HIST1H2BK, HIST1H2BL, HIST1H2BM, HIST1H2BN, HIST2H2BF	9	4	5	0.0714	X / Y	3.1234	FALSE	0.9347	10.4367	0.172573	0.00351508	0.4946	0.274513
94	P69905	HBA_HUMAN	Hemoglobin subunit alpha	HBA1;	2	4	8	0.1056	X / Y	1.0962	FALSE	0.5979	2.0095	0.439797	0.65442	0.0399	0.0692848
95	P68871	HBB_HUMAN	Hemoglobin subunit beta	HBB	2	7	11	0.0884	X / Y	4.49	FALSE	1.1224	17.9612	0.139335	0.0160512	0.6522	0.36251
96	P16401	H15_HUMAN	Histone H1.5	HIST1H1B	2	2	2	0.0354	X / Y	3.8418	FALSE	0.869	16.9848	0.182594	0.0011856	0.5845	0.416701
97	P16403	H12_HUMAN	Histone H1.2	HIST1H1C	2	1	1	0.0469	X / Y	5.1731	FALSE	1.512	17.6993	0.0907603	0.000368029	0.7137	0.285377
98	P16402	H13_HUMAN	Histone H1.3	HIST1H1D	2	2	2	0.0452	X / Y	6.0595	FALSE	1.5625	23.4995	0.0918775	0.000255177	0.7824	0.346471
99	P10412	H14_HUMAN	Histone H1.4	HIST1H1E	2	1	1	0.0457	X / Y	7.3444	FALSE	2.3716	22.7446	0.0388712	0.00708073	0.866	0.241004
100	P62805	H4_HUMAN	Histone H4	HIST1H4A	2	3	5	0.1165	X / Y	1.3781	FALSE	0.4119	4.6112	0.395304	0.00183894	0.1393	0.275138
101	P00738	HPT_HUMAN	Haptoglobin	HP	2	20	76	0.0764	X / Y	1.6103	FALSE	1.1992	2.1624	0.0530135	0.00040602	0.2069	0.0163889
102	P02790	HEMO_HUMAN	Hemopexin	HPX	2	18	70	0.0281	X / Y	1.4018	FALSE	1.0916	1.8002	0.0884091	0.0145269	0.1467	0.0117975
103	P04196	HRG_HUMAN	Histidine-rich glycoprotein	HRG	2	7	10	0.0171	X / Y	1.3431	FALSE	1.0313	1.7492	0.132096	0.0201582	0.1281	0.0131646
104	P98160	PGBM_HUMAN	Basement membrane-specific heparan sulfate proteoglycan core protein	HSPG2	2	2	2	0.0057	X / Y	0.7515	FALSE	0.6437	0.8774	0.0325487	0.0561086	-0.1241	0.00452363
105	P01344	IGF2_HUMAN	Insulin-like growth factor II	IGF2	2	2	2	0.1333	X / Y	1.0219	FALSE	0.7439	1.4038	0.472841	0.382443	0.0094	0.0190179
106	P22692	IBP4_HUMAN	Insulin-like growth factor-binding protein 4	IGFBP4	2	3	4	0.0504	X / Y	1.1318	FALSE	0.9853	1.3002	0.185961	0.433626	0.0538	0.00362784
107	P24592	IBP6_HUMAN	Insulin-like growth factor-binding protein 6	IGFBP6	2	4	8	0.1208	X / Y	0.6714	FALSE	0.497	0.907	0.0926833	0.0651651	-0.173	0.0170623
108	Q16270	IBP7_HUMAN	Insulin-like growth factor-binding protein 7	IGFBP7	2	3	6	0.0496	X / Y	1.0801	FALSE	0.4739	2.4615	0.462759	0.339261	0.0334	0.127987
109	P01876	IGHA1_HUMAN	Ig alpha-1 chain C region	IGHA1	2	4	34	0.085	X / Y	0.7526	FALSE	0.4677	1.211	0.275104	0.171001	-0.1234	0.0426762
110	P01877	IGHA2_HUMAN	Ig alpha-2 chain C region	IGHA2	2	2	5	0.0441	X / Y	0.8558	FALSE	0.63	1.1625	0.305592	0.382531	-0.0676	0.0176993
111	P01857	IGHG1_HUMAN	Ig gamma-1 chain C region	IGHG1	2	9	125	0.0364	X / Y	0.9261	FALSE	0.6098	1.4065	0.427144	0.485125	-0.0333	0.0329273
112	P01859	IGHG2_HUMAN	Ig gamma-2 chain C region	IGHG2	2	6	33	0.0429	X / Y	0.8188	FALSE	0.6322	1.0604	0.219734	0.183933	-0.0868	0.0126138
113	P01860	IGHG3_HUMAN	Ig gamma-3 chain C region	IGHG3	2	8	66	0.0371	X / Y	1.3129	FALSE	0.7257	2.3751	0.323033	0.430034	0.1182	0.0662818
114	P01861	IGHG4_HUMAN	Ig gamma-4 chain C region	IGHG4	2	5	11	0.0428	X / Y	1.3838	FALSE	0.9407	2.0358	0.200015	0.0073966	0.1411	0.028106
115	P01871	IGHM_HUMAN	Ig mu chain C region	IGHM	2	7	81	0.0265	X / Y	0.7503	FALSE	0.4603	1.223	0.278268	0.0231603	-0.1248	0.0450365
116	P01591	IGJ_HUMAN	Immunoglobulin J chain	IGJ	2	2	9	0.0629	X / Y	0.953	FALSE	0.8421	1.0784	0.348342	0.0886485	-0.0209	0.00288284
117	P01834	IGKC_HUMAN	Ig kappa chain C region	IGKC	2	8	100	0.1698	X / Y	0.8506	FALSE	0.5802	1.247	0.336167	0.0620316	-0.0703	0.0276015
118	P01602	KV110_HUMAN	Ig kappa chain V-I region HK102	IGKV1-5	2	2	10	0.1282	X / Y	0.6282	FALSE	0.2782	1.4187	0.284114	0.0246626	-0.2019	0.125156
119	B9A064, P0CG04	IGLL5_HUMAN, LAC1_HUMAN	Ig lambda-1 chain C regions, Immunoglobulin lambda-like polypeptide 5	IGLC1, IGLL5	2	1	16	0.134	X / Y	0.8386	FALSE	0.5714	1.2309	0.323241	0.0758426	-0.0764	0.0277728
120	P0CG05	LAC2_HUMAN	Ig lambda-2 chain C regions	IGLC2	2	3	19	0.1792	X / Y	1.0907	FALSE	0.6761	1.7597	0.427962	0.265153	0.0377	0.0431475
121	A0M8Q6	LAC7_HUMAN	Ig lambda-7 chain C region	IGLC7	2	2	2	0.1792	X / Y	1.4337	FALSE	0.6598	3.1155	0.321239	0.0765381	0.1565	0.113603
122	P19823	ITIH2_HUMAN	Inter-alpha-trypsin inhibitor heavy chain H2	ITIH2	2	7	9	0.0106	X / Y	1.1175	FALSE	0.915	1.3648	0.289145	0.595019	0.0483	0.00753755
123	Q14624	ITIH4_HUMAN	Inter-alpha-trypsin inhibitor heavy chain H4	ITIH4	2	10	18	0.0237	X / Y	1.7961	TRUE	1.4271	2.2606	0.00544226	0.0256275	0.2543	0.00997673
124	Q92876	KLK6_HUMAN	Kallikrein-6	KLK6	2	8	8	0.0492	X / Y	1.5598	FALSE	0.8505	2.8606	0.231761	0.185379	0.1931	0.0693707
125	P03952	KLKB1_HUMAN	Plasma kallikrein	KLKB1	2	4	4	0.0204	X / Y	1.0511	FALSE	0.8518	1.2971	0.406284	0.739317	0.0217	0.008339
126	P01042	KNG1_HUMAN	Kininogen-1	KNG1	2	14	22	0.0233	X / Y	1.3376	FALSE	1.0748	1.6647	0.0918096	0.0248233	0.1263	0.00902533
127	P04264	K2C1_HUMAN	Keratin, type II cytoskeletal 1	KRT1	2	4	6	0.0186	X / Y	0.882	FALSE	0.5254	1.4808	0.404291	0.188615	-0.0545	0.0506276
128	P13645	K1C10_HUMAN	Keratin, type I cytoskeletal 10	KRT10	2	5	6	0.0154	X / Y	0.6231	FALSE	0.2385	1.6278	0.311149	0.0234134	-0.2054	0.173899
129	P35527	K1C9_HUMAN	Keratin, type I cytoskeletal 9	KRT9	2	3	4	0.0209	X / Y	0.867	FALSE	0.4763	1.5781	0.405827	0.17571	-0.062	0.0676623
130	P18428	LBP_HUMAN	Lipopolysaccharide-binding protein	LBP	2	2	2	0.0395	X / Y	2.3079	TRUE	1.4036	3.7946	0.046299	0.00040723	0.3632	0.046638
131	P13796	PLSL_HUMAN	Plastin-2	LCP1	2	3	5	0.0255	X / Y	1.1886	FALSE	0.8621	1.6386	0.295322	0.0364893	0.075	0.0194505
132	Q08380	LG3BP_HUMAN	Galectin-3-binding protein	LGALS3BP	2	10	18	0.0188	X / Y	0.8905	FALSE	0.8292	0.9563	0.051889	0.283105	-0.0504	0.000958911
133	Q8N6C8	LIRA3_HUMAN	Leukocyte immunoglobulin-like receptor subfamily A member 3	LILRA3	2	2	2	0.0342	X / Y	0.6975	FALSE	0.4128	1.1787	0.246173	0.0869761	-0.1564	0.0519185
134	Q12907	LMAN2_HUMAN	Vesicular integral-membrane protein VIP36	LMAN2	2	2	2	0.0365	X / Y	0.9125	FALSE	0.7655	1.0877	0.301017	0.380658	-0.0398	0.0058169
135	P02750	A2GL_HUMAN	Leucine-rich alpha-2-glycoprotein	LRG1	2	5	11	0.0749	X / Y	1.9184	FALSE	1.272	2.8932	0.0564115	0.00665097	0.2829	0.0318414
136	Q13449	LSAMP_HUMAN	Limbic system-associated membrane protein	LSAMP	2	2	4	0.0237	X / Y	0.8497	FALSE	0.506	1.4269	0.376711	0.125333	-0.0707	0.0506712
137	P51884	LUM_HUMAN	Lumican	LUM	2	2	8	0.0296	X / Y	0.7956	FALSE	0.6197	1.0215	0.180093	0.35572	-0.0993	0.0117784
138	P61626	LYSC_HUMAN	Lysozyme C	LYZ	2	8	15	0.0473	X / Y	1.0782	FALSE	0.8994	1.2925	0.338958	0.508964	0.0327	0.00619802
139	P33908	MA1A1_HUMAN	Mannosyl-oligosaccharide 1,2-alpha-mannosidase IA	MAN1A1	2	2	2	0.0214	X / Y	0.8802	FALSE	0.7684	1.0082	0.17372	0.596135	-0.0554	0.00348008
140	P49641	MA2A2_HUMAN	Alpha-mannosidase 2x	MAN2A2	2	2	2	0.0078	X / Y	0.9306	FALSE	0.6154	1.4074	0.431012	0.396588	-0.0312	0.0322739
141	Q7Z7M0	MEGF8_HUMAN	Multiple epidermal growth factor-like domains protein 8	MEGF8	2	3	3	0.0042	X / Y	0.9005	FALSE	0.7315	1.1087	0.307183	0.267289	-0.0455	0.0081529
142	P26038	MOES_HUMAN	Moesin	MSN	2	2	2	0.0156	X / Y	1.6416	FALSE	0.8749	3.0803	0.215452	0.0331338	0.2153	0.0747001
143	P25713	MT3_HUMAN	Metallothionein-3	MT3	2	2	3	0.1912	X / Y	0.869	FALSE	0.6839	1.1042	0.2789	0.674327	-0.061	0.0108262
144	P13591	NCAM1_HUMAN	Neural cell adhesion molecule 1	NCAM1	2	10	13	0.021	X / Y	0.6578	FALSE	0.4428	0.977	0.144818	0.19004	-0.1819	0.0295203
145	O14594	NCAN_HUMAN	Neurocan core protein	NCAN	2	1	2	0.0053	X / Y	0.9664	FALSE	0.7125	1.3108	0.45542	0.631047	-0.0148	0.0175218
146	Q99435	NELL2_HUMAN	Protein kinase C-binding protein NELL2	NELL2	2	8	10	0.0147	X / Y	1.2744	FALSE	0.7424	2.1876	0.326822	0.400984	0.1053	0.0550732
147	Q92859	NEO1_HUMAN	Neogenin	NEO1	2	2	2	0.0123	X / Y	0.9472	FALSE	0.6527	1.3745	0.442034	0.243172	-0.0236	0.0261524
148	P61916	NPC2_HUMAN	Epididymal secretory protein E1	NPC2	2	6	10	0.0662	X / Y	0.7615	FALSE	0.5478	1.0584	0.203964	0.0695366	-0.1183	0.020452
149	Q15818	NPTX1_HUMAN	Neuronal pentraxin-1	NPTX1	2	2	2	0.0255	X / Y	0.6535	FALSE	0.4132	1.0336	0.176719	0.0513181	-0.1848	0.0396411
150	O95502	NPTXR_HUMAN	Neuronal pentraxin receptor	NPTXR	2	4	5	0.034	X / Y	0.8666	FALSE	0.6818	1.1014	0.275148	0.271532	-0.0622	0.0108421
151	Q92823	NRCAM_HUMAN	Neuronal cell adhesion molecule	NRCAM	2	7	7	0.0169	X / Y	0.8624	FALSE	0.5802	1.2817	0.354345	0.160076	-0.0643	0.0296157
152	Q9Y4C0	NRX3A_HUMAN	Neurexin-3	NRXN3	2	3	4	0.0073	X / Y	0.5114	FALSE	0.2921	0.8952	0.115521	0.0545314	-0.2913	0.0591442
153	Q9P121	NTRI_HUMAN	Neurotrimin	NTM	2	2	3	0.0233	X / Y	0.818	FALSE	0.6544	1.0224	0.183923	0.347606	-0.0873	0.00938758
154	Q02818	NUCB1_HUMAN	Nucleobindin-1	NUCB1	2	3	4	0.0347	X / Y	0.9535	FALSE	0.7964	1.1414	0.395553	0.523169	-0.0207	0.00610867
155	P20774	MIME_HUMAN	Mimecan	OGN	2	6	7	0.0302	X / Y	1.0262	FALSE	0.6445	1.6339	0.477817	0.154215	0.0112	0.040801
156	P02763	A1AG1_HUMAN	Alpha-1-acid glycoprotein 1	ORM1	2	6	28	0.0448	X / Y	2.6922	TRUE	1.9884	3.6453	0.00054176	0.000115959	0.4301	0.0173233
157	P19652	A1AG2_HUMAN	Alpha-1-acid glycoprotein 2	ORM2	2	5	10	0.0448	X / Y	1.4887	TRUE	1.2758	1.7371	0.00496568	0.0171129	0.1728	0.00449183
158	P01593	KV101_HUMAN	Ig kappa chain V-I region AG		2			0.1667	X / Y		FALSE			1	1
159	P01596	KV104_HUMAN	Ig kappa chain V-I region CAR		2	1	2	0.1682	X / Y	1.3161	FALSE	1.0616	1.6316	0.100573	0.355883	0.1193	0.00870965
160	P01598	KV106_HUMAN	Ig kappa chain V-I region EU		2	2	9	0.1667	X / Y	0.7529	FALSE	0.366	1.5487	0.346976	0.120957	-0.1233	0.0981158
161	P01609	KV117_HUMAN	Ig kappa chain V-I region Scw		2	1	1	0.1667	X / Y	0.6542	FALSE	0.3216	1.3308	0.275072	0.0364507	-0.1843	0.0950871
162	P01613	KV121_HUMAN	Ig kappa chain V-I region Ni		2	1	1	0.1607	X / Y	0.4788	FALSE	0.3045	0.753	0.0519121	0.00111271	-0.3198	0.0386571
163	P06309, P01617	KV204_HUMAN, KV205_HUMAN	Ig kappa chain V-II region GM607, Ig kappa chain V-II region TEW		2	3	5	0.2088	X / Y	0.8398	FALSE	0.5115	1.3789	0.362388	0.275754	-0.0758	0.0463745
164	P01620	KV302_HUMAN	Ig kappa chain V-III region SIE		2	1	1	0.1651	X / Y	0.5721	FALSE	0.196	1.6699	0.301066	0.0196249	-0.2425	0.216435
165	P01621	KV303_HUMAN	Ig kappa chain V-III region NG9		2	1	1	0.18	X / Y	0.4908	FALSE	0.2809	0.8575	0.101074	0.00149546	-0.3091	0.0587273
166	P01714	LV301_HUMAN	Ig lambda chain V-III region SH		2	2	7	0.1667	X / Y	1.0647	FALSE	0.5294	2.141	0.464268	0.00514173	0.0272	0.0920579
167	P01743	HV102_HUMAN	Ig heavy chain V-I region HG3		2	2	5	0.1282	X / Y	1.033	FALSE	0.8596	1.2414	0.429855	0.333105	0.0141	0.00636988
168	P01763	HV302_HUMAN	Ig heavy chain V-III region WEA		2	1	1	0.0965	X / Y	0.7837	FALSE	0.3987	1.5405	0.359171	0.0654883	-0.1059	0.0861637
169	P01764	HV303_HUMAN	Ig heavy chain V-III region VH26		2	5	13	0.1624	X / Y	1.1428	FALSE	0.7191	1.8163	0.386608	0.0304124	0.058	0.04048
170	P01766	HV305_HUMAN	Ig heavy chain V-III region BRO		2	1	4	0.1583	X / Y	0.8975	FALSE	0.6011	1.34	0.393661	0.225516	-0.047	0.0303002
171	P01781	HV320_HUMAN	Ig heavy chain V-III region GAL		2	2	5	0.0948	X / Y	0.9113	FALSE	0.6549	1.2682	0.389356	0.159473	-0.0403	0.0205978
172	P04206	KV307_HUMAN	Ig kappa chain V-III region GOL		2	2	2	0.1651	X / Y	0.846	FALSE	0.4144	1.727	0.407349	0.0530002	-0.0726	0.0960623
173	P04207	KV308_HUMAN	Ig kappa chain V-III region CLL		2	3	9	0.1395	X / Y	1.0189	FALSE	0.7352	1.4119	0.477148	0.335568	0.0081	0.0200752
174	P04220	MUCB_HUMAN	Ig mu heavy chain disease protein		2	1	20	0.0205	X / Y	0.6277	FALSE	0.4213	0.9352	0.121372	0.00542116	-0.2023	0.0299844
175	P04431	KV123_HUMAN	Ig kappa chain V-I region Walker		2	1	3	0.1395	X / Y	1.0235	FALSE	0.338	3.0988	0.491637	0.187186	0.0101	0.231468
176	P04433	KV309_HUMAN	Ig kappa chain V-III region VG		2	3	9	0.1304	X / Y	1.5053	FALSE	0.941	2.4082	0.192011	0.0636783	0.1776	0.0416399
177	P06310	KV206_HUMAN	Ig kappa chain V-II region RPMI 6410		2	2	6	0.1805	X / Y	0.8872	FALSE	0.516	1.5255	0.412625	0.287499	-0.052	0.0554092
178	P06311	KV311_HUMAN	Ig kappa chain V-III region IARC/BL41		2	2	2	0.1875	X / Y	0.6901	TRUE	0.5934	0.8026	0.00702455	0.00189857	-0.1611	0.00430153
179	P06313	KV403_HUMAN	Ig kappa chain V-IV region JI		2	5	13	0.1353	X / Y		FALSE			1	1
180	P06319	LV605_HUMAN	Ig lambda chain V-VI region EB4		2	2	7	0.1221	X / Y	0.9782	FALSE	0.4771	2.0056	0.487772	0.0328258	-0.0096	0.0972175
181	P06331	HV209_HUMAN	Ig heavy chain V-II region ARH-77		2	2	22	0.0616	X / Y	1.0601	FALSE	0.708	1.5875	0.442518	0.679251	0.0254	0.0307477
182	P18135	KV312_HUMAN	Ig kappa chain V-III region HAH		2			0.1395	X / Y		FALSE			1	1
183	P18136	KV313_HUMAN	Ig kappa chain V-III region HIC		2	1	2	0.1395	X / Y	0.9437	FALSE	0.8583	1.0375	0.270351	0.540923	-0.0252	0.00169472
184	P23083	HV103_HUMAN	Ig heavy chain V-I region V35		2	2	4	0.1282	X / Y	0.9638	FALSE	0.7123	1.3041	0.451431	0.290217	-0.016	0.0172483
185	Q15113	PCOC1_HUMAN	Procollagen C-endopeptidase enhancer 1	PCOLCE	2	2	2	0.0223	X / Y	1.5417	FALSE	1.0722	2.2168	0.116654	0.0677371	0.188	0.0248796
186	Q96S96	PEBP4_HUMAN	Phosphatidylethanolamine-binding protein 4	PEBP4	2	4	5	0.0396	X / Y	0.6804	FALSE	0.4368	1.0598	0.19242	0.0854607	-0.1673	0.0370478
187	P07737	PROF1_HUMAN	Profilin-1	PFN1	2	5	5	0.1143	X / Y	0.8557	FALSE	0.6004	1.2194	0.329969	0.240593	-0.0677	0.0236713
188	Q96PD5	PGRP2_HUMAN	N-acetylmuramoyl-L-alanine amidase	PGLYRP2	2	3	5	0.0295	X / Y	0.8603	FALSE	0.739	1.0015	0.161088	0.267746	-0.0653	0.00435572
189	Q6UXB8	PI16_HUMAN	Peptidase inhibitor 16	PI16	2	3	3	0.0216	X / Y	0.8433	FALSE	0.5783	1.2297	0.325682	0.122556	-0.074	0.0268379
190	P00747	PLMN_HUMAN	Plasminogen	PLG	2	16	25	0.0235	X / Y	1.2797	FALSE	0.991	1.6524	0.16733	0.203341	0.1071	0.0123251
191	P55058	PLTP_HUMAN	Phospholipid transfer protein	PLTP	2	11	25	0.0304	X / Y	0.7414	FALSE	0.5527	0.9944	0.154088	0.288828	-0.13	0.0162636
192	Q6UX71	PXDC2_HUMAN	Plexin domain-containing protein 2	PLXDC2	2	2	2	0.0284	X / Y	0.8896	FALSE	0.6994	1.1316	0.313391	0.303388	-0.0508	0.0109165
193	P04156	PRIO_HUMAN	Major prion protein	PRNP	2	3	3	0.0474	X / Y	1.8784	FALSE	1.0403	3.3916	0.143014	0.216091	0.2738	0.0658558
194	P07225	PROS_HUMAN	Vitamin K-dependent protein S	PROS1	2	3	3	0.0118	X / Y	1.0663	FALSE	0.9196	1.2363	0.332226	0.452577	0.0279	0.00412967
195	P07602	SAP_HUMAN	Prosaposin	PSAP	2	7	12	0.0191	X / Y	0.7399	FALSE	0.5857	0.9347	0.0986758	0.0192491	-0.1308	0.0102983
196	P41222	PTGDS_HUMAN	Prostaglandin-H2 D-isomerase	PTGDS	2	10	62	0.0842	X / Y	0.8027	FALSE	0.6049	1.0652	0.218679	0.161156	-0.0954	0.0150969
197	P23471	PTPRZ_HUMAN	Receptor-type tyrosine-protein phosphatase zeta	PTPRZ1	2	4	5	0.0039	X / Y	1.001	FALSE	0.6222	1.6103	0.499202	0.156857	0.0004	0.0426382
198	Q16769	QPCT_HUMAN	Glutaminyl-peptide cyclotransferase	QPCT	2	2	2	0.0305	X / Y	0.8384	FALSE	0.5309	1.324	0.349814	0.182952	-0.0766	0.039383
199	P07998	RNAS1_HUMAN	Ribonuclease pancreatic	RNASE1	2	4	7	0.1346	X / Y	0.8655	FALSE	0.5505	1.3607	0.374758	0.209188	-0.0627	0.0386048
200	O00584	RNT2_HUMAN	Ribonuclease T2	RNASET2	2	3	3	0.0547	X / Y	0.6907	TRUE	0.5957	0.801	0.00623559	0.0188982	-0.1607	0.00413607
201	P62987, P0CG47, P0CG48, P62979	RL40_HUMAN, RS27A_HUMAN, UBB_HUMAN, UBC_HUMAN	Polyubiquitin-B [Cleaved into: Ubiquitin], Polyubiquitin-C [Cleaved into: Ubiquitin], Ubiquitin-40S ribosomal protein S27a, Ubiquitin-60S ribosomal protein L40	RPS27A, UBA52, UBB, UBC	4	3	4	0.0802	X / Y	0.8792	FALSE	0.7155	1.0802	0.265886	0.383627	-0.0559	0.00800216
202	P35542	SAA4_HUMAN	Serum amyloid A-4 protein	SAA4	2	4	6	0.0846	X / Y	0.8141	FALSE	0.6025	1.1	0.24723	0.421742	-0.0893	0.0170861
203	P13521	SCG2_HUMAN	Secretogranin-2	SCG2	2	2	2	0.0178	X / Y	1.0301	FALSE	0.5726	1.8532	0.479874	0.304796	0.0129	0.0650517
204	Q8WXD2	SCG3_HUMAN	Secretogranin-3	SCG3	2	9	11	0.0214	X / Y	0.88	FALSE	0.5333	1.452	0.39924	0.343585	-0.0555	0.0472991
205	Q9NPR2	SEM4B_HUMAN	Semaphorin-4B	SEMA4B	2	2	2	0.0168	X / Y	0.7212	TRUE	0.5929	0.8774	0.0476827	0.0171477	-0.1419	0.00724172
206	P01009	A1AT_HUMAN	Alpha-1-antitrypsin	SERPINA1	2	20	116	0.0239	X / Y	1.5767	FALSE	1.1442	2.1727	0.0778054	0.00363469	0.1977	0.0193924
207	P01011	AACT_HUMAN	Alpha-1-antichymotrypsin	SERPINA3	2	18	52	0.0426	X / Y	1.3874	FALSE	1.1321	1.7003	0.0536816	0.0513765	0.1422	0.00779932
208	P08185	CBG_HUMAN	Corticosteroid-binding globulin	SERPINA6	2	5	6	0.037	X / Y	1.018	FALSE	0.8101	1.2792	0.468958	0.332417	0.0077	0.00984135
209	P05543	THBG_HUMAN	Thyroxine-binding globulin	SERPINA7	2	4	6	0.0361	X / Y	1.0653	FALSE	0.7809	1.4532	0.419293	0.251841	0.0275	0.0181879
210	P01008	ANT3_HUMAN	Antithrombin-III	SERPINC1	2	11	20	0.028	X / Y	1.0808	FALSE	0.8669	1.3473	0.362299	0.316624	0.0337	0.00916693
211	P05546	HEP2_HUMAN	Heparin cofactor 2	SERPIND1	2	3	3	0.022	X / Y	1.0156	FALSE	0.806	1.2797	0.473302	0.499327	0.0067	0.0100802
212	P36955	PEDF_HUMAN	Pigment epithelium-derived factor	SERPINF1	2	14	39	0.0335	X / Y	0.9287	FALSE	0.7141	1.2077	0.389089	0.525696	-0.0321	0.0130137
213	P08697	A2AP_HUMAN	Alpha-2-antiplasmin	SERPINF2	2	4	5	0.0183	X / Y	1.0609	FALSE	0.8364	1.3455	0.401866	0.544092	0.0257	0.0106576
214	P05155	IC1_HUMAN	Plasma protease C1 inhibitor	SERPING1	2	11	41	0.058	X / Y	1.0753	FALSE	0.9312	1.2418	0.306969	0.399868	0.0315	0.00390735
215	Q08ET2, O15389	SIG14_HUMAN, SIGL5_HUMAN	Sialic acid-binding Ig-like lectin 14, Sialic acid-binding Ig-like lectin 5	SIGLEC14, SIGLEC5	2	2	2	0.0239	X / Y	0.7653	FALSE	0.406	1.4426	0.336516	0.00155565	-0.1162	0.075799
216	P78324, Q5TFQ8	SHPS1_HUMAN, SIRBL_HUMAN	Signal-regulatory protein beta-1 isoform 3, Tyrosine-protein phosphatase non-receptor type substrate 1	SIRPA, SIRPB1	2	2	3	0.0427	X / Y	0.7489	FALSE	0.5102	1.0992	0.225574	0.0350228	-0.1256	0.0277778
217	P00441	SODC_HUMAN	Superoxide dismutase [Cu-Zn]	SOD1	2	2	2	0.0909	X / Y	0.8904	FALSE	0.4544	1.7448	0.431512	0.106632	-0.0504	0.0853427
218	P08294	SODE_HUMAN	Extracellular superoxide dismutase [Cu-Zn]	SOD3	2	3	3	0.0458	X / Y	0.8914	FALSE	0.6727	1.1812	0.341518	0.47137	-0.0499	0.0149488
219	Q14515	SPRL1_HUMAN	SPARC-like protein 1	SPARCL1	2	7	9	0.0211	X / Y	0.9185	FALSE	0.5503	1.5332	0.434127	0.150002	-0.0369	0.0495075
220	P10451	OSTP_HUMAN	Osteopontin	SPP1	2	11	34	0.0318	X / Y	0.8225	FALSE	0.4074	1.6604	0.390437	0.0285255	-0.0849	0.0930781
221	O60279	SUSD5_HUMAN	Sushi domain-containing protein 5	SUSD5	2	2	2	0.027	X / Y	1.4366	FALSE	1.0739	1.9217	0.106563	0.0753274	0.1573	0.0159687
222	P02787	TRFE_HUMAN	Serotransferrin	TF	2	45	216	0.0158	X / Y	0.8936	FALSE	0.607	1.3157	0.385617	0.626226	-0.0488	0.0282225
223	Q15582	BGH3_HUMAN	Transforming growth factor-beta-induced protein ig-h3	TGFBI	2	3	5	0.0425	X / Y	0.9151	FALSE	0.7895	1.0607	0.273973	0.480461	-0.0385	0.00411043
224	O43493	TGON2_HUMAN	Trans-Golgi network integral membrane protein 2	TGOLN2	2	2	2	0.0188	X / Y	0.8889	FALSE	0.5877	1.3443	0.387903	0.281626	-0.0512	0.032275
225	P04216	THY1_HUMAN	Thy-1 membrane glycoprotein	THY1	2	3	8	0.087	X / Y	0.871	FALSE	0.6474	1.1718	0.320759	0.267281	-0.06	0.0166006
226	P01033	TIMP1_HUMAN	Metalloproteinase inhibitor 1	TIMP1	2	6	8	0.0966	X / Y	1.2941	FALSE	1.1727	1.428	0.00442178	0.220783	0.112	0.00182857
227	P62328	TYB4_HUMAN	Thymosin beta-4	TMSB4X	2	2	2	0.2727	X / Y	1.3804	FALSE	0.7799	2.4433	0.286145	0.0864415	0.14	0.0614856
228	P60174	TPIS_HUMAN	Triosephosphate isomerase	TPI1	2	2	2	0.049	X / Y	0.91	FALSE	0.6998	1.1834	0.35982	0.147725	-0.041	0.0130163
229	P02766	TTHY_HUMAN	Transthyretin	TTR	2	11	34	0.0612	X / Y	0.8576	FALSE	0.6479	1.1352	0.291964	0.22509	-0.0667	0.0148302
230	P19971	TYPH_HUMAN	Thymidine phosphorylase	TYMP	2	2	2	0.0539	X / Y	1.027	FALSE	0.6384	1.6521	0.47763	0.179348	0.0116	0.042625
231	O15240	VGF_HUMAN	Neurosecretory protein VGF [Cleaved into: Neuroendocrine regulatory peptide-1	VGF	2	4	5	0.013	X / Y	1.0237	FALSE	0.6764	1.5493	0.477482	0.496726	0.0102	0.0323937
232	Q9Y279	VSIG4_HUMAN	V-set and immunoglobulin domain-containing protein 4	VSIG4	2	4	4	0.0376	X / Y	1.2055	FALSE	0.8782	1.655	0.277608	0.174844	0.0812	0.0189349
233	Q8TAG5	VTM2A_HUMAN	V-set and transmembrane domain-containing protein 2A	VSTM2A	2	2	2	0.0381	X / Y	0.9384	FALSE	0.5698	1.5453	0.44927	0.283327	-0.0276	0.04693
234	P04004	VTNC_HUMAN	Vitronectin	VTN	2	7	11	0.0565	X / Y	1.383	FALSE	1.1336	1.6872	0.0514601	0.0176111	0.1408	0.00745497
235	Q8TEU8	WFKN2_HUMAN	WAP, Kazal, immunoglobulin, Kunitz and NTR domain-containing protein 2	WFIKKN2	2	2	2	0.0243	X / Y	0.8978	FALSE	0.5839	1.3804	0.401026	0.107993	-0.0468	0.034906

## Sheet: Analysis Properties
Analysis Properties
Isotope Impurity Correction Matrix
	126	127	128	129	130	131
126	0.942507	0.0574929	0	0	0	0
127	0.00466418	0.932836	0.0625	0	0	0
128	0	0.0104463	0.949668	0.039886	0	0
129	0	0	0.0160681	0.94518	0.0387524	0
130	0	0	0	0.0265907	0.949668	0.0237417
131	0	0	0	0	0.0301887	0.943396
Class Labels
126	Y	T. b. gambiense
127	Y	T. b. gambiense
128	Y	T. b. gambiense
129	X	T. b. rhodesiense
130	X	T. b. rhodesiense
131	X	T. b. rhodesiense
